# Supplementary material for: Human Genome-Wide RNAi Screen for Host Factors That Facilitate Salmonella Invasion Reveals a Role for Potassium Secretion in Promoting Internalization
Source: PLoS One. 2016 Nov 23;11(11):e0166916. doi: 10.1371/journal.pone.0166916 (PMC5120809; doi:10.1371/journal.pone.0166916)
Supplement: S1 Table — (XLSX) [file pone.0166916.s003.xlsx]

## Sheet: Sheet1
Analyzed Cell Count AB	Analyzed Cell Count CD	Plate AB % infected	Plate CD % infected	Z-Score AB	Z-Score CD	Wilcoxin Sum Rank AB	Wilcoxin Sum Rank CD	Wilcoxin Sum Rank P-value AB+CD	Entrez ID	Gene Symbol	Aliases	Description	Other Designations	Chromosome Location	OMIM
682	1788	0.0029	0.0011	-2.50789	-2.52209	61.5	26.5	6.49772e-06	391819	KRT18P42		keratin 18 pseudogene 42		5q21.3
2122	1691	0.1027	0.1396	-2.46964	-2.00609	72	135		1736	DKC1	CBF5, DKC, DKCX, NAP57, NOLA4, XAP101	dyskeratosis congenita 1, dyskerin	CBF5 homolog|H/ACA ribonucleoprotein complex subunit 4|nopp140-associated protein of 57 kDa|nucleolar protein NAP57|nucleolar protein family A member 4|snoRNP protein DKC1	Xq28	300126
3039	955	0.0214	0.0031	-2.24068	-2.36735	158	72	4.47015e-05	54441	STAG3L1	STAG3L1P, STAG3L2, STAG3L3	stromal antigen 3-like 1 (pseudogene)		7q11.23
1481	1890	0.1742	0.1952	-2.27291	-2.0802	152	116	6.07302e-05	56970	ATXN7L3		ataxin 7-like 3	ATXN7L3 {ECO:0000255|HAMAP-Rule:MF_03047}|SAGA-associated factor 11 homolog {ECO:0000255|HAMAP-Rule:MF_03047}|ataxin-7-like protein 3 {ECO:0000255|HAMAP-Rule:MF_03047}	17q21.31
1317	2698	0.0205	0.0519	-2.24691	-2.02956	156	127	6.77321e-05	80725	SRCIN1	P140, SNIP	SRC kinase signaling inhibitor 1	P130Cas-associated protein|SNAP-25-interacting protein|SNAP25-interacting protein|p140Cap	17q12	610786
3340	3694	0.115	0.1075	-1.93399	-2.02963	225	126	0.000104264	122622	ADSSL1		adenylosuccinate synthase like 1	AMPSase 1|IMP--aspartate ligase 1|M-type adenylosuccinate synthetase|adSS 1|adenylosuccinate synthetase isozyme 1|adenylosuccinate synthetase, basic isozyme|adenylosuccinate synthetase, muscle isozyme	14q32.33	612498
2113	1481	0.1051	0.1681	-2.32468	-1.85435	137	222	0.000109078	283767	GOLGA6L1		golgin A6 family-like 1	Golgin subfamily A member 6-like protein 1|golgi autoantigen, golgin subfamily a, 6-like 1	15q11.2
2142	1751	0.0401	0.0074	-1.71197	-2.10426	394	103	0.000209217	83878	USHBP1	AIEBP, MCC2	Usher syndrome 1C binding protein 1	AIE-75-binding protein|USH1C-binding protein 1|Usher syndrome type-1C protein-binding protein 1|mutated in colon cancer protein 2	19p13	611810
1103	641	0.0635	0.0125	-1.68765	-2.22003	414	93	0.00021773	4248	MGAT3	RP5-1104E15.2, GNT-III, GNT3	mannosyl (beta-1,4-)-glycoprotein beta-1,4-N-acetylglucosaminyltransferase	GlcNAc-T III|N-acetylglucosaminyltransferase III|N-glycosyl-oligosaccharide-glycoprotein N-acetylglucosaminyltransferase III|beta-1,4-mannosyl-glycoprotein 4-beta-N-acetylglucosaminyltransferase	22q13.1	604621
2619	1531	0.0199	0.0385	-1.9543	-1.73117	215	305	0.00022905	81619	TSPAN14	DC-TM4F2, TM4SF14	tetraspanin 14	tetraspanin similar to TM4SF9|tetraspanin-14|transmembrane 4 superfamily member 14|tspan-14	10q23.1
3453	3136	0.0747	0.0992	-1.98441	-1.70896	206	334	0.000247025	57222	ERGIC1	HT034, ERGIC-32, ERGIC32, NET24	endoplasmic reticulum-golgi intermediate compartment (ERGIC) 1	ER-Golgi intermediate compartment 32 kDa protein|endoplasmic reticulum-Golgi intermediate compartment protein 1|endoplasmic reticulum-golgi intermediate compartment 32 kDa protein	5q35.1
1975	2247	0.1256	0.1282	-1.7988	-1.76564	303	282	0.000289953	115557	ARHGEF25	GEFT, p63RhoGEF	Rho guanine nucleotide exchange factor (GEF) 25	RAC/CDC42 exchange factor|RhoA/RAC/CDC42 exchange factor|guanine nucleotide exchange factor GEFT|rac/Cdc42/Rho exchange factor GEFT|rho guanine nucleotide exchange factor 25|rhoA/Rac/Cdc42 guanine nucleotide exchange factor GEFT	12q13.3	610215
2333	936	0.0896	0.0556	-1.65148	-1.97851	462	145	0.000312191	23412	COMMD3	RP11-573G6.3, BUP, C10orf8	COMM domain containing 3	COMM domain-containing protein 3|protein Bup	10p12.2
1924	3020	0.1481	0.1652	-1.89931	-1.6845	244	365	0.000314253	7026	NR2F2	ARP1, CHTD4, COUPTFB, COUPTFII, NF-E3, NR2F1, SVP40, TFCOUP2	nuclear receptor subfamily 2, group F, member 2	ADP-ribosylation factor related protein 1|COUP transcription factor 2|COUP transcription factor II|apolipoprotein A-I regulatory protein 1|apolipoprotein AI regulatory protein 1|chicken ovalbumin upstream promoter transcription factor 2|chicken ovalbumin upstream promoter-transcription factor I	15q26	107773
2046	3494	0.1676	0.1463	-1.65435	-1.92192	459	180	0.000346003	403	ARL3	RP11-47A8.3, ARFL3	ADP-ribosylation factor-like 3	ADP-ribosylation factor-like protein 3|ARF-like 3	10q23.3	604695
2061	3992	0.1815	0.1811	-1.75431	-1.7573	359	287	0.000353632	440093	H3F3C	H3.5	H3 histone, family 3C	histone H3.3C|histone H3.5|histone variant H3.5	12p11.21
2447	1548	0.1537	0.166	-1.82896	-1.67445	281	377	0.000366902	8648	NCOA1	F-SRC-1, KAT13A, RIP160, SRC1, bHLHe42, bHLHe74	nuclear receptor coactivator 1	Hin-2 protein|PAX3/NCOA1 fusion protein|class E basic helix-loop-helix protein 74|renal carcinoma antigen NY-REN-52|steroid receptor coactivator-1	2p23	602691
2476	2669	0.2072	0.139	-1.56245	-2.0716	658	119	0.000511731	729020	RPEL1	hCG_2024410	ribulose-5-phosphate-3-epimerase-like 1	hCG2024410|rcRPE protein|ribulose-5-phosphate-3-epimerase-like protein 1|ribulose-phosphate 3-epimerase-like protein 1	10q24.33
813	2413	0.1882	0.1977	-1.70429	-1.63337	403	460	0.00063136	440387	CTRB2		chymotrypsinogen B2	chymotrypsin B2	16q23.1
2675	2396	0.1032	0.1144	-1.76439	-1.59617	346	534	0.000656493	6880	TAF9	AD-004, MGC:5067, STAF31/32, TAF2G, TAFII-31, TAFII-32, TAFII31, TAFII32, TAFIID32	TAF9 RNA polymerase II, TATA box binding protein (TBP)-associated factor, 32kDa	RNA polymerase II TBP-associated factor subunit G|transcription initiation factor TFIID 31 kD subunit|transcription initiation factor TFIID 31 kDa subunit|transcription initiation factor TFIID 32 kDa subunit|transcription initiation factor TFIID subunit 9	5q13.2	600822
1697	2868	0.0919	0.0893	-1.62935	-1.65436	495	414	0.000700501	23517	SKIV2L2	Dob1, KIAA0052, Mtr4, fSAP118	superkiller viralicidic activity 2-like 2 (S. cerevisiae)	ATP-dependent RNA helicase SKIV2L2|ATP-dependent helicase SKIV2L2|TRAMP-like complex helicase|functional spliceosome-associated protein 118|superkiller viralicidic activity 2-like 2	5q11.2
2199	1613	0.0218	0.0552	-1.93151	-1.53083	227	699	0.000726962	83875	BCO2	B-DIOX-II, BCDO2	beta-carotene oxygenase 2	b,b-carotene-9',10'-dioxygenase|beta,beta-carotene 9',10'-dioxygenase variant 1|beta,beta-carotene 9',10'-oxygenase|beta-carotene 9',10' oxygenase|beta-carotene dioxygenase 2|carotenoid-9',10'-cleaving dioxygenase	11q23.1	611740
1643	1043	0.0432	0.0249	-1.56404	-1.77661	656	273	0.000731682	8669	EIF3J	PRO0391, EIF3S1, eIF3-alpha, eIF3-p35	eukaryotic translation initiation factor 3, subunit J	eukaryotic translation initiation factor 3 subunit J|eukaryotic translation initiation factor 3, subunit 1 (alpha, 35kD)	15q21.1	603910
1744	544	0.0356	0.0386	-1.65232	-1.61747	460	497	0.000776477	9362	CPNE6		copine VI (neuronal)	N-copine|copine-6	14q11.2	605688
1861	1032	0.0425	0.0339	-1.57217	-1.67207	636	381	0.000876947	9412	MED21	SRB7, SURB7, hSrb7	mediator complex subunit 21	RNA polymerase II holoenzyme component SRB7|RNAPII complex component SRB7|SRB7 suppressor of RNA polymerase B homolog|mediator of RNA polymerase II transcription subunit 21	12p11.23	603800
978	1180	0.0133	0.0068	-1.5761	-1.66231	632	403	0.00090828	80020	FOXRED2	RP5-1119A7.4, ERFAD	FAD-dependent oxidoreductase domain containing 2	FAD-dependent oxidoreductase domain-containing protein 2|endoplasmic reticulum flavoprotein associated with degradation	22q12.3	613777
2421	1781	0.1466	0.1802	-1.91815	-1.49606	234	814	0.000931251	29982	NRBF2	RP11-144G16.2, COPR1, COPR2, NRBF-2	nuclear receptor binding factor 2	comodulator of PPAR and RXR 1|comodulator of PPAR and RXR 2|nuclear receptor binding factor-2|nuclear receptor-binding factor 2	10q21.3
2065	2598	0.0663	0.06	-1.56995	-1.64811	644	423.5	0.000966246	54800	KLHL24	DRE1, KRIP6	kelch-like family member 24	kainate receptor interacting protein for GluR6|kainate receptor-interacting protein for GluR6|kelch-like 24|kelch-like protein 24	3q27.1	611295
821	1249	0.0085	0.0144	-1.63976	-1.56151	480.5	615	0.00101762	2899	GRIK3	EAA5, GLR7, GLUR7, GluK3, GluR7a	glutamate receptor, ionotropic, kainate 3	dJ1090M5.1 (glutamate receptor, ionotropic, kainate 3 (GLUR7))|excitatory amino acid receptor 5|gluR-7|glutamate receptor 7|glutamate receptor ionotropic, kainate 3	1p34.3	138243
1009	2502	0.225	0.0959	-1.42956	-2.39337	1064	40	0.00103348	161394	C14orf174	SAMD15, FAM15A	sterile alpha motif domain containing 15	SAM domain-containing protein 15|SAM domain-containing protein C14orf174|family with sequence similarity 15, member A|sterile alpha motif domain-containing protein 15	14q24.3
2681	3209	0.0821	0.12	-1.90122	-1.47511	242	881	0.00106938	60496	AASDHPPT	CGI-80, AASD-PPT, LYS2, LYS5	aminoadipate-semialdehyde dehydrogenase-phosphopantetheinyl transferase	4'-phosphopantetheinyl transferase|L-aminoadipate-semialdehyde dehydrogenase-phosphopantetheinyl transferase|LYS5 ortholog|alpha-aminoadipic semialdehyde dehydrogenase-phosphopantetheinyl transferase	11q22	607756
3174	763	0.0599	0.0262	-1.47444	-1.87873	925	204.5	0.0010818	83475	DOHH	HLRC1, hDOHH	deoxyhypusine hydroxylase/monooxygenase	HEAT-like (PBS lyase) repeat containing 1|HEAT-like repeat-containing protein 1|deoxyhypusine dioxygenase|deoxyhypusine hydroxylase|deoxyhypusine monooxygenase	19p13.3	611262
3120	2437	0.0897	0.1231	-1.96714	-1.46551	214	916	0.00108276	9444	QKI	Hqk, QK, QK1, QK3, hqkI	QKI, KH domain containing, RNA binding	RNA binding protein HQK|homolog of mouse quaking QKI (KH domain RNA binding protein)|protein quaking|quaking homolog, KH domain RNA binding	6q26	609590
3735	2818	0.1395	0.1207	-1.49321	-1.77078	853	278	0.00108468	8850	KAT2B	CAF, P/CAF, PCAF	K(lysine) acetyltransferase 2B	CREBBP-associated factor|histone acetylase PCAF|histone acetyltransferase KAT2B|histone acetyltransferase PCAF|lysine acetyltransferase 2B|p300/CBP-associated factor	3p24	602303
1066	1909	0.0497	0.0508	-1.59681	-1.58361	569.5	568	0.00109718	81628	TSC22D4	THG-1, THG1, TILZ2	TSC22 domain family, member 4	TSC22 domain family 4|TSC22 domain family protein 4|TSC22-related-inducible leucine zipper protein 2|tsc-22-like protein THG-1	7p21-p15	611914
990	2289	0.0646	0.0961	-1.79573	-1.48082	307	864	0.00116279	5520	PPP2R2A	B55A, B55ALPHA, PR52A, PR55A	protein phosphatase 2, regulatory subunit B, alpha	protein phosphatase 2 (formerly 2A), regulatory subunit B (PR52), alpha isoform|serine/threonine protein phosphatase 2A, 55 KDA regulatory subunit B, alpha isoform|serine/threonine-protein phosphatase 2A 55 kDa regulatory subunit B alpha isoform	8p21.2	604941
2894	2001	0.0695	0.0675	-1.56684	-1.5962	650	533	0.00118676	55699	IARS2	ILERS	isoleucyl-tRNA synthetase 2, mitochondrial	isoleucine tRNA ligase 2, mitochondrial|isoleucine--tRNA ligase, mitochondrial|isoleucine-tRNA synthetase 2, mitochondrial|isoleucyl-tRNA synthetase, mitochondrial|mitochondrial isoleucine tRNA synthetase	1q41	612801
2659	2625	0.0718	0.0571	-1.50171	-1.68408	826	366	0.00120489	54386	TERF2IP	PP8000, DRIP5, RAP1	telomeric repeat binding factor 2, interacting protein	RAP1 homolog|TERF2-interacting telomeric protein 1|TRF2-interacting telomeric RAP1 protein|TRF2-interacting telomeric protein 1|dopamine receptor interacting protein 5|dopamine receptor-interacting protein 5|hRap1|repressor/activator protein 1 homolog|telomeric repeat-binding factor 2-interacting protein 1	16q23.1	605061
880	1078	0.0545	0.0835	-1.7816	-1.47888	325	868.5	0.00120792	4825	NKX6-1	NKX6.1, NKX6A	NK6 homeobox 1	NK homeo box, family 6, member A|NK homeobox, family 6, A|NK6 transcription factor homolog A|NK6 transcription factor related, locus 1|homeobox protein NK-6 homolog A|homeobox protein Nkx-6.1	4q21.33	602563
2560	1237	0.123	0.08	-1.44138	-1.92483	1021	177	0.00121705	57699	CPNE5	COPN5, CPN5	copine V	copine-5	6p21.1	604209
2287	913	0.0844	0.057	-1.46948	-1.75551	945	288	0.00128924	3872	KRT17	K17, PC, PC2, PCHC1	keratin 17	39.1|CK-17|cytokeratin-17|keratin 17 epitope S1|keratin 17 epitope S2|keratin 17 epitope S4|keratin, type I cytoskeletal 17|keratin-17	17q21.2	148069
2259	3220	0.0819	0.1071	-1.72554	-1.48315	381	858	0.00130182	23351	KHNYN	KIAA0323	KH and NYN domain containing	protein KHNYN	14q12
1910	3183	0.0508	0.0298	-1.47575	-1.7197	921	324	0.00131446	9037	SEMA5A	SEMAF, semF	sema domain, seven thrombospondin repeats (type 1 and type 1-like), transmembrane domain (TM) and short cytoplasmic domain, (semaphorin) 5A	sema F|semaphorin 5A|semaphorin F|semaphorin-5A|semaphorin-F	5p15.2	609297
3790	2346	0.0699	0.0622	-1.52529	-1.62081	757.5	490	0.00131975	51646	YPEL5	CGI-127	yippee-like 5 (Drosophila)	protein yippee-like 5	2p23.1	609726
2469	1843	0.1523	0.1845	-1.84655	-1.44204	272	1009	0.00139161	767	CA8	CA-VIII, CALS, CAMRQ3, CARP	carbonic anhydrase VIII	CA-related protein|carbonate dehydratase|carbonic anhydrase-like sequence|carbonic anhydrase-related protein	8q12.1	114815
2141	1846	0.0103	0.019	-1.61589	-1.50051	525	796	0.00147991	7018	TF	PRO1400, PRO1557, PRO2086QTL1, TF	transferrin	beta-1 metal-binding globulin|serotransferrin|siderophilin	3q22.1	190000
2114	3529	0.0497	0.057	-1.59681	-1.50923	569.5	766	0.00151259	83699	SH3BGRL2		SH3 domain binding glutamate-rich protein like 2	SH3 domain binding glutamic acid-rich protein like 2|SH3 domain-binding glutamic acid-rich-like protein 2|fovea-associated SH3 domain-binding protein	6q14.1	615678
2224	633	0.054	0.0379	-1.4701	-1.65241	939	417.5	0.00156055	164153	UBL4B		ubiquitin-like 4B	ubiquitin-like protein 4B	1p13.3	611127
2088	761	0.058	0.0276	-1.42481	-1.76905	1086	279	0.00158018	126014	OSCAR	PIGR3, PIgR-3	osteoclast associated, immunoglobulin-like receptor	osteoclast associated receptor OSCAR-S1|osteoclast associated receptor OSCAR-S2|osteoclast-associated immunoglobulin-like receptor|poly-Ig receptor 3|polymeric immunoglobulin receptor 3	19q13.42	606862
1680	1290	0.0821	0.0713	-1.49349	-1.60623	851.5	520	0.00159527	4808	NHLH2	RP11-485H8.1, HEN2, NSCL2, bHLHa34	nescient helix loop helix 2	HEN-2|NSCL-2|class A basic helix-loop-helix protein 34|helix-loop-helix protein 2	1p12-p11	162361
1973	683	0.0897	0.0542	-1.41415	-1.78473	1129	270	0.00165991	4899	NRF1	ALPHA-PAL	nuclear respiratory factor 1	alpha palindromic-binding protein	7q32	600879
1901	850	0.0568	0.0365	-1.4384	-1.66827	1032	391	0.00171737	96764	TGS1	NCOA6IP, PIMT, PIPMT	trimethylguanosine synthase 1	CLL-associated antigen KW-2|PRIP-interacting protein PIPMT|PRIP-interacting protein with methyltransferase domain|PRIP-interacting protein with methyltransferase motif|SEREX-defined|cap-specific guanine-N2 methyltransferase|hepatocellular carcinoma-associated antigen 137|nuclear receptor coactivator 6 interacting protein|nuclear receptor coactivator 6-interacting protein|trimethylguanosine syntha…	8q11	606461
3787	1884	0.0415	0.0499	-1.58379	-1.48621	603	841	0.00176845	9675	TTI1	KIAA0406, smg-10	TELO2 interacting protein 1	TEL2-interacting protein 1 homolog|TELO2-interacting protein 1 homolog|Tel two interacting protein 1|Tel2 interacting protein 1 homolog|smg-10 homolog, nonsense mediated mRNA decay factor	20q11.23	614425
559	1246	0.0161	0.0177	-1.53897	-1.51775	721	742	0.00181531	204474	PDILT	PDIA7	protein disulfide isomerase-like, testis expressed	protein disulfide isomerase family A, member 7|protein disulfide isomerase-like protein of the testis|protein disulfide-isomerase-like protein of the testis	16p12.3
3158	3418	0.1241	0.1036	-1.42902	-1.6595	1068	406	0.00184272	57570	TRMT5	KIAA1393, TRM5	tRNA methyltransferase 5	M1G-methyltransferase|TRM5 tRNA methyltransferase 5 homolog|tRNA (guanine(37)-N1)-methyltransferase|tRNA (guanine-N(1)-)-methyltransferase|tRNA [GM37] methyltransferase|tRNA-N1G37 methyltransferase	14q23.1	611023
3993	2089	0.0987	0.1249	-1.71459	-1.42002	390	1087	0.00185023	57205	ATP10D	ATPVD	ATPase, class V, type 10D	P4-ATPase flippase complex alpha subunit ATP10D|probable phospholipid-transporting ATPase VD|type IV aminophospholipid transporting ATPase	4p12
636	708	0.0126	0.0212	-1.58539	-1.47133	598	895	0.00189055	2890	GRIA1	GLUH1, GLUR1, GLURA, GluA1, HBGR1	glutamate receptor, ionotropic, AMPA 1	AMPA 1|AMPA-selective glutamate receptor 1|gluR-1|gluR-A|gluR-K1|glutamate receptor 1	5q31.1	138248
859	2561	0.1746	0.1812	-1.56641	-1.4835	653	856	0.0019313	5901	RAN	OK/SW-cl.81, ARA24, Gsp1, TC4	RAN, member RAS oncogene family	GTP-binding nuclear protein Ran|GTPase Ran|OK/SW-cl.81|RanGTPase|androgen receptor-associated protein 24|guanosine triphosphatase Ran|member RAS oncogene family|ras-like protein TC4|ras-related nuclear protein	12q24.3	601179
1436	1544	0.0439	0.0933	-1.89225	-1.37657	248	1271	0.00195699	3881	KRT31	HA1, Ha-1, KRTHA1, hHa1	keratin 31	K31|hair keratin, type I Ha1|hard keratin, type I, 1|keratin, hair, acidic,1|keratin, type I cuticular Ha1|keratin-31	17q21.2	601077
1154	2676	0.1603	0.1132	-1.35627	-1.95694	1372	156	0.00198026	149628	PYHIN1	RP11-520H16.1, IFIX	pyrin and HIN domain family, member 1	interferon-inducible protein X|pyrin and HIN domain-containing protein 1	1q23.1	612677
2800	2100	0.0289	0.06	-1.75432	-1.40216	358	1172	0.00198544	124936	CYB5D2		cytochrome b5 domain containing 2	cytochrome b5 domain-containing protein 2|neuferricin	17p13.2
1765	3189	0.0861	0.1145	-1.68514	-1.41197	415	1123	0.00200627	23091	ZC3H13	RP11-71J12.1, KIAA0853	zinc finger CCCH-type containing 13	zinc finger CCCH domain-containing protein 13	13q14.13
2193	2620	0.1204	0.0599	-1.35522	-1.93715	1377	168	0.00202458	23492	CBX7	RP4-742C19.7	chromobox homolog 7	chromobox protein homolog 7	22q13.1	608457
1279	1615	0.0109	0.0235	-1.60793	-1.44083	541.5	1017.5	0.00206145	2639	GCDH	ACAD5, GCD	glutaryl-CoA dehydrogenase	glutaryl-CoA dehydrogenase, mitochondrial|glutaryl-Coenzyme A dehydrogenase	19p13.2	608801
2599	1362	0.112	0.0683	-1.36839	-1.80532	1314	250	0.0020747	89846	FGD3	RP11-274J16.4, ZFYVE5	FYVE, RhoGEF and PH domain containing 3	FGD1 family, member 3|FYVE, RhoGEF and PH domain-containing protein 3|faciogenital dysplasia 3|zinc finger FYVE domain-containing protein 5
2507	2297	0.0219	0.0139	-1.46205	-1.56814	964	605	0.00208799	1559	CYP2C9	RP11-208C17.6, CPC9, CYP2C, CYP2C10, CYPIIC9, P450IIC9	cytochrome P450, family 2, subfamily C, polypeptide 9	cytochrome P-450 S-mephenytoin 4-hydroxylase|cytochrome P-450MP|cytochrome P450 2C9|cytochrome P450 PB-1|flavoprotein-linked monooxygenase|microsomal monooxygenase|xenobiotic monooxygenase	10q24	601130
1311	1295	0.0648	0.0764	-1.58856	-1.44465	589	995	0.00212811	54733	SLC35F2	HSNOV1	solute carrier family 35, member F2	lung squamous cell cancer related protein LSCC-3|solute carrier family 35 member F2	11q22.3
2584	2082	0.1629	0.2344	-1.89317	-1.35938	246	1355	0.00217405	100506736	SLFN12L		schlafen family member 12-like		17q12	614956
1900	2487	0.1311	0.0941	-1.34536	-1.90106	1416	190	0.00218766	7916	BAT2	DADB-70P7.5, PRRC2A, D6S51, D6S51E, G2	proline-rich coiled-coil 2A	HLA-B associated transcript 2|HLA-B-associated transcript 2|large proline-rich protein BAT2|proline-rich and coiled-coil-containing protein 2A|protein G2|protein PRRC2A	6p21.3	142580
2847	1295	0.092	0.0664	-1.39015	-1.65738	1215	410	0.00223974	4103	MAGEA4	CT1.4, MAGE-41, MAGE-X2, MAGE4, MAGE4A, MAGE4B	melanoma antigen family A, 4	MAGE-4 antigen|MAGE-41 antigen|MAGE-X2 antigen|cancer/testis antigen 1.4|cancer/testis antigen family 1, member 4|melanoma-associated antigen 4	Xq28	300175
3354	2380	0.0951	0.0933	-1.49082	-1.50881	861	768	0.00225079	128853	DUSP15	RP11-243J16.11-006, VHY	dual specificity phosphatase 15	VH1-related member Y|dual specificity phosphatase-like 15|dual specificity protein phosphatase 15|vaccinia virus VH1-related dual-specific protein phosphatase Y	20q11.21
951	1268	0.0505	0.0473	-1.47924	-1.51641	904.5	744	0.00230501	8988	HSPB3	DHMN2C, HMN2C, HSPL27	heat shock 27kDa protein 3	HSP 17|heat shock 17 kDa protein|heat shock protein beta-3|protein 3	5q11.2	604624
3113	2527	0.063	0.1211	-1.90733	-1.34849	238	1415	0.00231762	23322	RPGRIP1L	CORS3, FTM, JBTS7, MKS5, NPHP8, PPP1R134	RPGRIP1-like	RPGR-interacting protein 1-like protein|fantom homolog|nephrocystin-8|protein fantom|protein phosphatase 1, regulatory subunit 134	16q12.2	610937
2571	2482	0.0572	0.0391	-1.40141	-1.61166	1173	507	0.00239397	9550	ATP6V1G1	RP11-402G3.1, ATP6G, ATP6G1, ATP6GL, ATP6J, Vma10	ATPase, H+ transporting, lysosomal 13kDa, V1 subunit G1	ATPase, H+ transporting, lysosomal (vacuolar proton pump), member J|V-ATPase 13 kDa subunit 1|V-ATPase subunit G 1|V-type proton ATPase subunit G 1|vacuolar ATP synthase subunit M16|vacuolar H(+)-ATPase subunit G 1|vacuolar proton pump subunit G 1|vacuolar proton pump subunit M16	9q32	607296
2291	1269	0.0196	0.0197	-1.49255	-1.49122	854.5	828	0.0024011	1577	CYP3A5	CP35, CYPIIIA5, P450PCN3, PCN3	cytochrome P450, family 3, subfamily A, polypeptide 5	aryl hydrocarbon hydroxylase|cytochrome P450 3A5|cytochrome P450 HLp2|cytochrome P450, subfamily IIIA (niphedipine oxidase), polypeptide 5|cytochrome P450-PCN3|flavoprotein-linked monooxygenase|microsomal monooxygenase|xenobiotic monooxygenase	7q21.1	605325
705	997	0.1291	0.1033	-1.3728	-1.66287	1292	401	0.00243117	64175	LEPRE1	PSEC0109, GROS1, OI8, P3H1	leucine proline-enriched proteoglycan (leprecan) 1	growth suppressor 1|leprecan|leucine- and proline-enriched proteoglycan 1|prolyl 3-hydroxylase 1	1p34.1	610339
2969	2895	0.1634	0.1105	-1.31673	-1.99137	1561	143	0.00246288	29960	FTSJ2	FJH1, HEL97, MRM2	FtsJ RNA methyltransferase homolog 2 (E. coli)	FtsJ homolog 2|MRM2 RNA methyltransferase homolog|cell division protein FtsJ|epididymis luminal protein 97|protein ftsJ homolog 2|putative ribosomal RNA methyltransferase 2|rRNA (uridine-2'-O-)-methyltransferase	7p22	606906
2632	2864	0.1334	0.1592	-1.69933	-1.3703	409	1301	0.00248026	146223	CMTM4	CKLFSF4	CKLF-like MARVEL transmembrane domain containing 4	CKLF-like MARVEL transmembrane domain-containing protein 4|chemokine-like factor super family 4|chemokine-like factor superfamily member 4	16q21-q22.1	607887
1242	2396	0.1957	0.1215	-1.30135	-2.23347	1635	88	0.00251813	8431	NR0B2	SHP, SHP1	nuclear receptor subfamily 0, group B, member 2	nuclear receptor SHP|nuclear receptor subfamily 0 group B member 2|orphan nuclear receptor SHP|small heterodimer partner	1p36.1	604630
2083	2159	0.0533	0.0635	-1.55362	-1.43125	679	1052	0.00254157	84248	FYTTD1	UIF	forty-two-three domain containing 1	UAP56-interacting factor|forty-two-three domain-containing protein 1|protein 40-2-3	3q29
681	954	0.0822	0.0839	-1.49245	-1.4747	857	883	0.00256808	4802	NFYC	RP5-1066H13.1, CBF-C, CBFC, H1TF2A, HAP5, HSM, NF-YC	nuclear transcription factor Y, gamma	CAAT box DNA-binding protein subunit C|CCAAT binding factor subunit C|CCAAT transcription binding factor subunit gamma|histone H1 transcription factor large subunit 2A|nuclear transcription factor Y subunit C|nuclear transcription factor Y subunit gamma|transactivator HSM-1|transactivator HSM-1/2|transcription factor NF-Y, C subunit	1p32	605344
2818	2836	0.0603	0.0582	-1.46964	-1.49484	943	819	0.00263344	84243	ZDHHC18	RP1-50O24.3, DHHC-18, DHHC18	zinc finger, DHHC-type containing 18	palmitoyltransferase ZDHHC18|zinc finger DHHC domain-containing protein 18|zinc finger, DHHC domain containing 18	1p36.11
1321	1969	0.0462	0.0538	-1.52919	-1.44091	751	1016	0.00264842	9223	MAGI1	RP11-88H12.2, AIP-3, AIP3, BAIAP1, BAP-1, BAP1, MAGI-1, Magi1d, TNRC19, WWP3	membrane associated guanylate kinase, WW and PDZ domain containing 1	BAI1-associated protein 1|WW domain-containing protein 3|atrophin-1-interacting protein 3|membrane-associated guanylate kinase inverted 1|membrane-associated guanylate kinase, WW and PDZ domain-containing protein 1|trinucleotide repeat-containing gene 19 protein	3p14.1	602625
908	2061	0.0088	0.0674	-1.98193	-1.31837	208	1565	0.00266644	120146	TRIM64	C11orf28A, TRIM64	tripartite motif containing 64	tripartite motif-containing protein 64	11q14.3
2810	2710	0.0438	0.0561	-1.55707	-1.41419	671	1114	0.00270266	9108	MTMR7		myotubularin related protein 7	myotubularin-related protein 7	8p22	603562
2313	1924	0.0579	0.0426	-1.39328	-1.57101	1199	598.5	0.00274066	9556	C14orf2	PRO1574, MP68, PLPM	chromosome 14 open reading frame 2	6.8 kDa mitochondrial proteolipid	14q32.33	604573
2251	1816	0.0791	0.0688	-1.41115	-1.53893	1140	677	0.00280046	54893	MTMR10		myotubularin related protein 10	myotubularin-related protein 10	15q13.3
1060	2619	0.0349	0.0718	-1.77436	-1.33168	331	1495.5	0.00282983	81620	CDT1	DUP, RIS2	chromatin licensing and DNA replication factor 1	DNA replication factor Cdt1|Double parked, Drosophila, homolog of	16q24.3	605525
2879	2585	0.1122	0.1048	-1.43409	-1.50527	1043.5	784	0.00283293	23541	SEC14L2	C22orf6, SPF, TAP, TAP1	SEC14-like 2 (S. cerevisiae)	SEC14-like protein 2|alpha-tocopherol-associated protein|squalene transfer protein|supernatant protein factor|tocopherol-associated protein	22q12.2	607558
1732	1558	0.0895	0.0789	-1.41624	-1.52689	1117	713	0.00284069	5306	PITPNA	HEL-S-36, PI-TPalpha, PITPN, VIB1A	phosphatidylinositol transfer protein, alpha	PI-TP-alpha|epididymis secretory protein Li 36|phosphatidylinositol transfer protein alpha isoform|ptdIns transfer protein alpha|ptdInsTP alpha	17p13.3	600174
1438	2141	0.0306	0.0079	-1.34667	-1.64772	1406	425	0.0028438	26251	KCNG2	KCNF2, KV6.2	potassium voltage-gated channel, subfamily G, member 2	cardiac potassium channel subunit|potassium voltage-gated channel subfamily G member 2|voltage-gated potassium channel subunit Kv6.2	18q23	605696
1399	1992	0.0965	0.1175	-1.58511	-1.38312	599	1237	0.00285935	23641	LDOC1	BCUR1, Mar7, Mart7	leucine zipper, down-regulated in cancer 1	breast cancer, up-regulated 1|leucine zipper protein down-regulated in cancer cells|protein LDOC1	Xq27	300402
2038	1516	0.0147	0.0277	-1.55754	-1.38513	669	1229	0.00305578	3786	KCNQ3	BFNC2, EBN2, KV7.3	potassium voltage-gated channel, KQT-like subfamily, member 3	potassium channel subunit alpha KvLQT3|potassium channel, voltage-gated, subfamily Q, member 3|potassium voltage-gated channel subfamily KQT member 3|voltage-gated potassium channel subunit Kv7.3	8q24	602232
1518	1830	0	0.1607	-2.53076	-1.26326	13.5	1898	0.00309942	23331	TTC28	RP3-477H23.1, TPRBK	tetratricopeptide repeat domain 28	TPR repeat protein 28|TPR repeat-containing big gene cloned at Keio|TPR-containing big gene cloned at Keio|tetratricopeptide repeat protein 28	22q12.1	615098
2943	1479	0.0788	0.0717	-1.41487	-1.50295	1124	789	0.00310429	54784	ALKBH4	ABH4	alkB, alkylation repair homolog 4 (E. coli)	alkylated DNA repair protein alkB homolog 4|alpha-ketoglutarate-dependent dioxygenase alkB homolog 4|probable alpha-ketoglutarate-dependent dioxygenase ABH4	7q22.1	613302
2053	1927	0.0813	0.0893	-1.50184	-1.41833	821	1098	0.00312379	5149	PDE6H	ACHM6, RCD3	phosphodiesterase 6H, cGMP-specific, cone, gamma	GMP-PDE gamma|retinal cone rhodopsin-sensitive cGMP 3',5'-cyclic phosphodiesterase subunit gamma	12p13	601190
2318	1485	0.0069	0.0316	-1.66098	-1.33341	452	1486.5	0.00318762	10089	KCNK7	K2p7.1, TWIK3	potassium channel, subfamily K, member 7	potassium channel subfamily K member 7|two pore domain K+ channel	11q13	603940
1535	1224	0.0065	0.0204	-1.58435	-1.35946	600	1353.5	0.00323715	158248	TTC16	RP11-56D16.6	tetratricopeptide repeat domain 16	TPR repeat protein 16|tetratricopeptide repeat protein 16	9q34.11
2907	1492	0.074	0.0771	-1.47442	-1.43596	926	1040	0.00327872	54065	FAM165B	C21orf51, SMIM11	small integral membrane protein 11	family with sequence similarity 165, member B|protein FAM165B	21q22.12
1311	3090	0.0275	0.0683	-1.77018	-1.30818	334	1636	0.00329208	83877	TM2D2	BLP1	TM2 domain containing 2	BBP-like protein 1|TM2 domain-containing protein 2|beta-amyloid-binding protein-like protein 1	8p11.22	610081
2199	2733	0.1169	0.1295	-1.55863	-1.36939	668	1303	0.00329543	9154	SLC28A1	CNT1, HCNT1	solute carrier family 28 (concentrative nucleoside transporter), member 1	Na(+)/nucleoside cotransporter 1|concentrative nucleoside transporter 1|sodium-coupled nucleoside transporter 1|sodium/nucleoside cotransporter 1|solute carrier family 28 (sodium-coupled nucleoside transporter), member 1|solute carrier family 28 member 1	15q25.3	606207
975	2326	0.0226	0.0232	-1.45276	-1.44481	985	993	0.00331888	7036	TFR2	HFE3, TFRC2	transferrin receptor 2	transferrin receptor protein 2	7q22	604720
2305	2559	0.0555	0.0512	-1.42116	-1.47111	1100	896	0.00337958	8703	B4GALT3	beta4Gal-T3	UDP-Gal:betaGlcNAc beta 1,4- galactosyltransferase, polypeptide 3	UDP-Gal:beta-GlcNAc beta-1,4-galactosyltransferase 3|UDP-galactose:beta-N-acetylglucosamine beta-1,4-galactosyltransferase 3|b4Gal-T3|beta-1,4-GalTase 3|beta-1,4-galactosyltransferase 3|beta-N-acetylglucosaminyl-glycolipid beta-1,4-galactosyltransferase 3	1q21-q23	604014
2359	1123	0.1106	0.1309	-1.5808	-1.35257	611	1392	0.00340333	57631	LRCH2	RP6-204F4.4, dA204F4.4	leucine-rich repeats and calponin homology (CH) domain containing 2	leucine-rich repeat and calponin homology domain-containing protein 2	Xq23
1654	2991	0.1064	0.115	-1.48988	-1.40716	865.5	1149.5	0.00344424	23086	EXPH5	SLAC2-B, SLAC2B	exophilin 5	exophilin-5|slp homolog lacking C2 domains b|synaptotagmin-like homologue lacking C2 domains b|synaptotagmin-like protein homolog lacking C2 domains b	11q22.3	612878
1149	991	0.0714	0.0505	-1.33648	-1.58721	1460	559	0.00345793	83851	SYT16	CHR14SYT, SYT14L, Strep14, syt14r, yt14r	synaptotagmin XVI	chr14 synaptotagmin|synaptotagmin 14-like protein|synaptotagmin XIV-related protein|synaptotagmin-16	14q23.2	610950
2558	3322	0.1638	0.1379	-1.31163	-1.64194	1581	441	0.00346822	54522	ANKRD16	RP11-318E3.7	ankyrin repeat domain 16	ankyrin repeat domain-containing protein 16	10p15.1
2824	1237	0.0691	0.0825	-1.53521	-1.36897	728	1305.5	0.00350779	54811	ZNF562		zinc finger protein 562		19p13.2
1875	3186	0.0587	0.0487	-1.38399	-1.50015	1243	799	0.00353718	9644	SH3PXD2A	FISH, SH3MD1, TKS5	SH3 and PX domains 2A	SH3 and PX domain-containing protein 2A|SH3 multiple domains 1|adapter protein TKS5|adaptor protein TKS5|five SH3 domain-containing protein|tyrosine kinase substrate with five SH3 domains	10q24.33
1258	3735	0.058	0.0669	-1.49723	-1.39047	835	1210	0.00354759	84107	ZIC4		Zic family member 4	zinc family member 4 protein HZIC4|zinc finger protein ZIC 4|zinc finger protein of the cerebellum 4	3q24	608948
1325	2138	0.1011	0.1197	-1.54086	-1.36195	715	1334	0.00356148	22990	PCNX	PCNXL1, pecanex	pecanex homolog (Drosophila)	pecanex-like 1|pecanex-like protein 1	14q24.2
2270	2300	0.1141	0.1322	-1.60068	-1.32884	559	1508	0.00362435	5672	PSG4	PSG9	pregnancy specific beta-1-glycoprotein 4	PS-beta-G-4|PS-beta-G-9|PSBG-4|PSBG-9|Pregnancy-specific beta-1-glycoprotein-4|pregnancy-specific beta-1-glycoprotein 4|pregnancy-specific beta-1-glycoprotein 9|pregnancy-specific glycoprotein 4|pregnancy-specific glycoprotein 9	19q13.2	176393
1694	1816	0.0272	0.0204	-1.39176	-1.48194	1207	862	0.00363136	79912	PYROXD1		pyridine nucleotide-disulphide oxidoreductase domain 1	pyridine nucleotide-disulfide oxidoreductase domain-containing protein 1	12p12.1
2395	1533	0.1453	0.1983	-1.93448	-1.26869	224	1873	0.00373034	5834	PYGB	RP5-965G21.1, GPBB	phosphorylase, glycogen; brain	glycogen phosphorylase B|glycogen phosphorylase, brain form	20p11.21	138550
1759	1211	0.1597	0.1486	-1.36392	-1.50548	1331	782	0.0037875	129684	CNTNAP5	caspr5	contactin associated protein-like 5	cell recognition molecule Caspr5|contactin-associated protein-like 5	2q14.3	610519
1396	1456	0.1046	0.0515	-1.25862	-1.81292	1879	247	0.00383426	4778	NFE2	NF-E2, p45	nuclear factor, erythroid 2	leucine zipper protein NF-E2|nuclear factor (erythroid-derived 2), 45kD|nuclear factor (erythroid-derived 2), 45kDa|nuclear factor, erythroid-derived 2 45 kDa subunit|p45 NF-E2|transcription factor NF-E2 45 kDa subunit	12q13	601490
2265	1659	0.0256	0.0235	-1.41298	-1.44083	1132.5	1017.5	0.00392133	56479	KCNQ5	RP11-257K9.5, Kv7.5	potassium voltage-gated channel, KQT-like subfamily, member 5	KQT-like 5|potassium channel protein|potassium channel subunit alpha KvLQT5|potassium voltage-gated channel subfamily KQT member 5|voltage-gated potassium channel subunit Kv7.5	6q14	607357
1389	1251	0.0338	0.012	-1.30423	-1.59334	1613	543	0.00394326	41	ASIC1	ACCN2, ASIC, BNaC2	acid-sensing (proton-gated) ion channel 1	Cation channel, amiloride-sensitive, neuronal, 2|acid-sensing ion channel 1|acid-sensing ion channel 1a protein|amiloride-sensitive cation channel 2, neuronal|brain sodium channel 2	12q12	602866
3375	1725	0.0092	0.0214	-1.54067	-1.34329	716	1440	0.00394326	158809	MAGEB6	CT3.4, MAGE-B6A, MAGEB6	melanoma antigen family B, 6	MAGE-B6 antigen|cancer/testis antigen 3.4|cancer/testis antigen family 3, member 4|melanoma-associated antigen B6	Xp21.3	300467
3223	1516	0.1514	0.1346	-1.31751	-1.56555	1554	610	0.00397258	55914	ERBB2IP	ERBIN, HEL-S-78, LAP2	erbb2 interacting protein	densin-180-like protein|epididymis secretory protein Li 78|protein LAP2	5q12.3	606944
2878	2202	0.0247	0.025	-1.42491	-1.42094	1085	1082	0.0039836	93107	KCNG4	KV6.3, KV6.4	potassium voltage-gated channel, subfamily G, member 4	potassium voltage-gated channel subfamily G member 4|voltage-gated potassium channel Kv6.3|voltage-gated potassium channel subunit Kv6.4	16q24.1	607603
1957	2070	0.2003	0.1541	-1.24356	-1.82394	1968	237	0.00412457	670	BPHL	BPH-RP, MCNAA, VACVASE	biphenyl hydrolase-like (serine hydrolase)	biphenyl hydrolase-related protein|breast epithelial mucin-associated antigen|valacyclovir hydrolase|valacyclovirase	6p25	603156
1441	1291	0.0673	0.038	-1.28409	-1.62444	1731	481	0.00415081	8924	HERC2	D15F37S1, MRT38, SHEP1, jdf2, p528	HECT and RLD domain containing E3 ubiquitin protein ligase 2	E3 ubiquitin-protein ligase HERC2|hect domain and RCC1-like domain-containing protein 2|hect domain and RLD 2|probable E3 ubiquitin-protein ligase HERC2	15q13	605837
1820	1988	0.0258	0.0246	-1.41033	-1.42624	1144	1068	0.00415081	340665	CYP26C1	FFDD4	cytochrome P450, family 26, subfamily C, polypeptide 1	cytochrome P450 26C1	10q23.33	608428
848	2568	0.013	0.0335	-1.58008	-1.30821	612.5	1635	0.00428514	538	ATP7A	RP3-465G10.1, DSMAX, MK, MNK, SMAX3	ATPase, Cu++ transporting, alpha polypeptide	Cu++-transporting P-type ATPase|Menkes disease-associated protein|copper pump 1|copper-transporting ATPase 1	Xq21.1	300011
2468	1918	0.2091	0.2398	-1.54826	-1.31907	695	1559	0.00430997	374355	C10orf96	CCDC172C10orf96	coiled-coil domain containing 172	UPF0628 protein C10orf96|coiled-coil domain-containing protein 172	10q25.3
1822	2085	0.1125	0.2019	-2.34653	-1.22346	131	2140.5	0.00437717	5053	PAH	PH, PKU, PKU1	phenylalanine hydroxylase	phe-4-monooxygenase|phenylalanine 4-monooxygenase|phenylalanine-4-hydroxylase	12q22-q24.2	612349
1275	1781	0.1004	0.0769	-1.30246	-1.54777	1628	649.5	0.00440033	3936	LCP1	RP11-139H14.1, CP64, HEL-S-37, L-PLASTIN, LC64P, LPL, PLS2	lymphocyte cytosolic protein 1 (L-plastin)	L-plastin (Lymphocyte cytosolic protein 1) (LCP-1) (LC64P)|LCP-1|Lymphocyte cytosolic protein-1 (plasmin)|bA139H14.1 (lymphocyte cytosolic protein 1 (L-plastin))|epididymis secretory protein Li 37|plastin 2|plastin-2	13q14.3	153430
2728	2925	0.1327	0.0749	-1.23691	-1.79287	2013.5	264	0.00440033	23506	KIAA0240	GLTSCR1L	GLTSCR1-like	GLTSCR1-like protein|glioma tumor suppressor candidate region gene 1 protein-like	6p21.1
2108	1868	0.075	0.0236	-1.23231	-1.81434	2041	244	0.00442936	53833	IL20RB	hCG_2022374, DIRS1, FNDC6, IL-20R2	interleukin 20 receptor beta	IL-20 receptor subunit beta|IL-20R-beta|IL-20RB|fibronectin type III domain containing 6|interleukin-20 receptor II|interleukin-20 receptor subunit beta	3q22.3	605621
829	575	0.0109	0.0348	-1.60793	-1.29097	541.5	1747	0.00444294	2901	GRIK5	EAA2, GRIK2, GluK5, KA2	glutamate receptor, ionotropic, kainate 5	excitatory amino acid receptor 2|glutamate receptor KA2|glutamate receptor ionotropic, kainate 5	19q13.2	600283
501	2245	0.0299	0.0218	-1.35595	-1.46337	1375	924	0.00448382	6557	SLC12A1	BSC1, NKCC2	solute carrier family 12 (sodium/potassium/chloride transporter), member 1	NKCC2A variant A|Na-K-2Cl cotransporter|bumetanide-sensitive sodium-(potassium)-chloride cotransporter 2|kidney-specific Na-K-Cl symporter|solute carrier family 12 (sodium/potassium/chloride transporters), member 1|solute carrier family 12 member 1	15q15-q21.1	600839
1736	1142	0.0576	0.0718	-1.50203	-1.33168	820	1495.5	0.00454842	84229	CCDC135	C16orf50, DRC7, CFAP50, FAP50	dynein regulatory complex subunit 7	coiled-coil domain containing 135|coiled-coil domain-containing protein 135|coiled-coil domain-containing protein lobo homolog	16q21
1555	1435	0.0733	0.0564	-1.31369	-1.51643	1575	743	0.00455825	84058	WDR54		WD repeat domain 54	WD repeat-containing protein 54	2p13.1
997	1413	0.1013	0.0764	-1.29306	-1.55299	1686	639	0.00458583	4440	MSI1		musashi RNA-binding protein 1	RNA-binding protein Musashi homolog 1|musashi-1|musashi1	12q24	603328
2967	2475	0.0219	0.0804	-1.93031	-1.22851	228	2098.5	0.00459175	84273	C4orf14	NOA1, MTG3, hAtNOS1, hNOA1, mAtNOS1	nitric oxide associated 1	mitochondrial GTPase 3 homolog|nitric oxide associated-1|nitric oxide synthase, mitochondrial (putative)|nitric oxide-associated protein 1|putative ortholog of Arabidopsis mitochondrial nitric oxide synthase	4q12	614919
3193	2323	0.083	0.0762	-1.36277	-1.44713	1337	990	0.00459372	54898	ELOVL2	SSC2	ELOVL fatty acid elongase 2	3-keto acyl-CoA synthase ELOVL2|ELOVL FA elongase 2|elongation of very long chain fatty acids (FEN1/Elo2, SUR4/Elo3, yeast)-like 2|elongation of very long chain fatty acids protein 2|very-long-chain 3-oxoacyl-CoA synthase 2	6p24.2	611814
1219	2192	0.0681	0.0497	-1.31044	-1.5188	1589.5	739	0.00459965	56890	MDM1		Mdm1 nuclear protein homolog (mouse)	Mdm4, transformed 3T3 cell double minute 1, p53 binding protein|nuclear protein MDM1|nuclear protein double minute 1	12q15	613813
1089	3132	0.0478	0.068	-1.54031	-1.31157	720	1610	0.00460558	153579	BTNL9	UNQ1900/PRO4346, BTN3, BTN8, VDLS1900	butyrophilin-like 9	butyrophilin 3|butyrophilin-like protein 9	5q35.3
1836	3631	0.1171	0.1146	-1.38696	-1.41101	1230	1128	0.00471696	23321	TRIM2	CMT2R, RNF86	tripartite motif containing 2	E3 ubiquitin-protein ligase TRIM2|RING finger protein 86|tripartite motif protein 2|tripartite motif protein TRIM2|tripartite motif-containing 2|tripartite motif-containing protein 2	4q31.3	614141
2641	2016	0.0886	0.0689	-1.29329	-1.53769	1684	680.5	0.00474301	54928	IMPAD1	GPAPP, IMP 3, IMP-3, IMPA3	inositol monophosphatase domain containing 1	Golgi 3-prime phosphoadenosine 5-prime phosphate 3-prime phosphatase|IMPase 3|golgi-resident PAP phosphatase|inositol monophosphatase 3|inositol monophosphatase domain-containing protein 1|inositol-1(or 4)-monophosphatase 3|myo-inositol monophosphatase A3	8q12.1	614010
2034	2214	0.1209	0.0745	-1.2329	-1.69676	2037	352	0.00484183	9647	PPM1F	CAMKP, CaMKPase, FEM-2, POPX2, hFEM-2	protein phosphatase, Mg2+/Mn2+ dependent, 1F	Ca(2+)/calmodulin-dependent protein kinase phosphatase|CaM-kinase phosphatase|PP2C phosphatase|partner of PIX 2|protein fem-2 homolog|protein phosphatase 1F|protein phosphatase 1F (PP2C domain containing)	22q11.22
2813	3139	0.1941	0.2482	-1.66024	-1.25636	454	1943	0.00487432	339044	PKD1P1	HG1, NPIP	polycystic kidney disease 1 (autosomal dominant) pseudogene 1		16p13.11
3554	2400	0.1843	0.1917	-1.44456	-1.3516	1007	1395	0.00489468	5925	RB1	RP11-174I10.1, OSRC, PPP1R130, RB, p105-Rb, pRb, pp110	retinoblastoma 1	prepro-retinoblastoma-associated protein|protein phosphatase 1, regulatory subunit 130|retinoblastoma suspectibility protein|retinoblastoma-associated protein	13q14.2	614041
1487	2117	0.0753	0.0557	-1.28969	-1.52483	1700	717	0.00495601	84217	ZMYND12		zinc finger, MYND-type containing 12	zinc finger MYND domain-containing protein 12|zinc finger, MYND domain containing 12	1p34.2
2391	1922	0.0912	0.065	-1.26103	-1.58608	1864.5	563	0.00499918	54931	RG9MTD1	HNYA, MRPP1, TRMT10C	tRNA methyltransferase 10 homolog C (S. cerevisiae)	HBV pre-S2 trans-regulated protein 2|RNA (guanine-9-) methyltransferase domain containing 1|mitochondrial RNase P subunit 1|mitochondrial ribonuclease P protein 1|renal carcinoma antigen NY-REN-49	3q12.3	615423
2032	1421	0.0645	0.069	-1.41926	-1.36527	1111	1320.5	0.00501567	84069	PLEKHN1	RP11-54O7.7	pleckstrin homology domain containing, family N member 1	PH domain-containing family N member 1|pleckstrin homology domain-containing family N member 1	1p36.33
1972	2224	0.0289	0.0715	-1.73015	-1.2353	376	2056	0.00501773	9245	GCNT3	C2/4GnT, C24GNT, C2GNT2, C2GNTM, GNTM	glucosaminyl (N-acetyl) transferase 3, mucin type	C2GnT-mucin type|beta-1,3-galactosyl-O-glycosyl-glycoprotein beta-1,6-N-acetylglucosaminyltransferase 3|beta1,6-N-acetylglucosaminyltransferase-M|beta1,6GlcNAc-transferase|core 2/core 4 beta-1,6-N-acetylglucosaminyltransferase|hC2GnT-M|mucus-type core 2 beta-1,6-N-acetylglucosaminyltransferase	15q21.3	606836
3198	2151	0.0679	0.0888	-1.5501	-1.29081	688	1748	0.00503425	54932	EXD3	HBE269, mut-7	exonuclease 3'-5' domain containing 3	exonuclease 3'-5' domain-containing protein 3|exonuclease mut-7 homolog|probable exonuclease mut-7 homolog	9q34.3
2301	1474	0.1365	0.116	-1.28961	-1.52008	1703	735	0.00504253	57549	IGSF9	RP11-48O20.2, FP18798A, Nrt1, IGSF9	immunoglobulin superfamily, member 9	immunoglobulin superfamily member 9A|protein turtle homolog A	1q22-q23	609738
594	669	0.032	0.0747	-1.71922	-1.23571	386	2052	0.00504253	158158	RASEF	RAB45	RAS and EF-hand domain containing	ras and EF-hand domain-containing protein|ras-related protein Rab-45	9q21.32	611344
2651	1644	0.0181	0.073	-1.85561	-1.21787	268	2181	0.00508814	9468	PCYT1B	CCTB, CTB	phosphate cytidylyltransferase 1, choline, beta	CCT B|CCT-beta|CT B|CTP:phosphocholine cytidylyltransferase b|choline-phosphate cytidylyltransferase B|phosphorylcholine transferase B	Xp22.11	604926
3287	1876	0.0128	0.0229	-1.48242	-1.31902	895	1560	0.00511311	163154	PRR22		proline rich 22	proline-rich protein 22	19p13.3
732	1274	0.0929	0.0918	-1.38075	-1.39223	1255	1204	0.00512979	4299	AFF1	AF4, MLLT2, PBM1	AF4/FMR2 family, member 1	AF4/FMR2 family member 1|ALL1-fused gene from chromosome 4 protein|myeloid/lymphoid or mixed-lineage leukemia (trithorax homolog, Drosophila); translocated to, 2|pre-B-cell monocytic leukemia partner 1|protein AF-4|proto-oncogene AF4	4q21	159557
2024	1460	0.2006	0.1699	-1.23979	-1.62545	1992	477	0.0051716	343930	MSGN1	hCG_1648308, MSOG	mesogenin 1	mesogenin-1|pMesogenin1|pMsgn1|paraxial mesoderm-specific mesogenin1|paraxial mesogenin	2p24.2	612209
2126	765	0.0729	0.0444	-1.25609	-1.57881	1892	585	0.00520518	79979	TRMT2B	RP3-341D10.3, CXorf34, dJ341D10.3	tRNA methyltransferase 2 homolog B (S. cerevisiae)	TRM2 homolog|TRM2 tRNA methyltransferase 2 homolog B|tRNA (uracil(54)-C(5))-methyltransferase homolog|tRNA (uracil-5-)-methyltransferase homolog	Xq22.1
1242	2087	0.0531	0.0637	-1.44904	-1.3259	991	1523.5	0.00536401	9470	EIF4E2	4E-LP, 4EHP, EIF4EL3, IF4e	eukaryotic translation initiation factor 4E family member 2	eIF-4E type 2|eIF4E-like cap-binding protein|eIF4E-like protein 4E-LP|eukaryotic translation initiation factor 4E homologous protein|eukaryotic translation initiation factor 4E type 2|eukaryotic translation initiation factor 4E-like 3|mRNA cap-binding protein type 3	2q37.1	605895
1588	1436	0.0296	0.0265	-1.35993	-1.40104	1350.5	1174	0.00540677	1571	CYP2E1	CPE1, CYP2E, P450-J, P450C2E	cytochrome P450, family 2, subfamily E, polypeptide 1	4-nitrophenol 2-hydroxylase|CYPIIE1|cytochrome P450 2E1|cytochrome P450, subfamily IIE (ethanol-inducible), polypeptide 1|cytochrome P450-J|flavoprotein-linked monooxygenase|microsomal monooxygenase|xenobiotic monooxygenase	10q26.3	124040
2574	2356	0.0136	0.0369	-1.57212	-1.26312	639.5	1899	0.00546691	5082	PDCL	RP11-465F21.2, PhLP	phosducin-like	phosducin-like protein	9q12-q13	604421
3128	1495	0.0985	0.1298	-1.56587	-1.26481	654	1892	0.00549927	23022	PALLD	CGI-151, CGI151, MYN, PNCA1, SIH002	palladin, cytoskeletal associated protein	myoneurin|palladin|sarcoma antigen NY-SAR-77	4q32.3	608092
988	2727	0.1043	0.1272	-1.51008	-1.28981	796	1755	0.0055209	23130	ATG2A		autophagy related 2A	ATG2 autophagy related 2 homolog A|autophagy-related protein 2 homolog A	11q13.1
2326	1478	0.0851	0.0183	-1.17213	-1.9735	2417	147	0.00557732	83741	TFAP2D	TFAP2BL1	transcription factor AP-2 delta (activating enhancer binding protein 2 delta)	AP-2 like|AP2-delta|activating enhancer binding protein 2 beta-like 1|activating enhancer-binding protein 2-delta|transcription factor AP-2 beta (activating enhancer binding protein 2 beta)-like 1|transcription factor AP-2 beta (activating enhancer-binding protein 2 beta)-like 1|transcription factor AP-2-beta-like 1|transcription factor AP-2-delta	6p12.1	610161
2637	3000	0.0789	0.0527	-1.24651	-1.56082	1951	616	0.00559038	84068	SLC10A7	PSEC0051, C4orf13, P7	solute carrier family 10, member 7	Na(+)/bile acid cotransporter 7|SBF-domain containing protein|sodium/bile acid cotransporter 7|solute carrier family 10 (sodium/bile acid cotransporter family), member 7	4q31.22	611459
1117	2937	0.1325	0.0967	-1.23884	-1.58318	1997	572	0.0055991	23008	KLHDC10	slim	kelch domain containing 10	PNAS-119|kelch domain-containing protein 10|scruin like at the midline homolog	7q32.2	615152
1198	1658	0.0501	0.0657	-1.48389	-1.30267	891	1678.5	0.00560128	8731	RNMT	MET, RG7MT1, hCMT1c	RNA (guanine-7-) methyltransferase	hCMT1|hMet|hcm1p|mRNA (guanine-7-)methyltransferase|mRNA (guanine-N(7)-)-methyltransferase|mRNA cap guanine-N7 methyltransferase|mRNA cap methyltransferase	18p11.21	603514
1119	2415	0.1278	0.1068	-1.28404	-1.48603	1732	843	0.00562529	23475	QPRT	HEL-S-90nase, QPRT	quinolinate phosphoribosyltransferase	QAPRTase|epididymis secretory sperm binding protein Li 90n|nicotinate-nucleotide pyrophosphorylase (carboxylating)|nicotinate-nucleotide pyrophosphorylase [carboxylating]	16p11.2	606248
1692	1569	0.0638	0.137	-1.89964	-1.19555	243	2334	0.00563403	23199	GSE1	KIAA0182	Gse1 coiled-coil protein	Gse1 coiled-coil protein homolog|genetic suppressor element 1	16q24.1
678	2169	0.0413	0.0051	-1.20476	-1.68485	2216	364	0.00564716	5026	P2RX5	LRH-1, P2X5, P2X5R	purinergic receptor P2X, ligand-gated ion channel, 5	ATP receptor subunit|P2X purinoceptor 5|ionotropic ATP receptor P2X5|lymphoid-restricted histocompatibility antigen-1	17p13.3	602836
1264	1349	0.0609	0.0586	-1.35843	-1.38515	1360.5	1228	0.00568444	9580	SOX13	RP11-74C13.1, ICA12, Sox-13	SRY (sex determining region Y)-box 13	SRY-box 13|SRY-related HMG-box gene 13|islet cell antibody 12|islet cell antigen 12|transcription factor SOX-13|type 1 diabetes autoantigen ICA12	1q32	604748
1985	2496	0.2327	0.2328	-1.37207	-1.37133	1300	1292	0.00569982	285955	SPDYE1	Ringo1, SPDYE, WBSCR19	speedy/RINGO cell cycle regulator family member E1	Speedy E|Williams Beuren syndrome chromosome region 19 protein|putative WBSCR19-like protein 6|speedy homolog E1|speedy protein E1|williams-Beuren syndrome chromosomal region 19 protein	7p13
772	1493	0.0622	0.0931	-1.67399	-1.22042	437	2157.5	0.00571082	10291	SF3A1	PRP21, PRPF21, SAP11420, SF3A1	splicing factor 3a, subunit 1, 120kDa	SAP 114|pre-mRNA processing 21|pre-mRNA splicing factor SF3a (120 kDa subunit)|spliceosome-associated protein 114|splicing factor 3 subunit 1|splicing factor 3A subunit 1|splicing factor 3a, subunit 1, 120kD	22q12.2	605595
2155	2026	0.1267	0.1313	-1.39979	-1.34807	1178	1419	0.00572184	57187	THOC2	RP5-1189B24.5, CXorf3, THO2, dJ506G2.1, hTREX120	THO complex 2	THO complex subunit 2	Xq25-q26.3	300395
2424	1339	0.1221	0.115	-1.33887	-1.40716	1450	1149.5	0.00573286	23255	KIAA0802	CCDC165, MTCL1, SOGA2	microtubule crosslinking factor 1	PAR-1-interacting protein|SOGA family member 2|coiled-coil domain containing 165|coiled-coil domain-containing protein 165|microtubule cross-linking factor 1|protein SOGA2	18p11.22	615766
1971	2561	0.101	0.1191	-1.47838	-1.2974	909	1709	0.00581477	84842	HPDL	RP4-534D1.1, 4-HPPD-L, GLOXD1	4-hydroxyphenylpyruvate dioxygenase-like	4-hydroxyphenylpyruvate dioxygenase-like protein|glyoxalase domain containing 1|glyoxalase domain-containing protein 1	1p34.1
1411	3378	0.078	0	-1.15979	-2.06586	2503	120	0.005837	9086	EIF1AY	eIF-4C	eukaryotic translation initiation factor 1A, Y-linked	eIF-1A Y isoform|eukaryotic translation initiation factor 1A, Y chromosome|eukaryotic translation initiation factor 1A, Y-chromosomal|eukaryotic translation initiation factor 4C	Yq11.223	400014
1568	1038	0.0638	0.1089	-1.68452	-1.21373	416.5	2215	0.0058749	4289	MKLN1	TWA2	muskelin 1, intracellular mediator containing kelch motifs	muskelin	7q32	605623
2840	3780	0.0056	0.0283	-1.59891	-1.23165	564	2077	0.0059174	171586	ABHD3	LABH3	abhydrolase domain containing 3	abhydrolase domain-containing protein 3|alpha/beta hydrolase domain containing protein 3|lung alpha/beta hydrolase 3	18q11.2	612197
1996	2014	0.0606	0.0655	-1.39537	-1.33988	1193	1453	0.00593984	81790	RNF170	ADSA, SNAX1	ring finger protein 170	E3 ubiquitin-protein ligase RNF170|putative LAG1-interacting protein	8p11.21	614649
2883	1520	0.11	0.0671	-1.20225	-1.65007	2226.5	421	0.00594657	4026	LPP		LIM domain containing preferred translocation partner in lipoma	LIM protein|lipoma-preferred partner	3q28	600700
1039	2793	0.078	0.1364	-1.76305	-1.20132	350	2300	0.00595781	23568	ARL2BP	BART, BART1, RP66	ADP-ribosylation factor-like 2 binding protein	ADP-ribosylation factor-like protein 2-binding protein|ARF-like 2-binding protein|ARL2-binding protein|Arf-like 2 binding protein BART1|binder of ARF2 protein 1|binder of Arl Two|binder of Arl2|retinitis pigmentosa 66 (autosomal recessive)	16q13	615407
2565	2914	0.175	0.2004	-1.56139	-1.2423	661	2010	0.00605263	4507	MTAP	BDMF, DMSFH, DMSMFH, HEL-249, LGMBF, MSAP, c86fus	methylthioadenosine phosphorylase	5'-methylthioadenosine phosphorylase|MTA phosphorylase|MTAPase|MeSAdo phosphorylase|S-methyl-5'-thioadenosine phosphorylase|epididymis luminal protein 249	9p21	156540
724	2497	0.1091	0.207	-2.38924	-1.15939	84	2601	0.00611626	132612	ADAD1	Tenr	adenosine deaminase domain containing 1 (testis-specific)	adenosine deaminase domain-containing protein 1|testis nuclear RNA-binding protein	4q27	614130
1475	1769	0.24	0.2278	-1.31757	-1.40865	1553	1138	0.00614363	645683	RPL13AP3	RPL13A_11_1370	ribosomal protein L13a pseudogene 3		14q22.3
1251	910	0.1231	0.1352	-1.44026	-1.30422	1025	1667	0.00614819	57654	KIAA1530	UVSSA, UVSS3	UV-stimulated scaffold protein A		4p16.3	614632
1359	1846	0.1405	0.0699	-1.16189	-1.84096	2491	228	0.00627217	23464	GCAT	KBL	glycine C-acetyltransferase	2-amino-3-ketobutyrate coenzyme A ligase, mitochondrial|2-amino-3-ketobutyrate-CoA ligase|AKB ligase|aminoacetone synthase|glycine acetyltransferase	22q13.1	607422
2334	2175	0.1658	0.1536	-1.28613	-1.44172	1723	1013	0.00635086	113201	CASC4	UNQ2573/PRO6308, H63	cancer susceptibility candidate 4	cancer susceptibility candidate gene 4 protein|gene associated with HER-2/neu overexpression|protein CASC4	15q15.3
2105	3477	0.0114	0.0267	-1.50507	-1.25754	808	1934	0.00637875	166968	MIER3		mesoderm induction early response 1, family member 3	mesoderm induction early response protein 3|mi-er3	5q11.2
1146	901	0.0044	0.01	-1.39678	-1.31987	1187	1557	0.00638806	3550	IK	CSA2, RED	IK cytokine, down-regulator of HLA II	IK factor|RD element|chondrosarcoma-associated protein 2|cytokine IK|prer protein|protein Red	5q31.3	600549
2141	2334	0.0738	0.09	-1.4769	-1.27592	917.5	1829	0.0063997	54474	KRT20	CD20, CK-20, CK20, K20, KRT21	keratin 20	cytokeratin 20|cytokeratin-20|keratin, type I cytoskeletal 20|keratin-20|protein IT	17q21.2	608218
1988	1659	0.0096	0.0277	-1.5342	-1.24136	733	2020	0.00643004	143162	FRMPD2	PDZD5C, PDZK4, PDZK5C	FERM and PDZ domain containing 2	FERM and PDZ domain-containing protein 2|PDZ domain containing 5C|PDZ domain-containing protein 4	10q11.22	613323
2032	2451	0.1127	0.0628	-1.17406	-1.69496	2407	353	0.00646278	5010	CLDN11	OSP, OTM	claudin 11	claudin-11|oligodendrocyte transmembrane protein|oligodendrocyte-specific protein	3q26.2-q26.3	601326
1202	2594	0.297	0.2043	-1.146	-1.99669	2621	141.5	0.0064745	55552	ZNF823	HSZFP36	zinc finger protein 823	ZFP 36 for a zinc finger protein|zinc finger protein ZFP-36	19p13.2
2625	1731	0.005	0.0295	-1.60862	-1.21224	539	2226	0.00648623	165918	RNF168	hRNF168	ring finger protein 168, E3 ubiquitin protein ligase	E3 ubiquitin-protein ligase RNF168	3q29	612688
2403	2048	0.1107	0.1426	-1.57967	-1.22102	615.5	2153	0.00650266	64064	OXCT2	FKSG25, SCOTT	3-oxoacid CoA transferase 2	3-oxoacid CoA-transferase 2A|3-oxoacid-CoA transferase 2A|succinyl-CoA:3-ketoacid coenzyme A transferase 2, mitochondrial|succinyl-CoA:3-ketoacid-coenzyme A transferase 2, mitochondrial|testis-specific succinyl CoA:3-oxoacid CoA-transferase|testis-specific succinyl-CoA:3-oxoacid CoA-transferase	1p34	610289
1884	2251	0.1545	0.1422	-1.27174	-1.45334	1799.5	971	0.00651206	838	CASP5	ICE(rel)III, ICEREL-III, ICH-3	caspase 5, apoptosis-related cysteine peptidase	CASP-5|ICE(rel)-III|TY protease|caspase 5, apoptosis-related cysteine protease|caspase-5|protease ICH-3|protease TY	11q22.2-q22.3	602665
1442	1652	0.0818	0.1047	-1.49662	-1.25757	839.5	1933	0.00652147	5161	PDHA2	hCG_1643458, PDHAL	pyruvate dehydrogenase (lipoamide) alpha 2	PDHE1-A type II|pyruvate dehydrogenase E1 component subunit alpha, testis-specific form, mitochondrial|pyruvate dehydrogenase, E1-alpha polypeptide, testis specific	4q22-q23	179061
3629	2449	0.1386	0.1213	-1.266	-1.4605	1838	939.5	0.00654501	57659	ZBTB4	KAISO-L1, ZNF903	zinc finger and BTB domain containing 4	KAISO-like zinc finger protein 1|zinc finger and BTB domain-containing protein 4	17p13.1	612308
2712	1956	0.0992	0.092	-1.31499	-1.39015	1572	1211	0.00657097	5090	PBX3	RP11-336P12.1	pre-B-cell leukemia homeobox 3	homeobox protein PBX3|pre-B-cell leukemia transcription factor 3	9q33.3	176312
2396	828	0.0801	0.0362	-1.17456	-1.67166	2404.5	384	0.00659697	80086	TUBA4B	TUBA4	tubulin, alpha 4b (pseudogene)	putative tubulin-like protein alpha-4B	2q35
930	1152	0.0806	0.1059	-1.50915	-1.24505	798	1996	0.00662302	4783	NFIL3	E4BP4, IL3BP1, NF-IL3AA, NFIL3	nuclear factor, interleukin 3 regulated	E4 promoter-binding protein 4|interleukin-3 promoter transcriptional activator|interleukin-3-binding protein 1|nuclear factor interleukin 3 regulated protein|nuclear factor interleukin-3-regulated protein|transcriptional activator NF-IL3A	9q22	605327
2323	2129	0.1231	0.1188	-1.32925	-1.37061	1496	1298.5	0.00662539	22999	RIMS1	RP5-1046G13.1, CORD7, RAB3IP2, RIM, RIM1	regulating synaptic membrane exocytosis 1	RAB3-interacting protein 2|rab-3-interacting protein 2|rab3-interacting molecule 1|regulating synaptic membrane exocytosis protein 1	6q12-q13	606629
2042	2546	0.1308	0.1308	-1.34986	-1.34986	1387	1410	0.00663726	9400	RECQL5	RECQ5	RecQ protein-like 5	ATP-dependent DNA helicase Q5|DNA helicase, RecQ-like type 5	17q25	603781
1789	911	0.1392	0.1559	-1.49764	-1.25107	834	1966	0.0066515	81930	KIF18A	OK/SW-cl.108, MS-KIF18A, PPP1R99	kinesin family member 18A	kinesin-like protein KIF18A|protein phosphatase 1, regulatory subunit 99	11p14.1	611271
2274	1662	0.0651	0.074	-1.41206	-1.30529	1139	1662	0.00665626	83667	SESN2	HI95, SES2, SEST2	sestrin 2	hypoxia induced gene 95|sestrin-2	1p35.3	607767
2477	2030	0.0206	0.0212	-1.35623	-1.34652	1373.5	1430	0.00666815	159013	CXorf38		chromosome X open reading frame 38	uncharacterized protein CXorf38	Xp11.4
2392	1577	0.0966	0.064	-1.19404	-1.59848	2275	532	0.00668481	54708	MARCH5	RP11-543N17.3, MARCH-V, MITOL, RNF153	membrane-associated ring finger (C3HC4) 5	E3 ubiquitin-protein ligase MARCH5|membrane-associated RING finger protein 5|membrane-associated RING-CH protein V|mitochondrial ubiquitin ligase|ring finger protein 153	10q23.32-q23.33	610637
1447	2403	0.0746	0.042	-1.19929	-1.57798	2244	587.5	0.00680203	9419	CRIPT	HSPC139, SSMDF	cysteine-rich PDZ-binding protein	cysteine-rich interactor of PDZ three|cysteine-rich interactor of PDZ3|postsynaptic protein CRIPT	2p21	604594
2722	2969	0.0896	0.0785	-1.28088	-1.41859	1752	1094	0.00687189	54807	ZNF586		zinc finger protein 586		19q13.43
2457	3291	0.0431	0.0842	-1.67598	-1.18293	434	2419	0.00690574	81606	LBH		limb bud and heart development	hLBH|limb bud and heart development homolog|protein LBH	2p23.1	611763
1444	1772	0.2943	0.2421	-1.17078	-1.64981	2431.5	422	0.00690816	400566	C17orf97		chromosome 17 open reading frame 97	uncharacterized protein C17orf97	17p13.3
1470	2569	0.0279	0.086	-1.85833	-1.16133	267	2587	0.00691058	83989	FAM172A	C5orf21	family with sequence similarity 172, member A	protein FAM172A	5q15
1904	2196	0.114	0.1407	-1.60218	-1.20118	553	2301.5	0.006913	6660	SOX5	RP11-444D3.1, L-SOX5, L-SOX5B, L-SOX5F	SRY (sex determining region Y)-box 5	transcription factor SOX-5	12p12.1	604975
2010	2821	0.0045	0.0305	-1.61671	-1.19606	524	2331	0.00691543	159371	TMEM20	C10orf60, SLC35G1	solute carrier family 35, member G1	solute carrier family 35 member G1|transmembrane protein 20	10q23.33
2646	1004	0.0219	0.006	-1.22997	-1.50043	2058	798	0.00692027	170622	COMMD6	RP11-173B14.2, Acrg	COMM domain containing 6	Acrg embryonic lethality minimal region ortholog|COMM domain-containing protein 6	13q22	612377
2686	2847	0.0722	0.0485	-1.22717	-1.50247	2073	792	0.00696396	9694	TTC35	KIAA0103, EMC2	ER membrane protein complex subunit 2	TPR repeat protein 35|tetratricopeptide repeat domain 35|tetratricopeptide repeat protein 35	8q23.1	607722
1050	2044	0.0857	0.1042	-1.45591	-1.26279	977	1901	0.00702732	4240	MFGE8	BA46, EDIL1, HMFG, HsT19888, MFG-E8, MFGM, OAcGD3S, SED1, SPAG10, hP47	milk fat globule-EGF factor 8 protein	O-acetyl disialoganglioside synthase|breast epithelial antigen BA46|lactadherin|medin|sperm associated antigen 10|sperm surface protein hP47	15q25	602281
2133	2065	0.0764	0.0494	-1.21646	-1.52219	2155	728	0.00705176	158056	MAMDC4	RP11-216L13.11-002, AEGP	MAM domain containing 4	MAM domain-containing protein 4|apical early endosomal glycoprotein|apical endosomal glycoprotein|endotubin	9q34.3
934	504	0.0878	0.1032	-1.43399	-1.27323	1045	1844	0.00708115	4261	CIITA	C2TAIV, MHC2TA, NLRA, CIITA	class II, major histocompatibility complex, transactivator	MHC class II transactivator|MHC class II transactivator type III|NLR family, acid domain containing|nucleotide-binding oligomerization domain, leucine rich repeat and acid domain containing	16p13	600005
2324	1130	0.0757	0.0416	-1.18651	-1.58262	2316	573	0.00708115	8763	CD164	RP11-425D10.9, MGC-24, MUC-24, endolyn	CD164 molecule, sialomucin	CD164 antigen, sialomucin|CD164 variant C|MGC-24v|multi-glycosylated core protein 24|sialomucin core protein 24	6q21	603356
3179	2437	0.1456	0.1108	-1.1873	-1.57855	2310	586	0.00711551	58506	SCAF1	SRA1	SR-related CTD-associated factor 1	SCAF|SR-related and CTD-associated factor 1|SR-related-CTD-associated factor|serine arginine-rich pre-mRNA splicing factor SR-A1|splicing factor, arginine/serine-rich 19	19q13.3-q13.4
2396	1899	0.068	0.0632	-1.31157	-1.36593	1584	1318	0.00714503	57529	RGAG1	MAR9, MART9	retrotransposon gag domain containing 1	retrotransposon gag domain-containing protein 1|tumor antigen BJ-HCC-23|tumor antigen BJHCC23	Xq23
3252	1491	0.0793	0.0235	-1.14469	-1.79288	2640	263	0.00714996	9517	SPTLC2	HSN1C, LCB2, LCB2A, NSAN1C, SPT2, hLCB2a	serine palmitoyltransferase, long chain base subunit 2	LCB 2|SPT 2|long chain base biosynthesis protein 2a|serine palmitoyltransferase 2|serine palmitoyltransferase, subunit II|serine-palmitoyl-CoA transferase 2	14q24.3	605713
1649	1836	0.2098	0.1373	-1.12422	-2.03498	2797.5	125	0.00724635	1668	DEFA3	DEF3, HNP-3, HNP3, HP-3, HP3	defensin, alpha 3, neutrophil-specific	defensin 3, neutrophil-specific|neutrophil defensin 3|neutrophil peptide 3	8p23.1	604522
1878	2179	0.1347	0.0702	-1.14143	-1.78633	2661.5	268	0.00728111	120425	AMICA1	UNQ722/PRO1387, AMICA, CREA7-1, CREA7-4, Gm638, JAML	adhesion molecule, interacts with CXADR antigen 1	adhesion molecule AMICA|adhesion molecule interacting with CXADR antigen 1|dendritic-cell specific protein CREA7-1|dendritic-cell specific protein CREA7-4|junctional adhesion molecule-like	11q23.3	609770
1241	1511	0.2055	0.1727	-1.17824	-1.59028	2377	554	0.00728857	7050	TGIF1	HPE4, TGIF	TGFB-induced factor homeobox 1	5'-TG-3'-interacting factor 1|TALE homeobox TG-interacting factor|homeobox protein TGIF1|transforming growth factor-beta-induced factor	18p11.3	602630
1892	1892	0.0904	0.102	-1.40685	-1.28576	1156	1780.5	0.00731595	5304	PIP	GCDFP-15, GCDFP15, GPIP4	prolactin-induced protein	SABP|gross cystic disease fluid protein 15|prolactin-inducible protein|secretory actin-binding protein	7q34	176720
2164	2536	0.0259	0.0355	-1.409	-1.28168	1147	1800	0.00736838	1258	CNGB1	CNCG2, CNCG3L, CNCG4, CNG4B, GAR1, GARP, GARP2, RCNC2, RCNCb, RCNCbeta, RP45, CNGB1	cyclic nucleotide gated channel beta 1	CNG channel beta-1|CNG-4|cyclic nucleotide-gated cation channel 4|cyclic nucleotide-gated cation channel beta-1|cyclic nucleotide-gated cation channel gamma|cyclic nucleotide-gated cation channel modulatory subunit|cyclic nucleotide-gated channel beta-1|glutamic acid-rich protein|glutamic-acid-rich protein	16q13	600724
2191	1989	0.0726	0.0704	-1.32209	-1.34848	1533	1416.5	0.00738088	84002	B3GNT5	B3GN-T5, beta3Gn-T5	UDP-GlcNAc:betaGal beta-1,3-N-acetylglucosaminyltransferase 5	BGnT-5|UDP-GlcNAc:beta-Gal beta-1,3-N-acetylglucosaminyltransferase 5|beta 1,3 N-acetyglucosaminyltransferase Lc3 synthase|beta-1,3-Gn-T5|beta-1,3-N-acetylglucosaminyltransferase 5|beta-1,3-N-acetylglucosaminyltransferase bGnT-5|lactosylceramide 1,3-N-acetyl-beta-D-glucosaminyltransferase|lactotriaosylceramide synthase|lc(3)Cer synthase|lc3 synthase	3q28	615333
1113	1367	0.0611	0.0695	-1.38971	-1.29459	1218	1732	0.00738339	79828	METTL8	TIP	methyltransferase like 8	methyltransferase-like protein 8|tension-induced/inhibited protein	2q31.1	609525
1651	2651	0.0757	0.0441	-1.18651	-1.55358	2316	638	0.00740343	8747	ADAM21	ADAM 21, ADAM31	ADAM metallopeptidase domain 21	ADAM metallopeptidase domain 21, preproprotein|a disintegrin and metalloproteinase domain 21|disintegrin and metalloproteinase domain-containing protein 21	14q24.1	603713
1709	595	0.1176	0.037	-1.12291	-1.96428	2805	151	0.00741346	5225	PGC	RP11-298J23.1, PEPC, PGII	progastricsin (pepsinogen C)	gastricsin|pepsin C|pepsinogen C|pepsinogen group II|preprogastricsin	6p21.1	169740
2008	2335	0.136	0.1589	-1.54488	-1.20678	705	2259	0.00745365	8720	MBTPS1	PCSK8, S1P, SKI-1	membrane-bound transcription factor peptidase, site 1	endopeptidase S1P|membrane-bound transcription factor site-1 protease|proprotein convertase subtilisin/kexin type 8|site-1 protease|subtilisin/kexin isozyme-1	16q24	603355
2189	2262	0.0598	0.0707	-1.40443	-1.281	1162	1803	0.00745868	80739	C6orf25	DADB-110M10.2, G6b, NG31	chromosome 6 open reading frame 25	immunoglobulin receptor|protein G6b	6p21.33	606520
1852	1479	0.1377	0.1271	-1.27611	-1.39529	1778	1191	0.00747882	57821	C1orf114	RP1-206D15.2, CCDC181	coiled-coil domain containing 181	coiled-coil domain-containing protein 181	1q24
2749	3546	0.1491	0.1012	-1.14795	-1.68648	2609	362	0.0074889	57630	SH3RF1	POSH, RNF142, SH3MD2	SH3 domain containing ring finger 1	E3 ubiquitin-protein ligase SH3RF1|SH3 domain-containing RING finger protein 1|SH3 multiple domains 2|SH3 multiple domains protein 2|plenty of SH3 domains|plenty of SH3s|putative E3 ubiquitin-protein ligase SH3RF1|ring finger protein 142	4q32.3
3823	3396	0.0782	0.0642	-1.2549	-1.42286	1896.5	1079	0.00751161	84253	GARNL3	RP11-356B19.1, bA356B19.1	GTPase activating Rap/RanGAP domain-like 3	GTPase activating RANGAP domain-like 3|GTPase-activating Rap/Ran-GAP domain-like protein 3	9q33.3
2833	2522	0.1783	0.2026	-1.51993	-1.21467	771	2206.5	0.00752171	9937	DCLRE1A	PSO2, SNM1, SNM1A	DNA cross-link repair 1A	DNA cross-link repair 1A protein|DNA-crosslink repair gene SNM1|SNM1 homolog A	10q25.1	609682
1312	2820	0.0945	0.1	-1.36405	-1.30663	1330	1649	0.00752929	4698	NDUFA5	B13, CI-13KD-B, CI-13kB, NUFM, UQOR13	NADH dehydrogenase (ubiquinone) 1 alpha subcomplex, 5	NADH dehydrogenase (ubiquinone) 1 alpha subcomplex, 5, 13kDa|NADH dehydrogenase [ubiquinone] 1 alpha subcomplex subunit 5|NADH-ubiquinone oxidoreductase 13 kDa-B subunit|complex I 13kDa subunit B|complex I subunit B13|type I dehydrogenase|ubiquinone reductase	7q31.33	601677
1721	1646	0.0889	0.082	-1.28207	-1.38336	1747	1236	0.00754953	2289	FKBP5	RP3-340B19.6, AIG61, FKBP54, P54, PPIase, Ptg-10, FKBP5	FK506 binding protein 5	51 kDa FK506-binding protein|51 kDa FKBP|54 kDa progesterone receptor-associated immunophilin|FF1 antigen|FKBP-51|HSP90-binding immunophilin|PPIase FKBP5|T-cell FK506-binding protein|androgen-regulated protein 6|peptidyl-prolyl cis-trans isomerase FKBP5|peptidylprolyl cis-trans isomerase|rotamase	6p21.31	602623
1177	2753	0.0297	0.0334	-1.3586	-1.30953	1358	1627.5	0.00756219	10021	HCN4	SSS2	hyperpolarization activated cyclic nucleotide-gated potassium channel 4	hyperpolarization activated cyclic nucleotide-gated cation channel 4|potassium/sodium hyperpolarization-activated cyclic nucleotide-gated channel 4	15q24.1	605206
2575	1884	0.0975	0.0679	-1.18288	-1.5501	2343	645	0.00757486	54665	RSBN1	RP11-324J2.1, ROSBIN	round spermatid basic protein 1		1p13.2	615858
1320	1605	0.0386	0.0766	-1.61747	-1.17606	523	2466	0.00757993	9074	CLDN6	UNQ757/PRO1488	claudin 6	claudin-6|skullin	16p13.3	615798
2628	2566	0.1419	0.1177	-1.18315	-1.54661	2336.5	654.5	0.00759008	9356	SLC22A6	HOAT1, OAT1, PAHT, ROAT1	solute carrier family 22 (organic anion transporter), member 6	PAH transporter|hPAHT|hROAT1|organic anion transporter 1|para-aminohippurate transporter|renal organic anion transporter 1|solute carrier family 22 member 6	11q12.3	607582
3544	1699	0.0937	0.1289	-1.55136	-1.19942	685	2310	0.0076104	84881	RPUSD4		RNA pseudouridylate synthase domain containing 4	RNA pseudouridylate synthase domain-containing protein 4	11q24.2
2525	1837	0.1232	0.1072	-1.25641	-1.41639	1890	1106	0.00761548	124491	TMEM170A	TMEM170	transmembrane protein 170A	transmembrane protein 170	16q23.1
1787	3130	0.0291	0.0131	-1.21871	-1.47757	2132	874	0.00766642	200523	C2orf51	TEX37, TSC21	testis expressed 37	Testis-Specific Conserved gene 21kDa|protein TSC21|testis-expressed sequence 37 protein|testis-specific conserved protein of 21 kDa	2p11.2
2941	2590	0.1717	0.1498	-1.21088	-1.49018	2180	833	0.00770217	116496	FAM129A	GIG39, C1orf24, NIBAN	family with sequence similarity 129, member A	cell growth-inhibiting gene 39 protein|protein Niban	1q25
2022	3078	0.0084	0.0104	-1.34185	-1.31438	1436.5	1588	0.00776108	6532	SLC6A4	5-HTT, 5-HTTLPR, 5HTT, HTT, OCD1, SERT, SERT1, hSERT	solute carrier family 6 (neurotransmitter transporter), member 4	5-hydroxytryptamine (serotonin) transporter|5HT transporter|Na+/Cl- dependent serotonin transporter|serotonin transporter 1|sodium-dependent serotonin transporter|solute carrier family 6 (neurotransmitter transporter, serotonin), member 4	17q11.2	182138
1397	3004	0.0859	0.0499	-1.16253	-1.59441	2487	540	0.00777392	84064	HDHD2	3110052N05Rik, HEL-S-301	haloacid dehalogenase-like hydrolase domain containing 2	epididymis secretory protein Li 301|haloacid dehalogenase-like hydrolase domain-containing protein 2	18q21.1
645	3113	0.1349	0.0787	-1.13943	-1.70134	2684	344	0.00777906	123099	DEGS2	C14orf66, DES2, FADS8	delta(4)-desaturase, sphingolipid 2	DEGS2 {ECO:0000312|HGNC:HGNC:20113}|degenerative spermatocyte homolog 2, lipid desaturase|dihydroceramide desaturase 2|sphingolipid C4-hydroxylase/delta 4-desaturase|sphingolipid delta 4 desaturase/C-4 hydroxylase|sphingolipid delta(4)-desaturase 2|sphingolipid delta(4)-desaturase/C4-hydroxylase DES2	14q32.2	610862
2987	2103	0.0874	0.1317	-1.61435	-1.17143	528	2506	0.00780993	84659	RNASE7	UNQ2516/PRO6006	ribonuclease, RNase A family, 7	RNase 7|SAP-2|ribonuclease 7|skin-derived antimicrobial protein 2	14q11.2	612484
2549	1495	0.1204	0.1003	-1.2379	-1.43884	2005	1030	0.00781507	51400	PPME1	PP2593, PME-1	protein phosphatase methylesterase 1	protein phosphatase methylesterase-1	11q13.4	611117
1534	1985	0.0437	0.0861	-1.66879	-1.16013	445	2598	0.00785634	84103	C4orf17		chromosome 4 open reading frame 17	uncharacterized protein C4orf17	4q23
1209	797	0.0108	0.0088	-1.30889	-1.33635	1593	1471	0.00796516	100507436	MICA	DAMA-345G11.2, MIC-A, PERB11.1	MHC class I polypeptide-related sequence A	HLA class I antigen|MHC class I chain-related protein A|stress inducible class I homolog	6p21.33	600169
3756	2285	0.0096	0.0306	-1.5342	-1.19444	733	2342	0.00802247	199223	TTC21A	STI2	tetratricopeptide repeat domain 21A	TPR domain containing STI2|TPR repeat protein 21A|stress-inducible protein 2|tetratricopeptide repeat protein 21A	3p22.2	611430
2518	2965	0.0631	0.0975	-1.66078	-1.15584	453	2627	0.00804858	23307	FKBP15	FKBP133, KIAA0674, PPP1R76	FK506 binding protein 15, 133kDa	133 kDa FK506-binding protein|133 kDa FKBP|FK506-binding protein 133kDa|FK506-binding protein 15|FKBP-133|FKBP-15|WAFL|WASP and FKBP-like protein|protein phosphatase 1, regulatory subunit 76	9q32
1616	2593	0.0922	0.0794	-1.24863	-1.40743	1935	1146.5	0.00805642	54069	MIS18A	B28, C21orf45, C21orf46, FASP1, MIS18alpha, hMis18alpha	MIS18 kinetochore protein A	FAPP1-associated protein 1|MIS18 kinetochore protein homolog A|protein Mis18-alpha	21q22.11
1748	1691	0.0738	0.0946	-1.4769	-1.21885	917.5	2170	0.00808783	54480	CHPF2	UNQ299/PRO339, CSGLCA-T, CSGlcAT, ChSy-3, chPF-2	chondroitin polymerizing factor 2	N-acetylgalactosaminyl-proteoglycan 3-beta-glucuronosyltransferase|chondroitin sulfate glucuronyltransferase|chondroitin synthase-3	7q36.1	608037
2943	3214	0.1764	0.1403	-1.15094	-1.61133	2584	508	0.00811143	152189	CMTM8	CKLFSF8, CKLFSF8-V2	CKLF-like MARVEL transmembrane domain containing 8	CKLF-like MARVEL transmembrane domain-containing protein 8|chemokine-like factor super family 8|chemokine-like factor superfamily 8|chemokine-like factor superfamily member 8	3p22.3	607891
1852	3162	0.1377	0.1053	-1.18882	-1.50046	2299	797	0.00813243	23041	MON2		MON2 homolog (S. cerevisiae)	protein MON2 homolog	12q14.1
845	1332	0.0627	0.0706	-1.37159	-1.28213	1301	1797	0.00814294	80129	C6orf97	CCDC170, bA282P11.1	coiled-coil domain containing 170	coiled-coil domain-containing protein 170	6q25.1
2832	2910	0.0064	0.032	-1.58597	-1.17179	597	2504	0.00815873	161779	PGBD4		piggyBac transposable element derived 4	piggyBac transposable element-derived protein 4	15q14
1759	2276	0.1035	0.0426	-1.10844	-1.86397	2902	216	0.00824844	54757	FAM20A	UNQ9388/PRO34279, AI1G, AIGFS, FP2747	family with sequence similarity 20, member A	protein FAM20A	17q24.2	611062
963	2605	0.0478	0.1451	-2.05353	-1.11764	193	2929.5	0.00827227	24139	EML2	ELP70, EMAP-2, EMAP2	echinoderm microtubule associated protein like 2	echinoderm MT-associated protein (EMAP)-like protein 70|echinoderm microtubule-associated protein-like 2|microtubule-associated protein like echinoderm EMAP	19q13.32
1621	2407	0.2634	0.1986	-1.14288	-1.62665	2653	474	0.00829613	643707	GOLGA6L4		golgin A6 family-like 4	golgi autoantigen, golgin subfamily a, 6-like 4|putative golgin subfamily A member 6-like protein 4	15q25.2
1529	2943	0.1373	0.1308	-1.28061	-1.35369	1753.5	1384	0.00835195	57817	HAMP	UNQ487/PRO1003, HEPC, HFE2B, LEAP1, PLTR	hepcidin antimicrobial peptide	hepcidin|liver-expressed antimicrobial peptide 1|putative liver tumor regressor	19q13.1	606464
1121	2729	0.0473	0.0865	-1.6256	-1.15533	510	2630	0.00836527	83902	KRTAP17-1	KAP17.1, KRTAP16.1, KRTAP17.1	keratin associated protein 17-1	keratin associated protein 16.1|keratin-associated protein 16.1|keratin-associated protein 17-1	17q21.2
2218	3420	0.0708	0.0646	-1.27987	-1.35007	1757	1408	0.00849902	146894	CD300LG	UNQ422/PRO846, CLM-9, CLM9, NEPMUCIN, TREM-4, TREM4	CD300 molecule-like family member g	CD300 antigen like family member G|CD300 antigen-like family member G|CD300 molecule like family member g|CMRF35-like molecule 9|triggering receptor expressed on myeloid cells 4	17q21.31	610520
3390	1846	0.0481	0.0753	-1.50712	-1.19116	803	2363	0.0085044	9640	ZNF592	CAMOS, SCAR5	zinc finger protein 592		15q25.3	613624
2169	1232	0.0973	0.1299	-1.51537	-1.18942	787	2379	0.0085044	84865	CCDC142	PSEC0243	coiled-coil domain containing 142	coiled-coil domain-containing protein 142	2p13.1
1710	2322	0.131	0.118	-1.25326	-1.37831	1905	1263	0.00851515	23051	ZHX3	RP3-511B24.3, TIX1	zinc fingers and homeoboxes 3	triple homeobox 1|triple homeobox protein 1|zinc finger and homeodomain protein 3|zinc fingers and homeoboxes protein 3	20q12	609598
1663	1993	0.1587	0.1425	-1.20973	-1.44891	2189	981	0.0085259	665	BNIP3L	BNIP3a, NIX	BCL2/adenovirus E1B 19kDa interacting protein 3-like	BCL2/adenovirus E1B 19 kDa protein-interacting protein 3-like|BCL2/adenovirus E1B 19 kDa protein-interacting protein 3A|BCL2/adenovirus E1B 19-kd protein-interacting protein 3a|NIP3-like protein X|NIP3L|adenovirus E1B19k-binding protein B5	8p21	605368
1519	1704	0.1409	0.1009	-1.15804	-1.54278	2521.5	665	0.0086149	23223	RRP12	RP11-452K12.13-007, KIAA0690	ribosomal RNA processing 12 homolog (S. cerevisiae)	RRP12-like protein	10q24.1
550	1187	0.0127	0.0084	-1.28279	-1.34185	1741	1449	0.00863384	64386	MMP25	MMP-25, MMP20, MMP20A, MMPL1, MT-MMP 6, MT-MMP6, MT6-MMP, MT6MMP, MTMMP6	matrix metallopeptidase 25	leukolysin|matrix metallopeptidase-like 1|matrix metalloproteinase 20|matrix metalloproteinase 25|matrix metalloproteinase-25|matrix metalloproteinase-like 1|membrane-type 6 matrix metalloproteinase|membrane-type matrix metalloproteinase 6|membrane-type-6 matrix metalloproteinase	16p13.3	608482
766	1274	0.0757	0.0714	-1.2849	-1.33648	1726	1470	0.00866636	81873	ARPC5L	RP11-175D17.1, ARC16-2	actin related protein 2/3 complex, subunit 5-like	actin-related protein 2/3 complex subunit 5-like protein|arp2/3 complex 16 kDa subunit 2	9q33.3
1578	2311	0.1046	0.1497	-1.64825	-1.1412	465	2733	0.00867721	57221	KIAA1244	RP1-171N11.1, A7322, ARFGEF3, BIG3, C6orf92, PPP1R33, dJ171N11.1	KIAA1244	brefeldin A-inhibited guanine nucleotide-exchange protein 3|protein phosphatase 1, regulatory subunit 33	6q23.3
1008	1268	0.0149	0.0063	-1.25258	-1.37069	1910	1296	0.00872068	7448	VTN	V75, VN, VNT	vitronectin	S-protein|complement S-protein|epibolin|serum spreading factor|serum-spreading factor|somatomedin B	17q11	193190
1157	2660	0.0225	0.0241	-1.32549	-1.2996	1510.5	1697	0.00872885	163688	CALML6	RP1-140A9.2, CAGLP	calmodulin-like 6	EF-hand protein|calglandulin-like protein|calmodulin-like protein 6	1p36.33	610171
2407	1696	0.0561	0.0719	-1.41419	-1.23065	1128	2083	0.00874791	8608	RDH16	RODH-4, SDR9C8	retinol dehydrogenase 16 (all-trans)	microsomal NAD(+)-dependent retinol dehydrogenase 4|microsomal NAD+-dependent retinol dehydrogenase 4|retinol dehydrogenase 16|retinol dehydrogenase 16 (all-trans and 13-cis)|short chain dehydrogenase/reductase family 9C, member 8|sterol/retinol dehydrogenase	12q13.3
1397	1289	0.1059	0.0233	-1.07866	-2.10341	3107.5	104	0.00875063	54796	BNC2	RP11-183I6.1, BSN2	basonuclin 2	BNC2 {ECO:0000312|HGNC:HGNC:30988}|zinc finger protein basonuclin-2	9p22.2	608669
1919	1862	0.0521	0.0859	-1.56801	-1.16253	649	2570	0.00879156	81558	FAM117A		family with sequence similarity 117, member A	C/EBP induced protein|C/EBP-induced protein|protein FAM117A	17q21.33
1048	2543	0.1574	0.1455	-1.22893	-1.40462	2061	1159	0.00879702	6585	SLIT1	RP11-175O19.2, MEGF4, SLIL1, SLIT-1, SLIT3	slit homolog 1 (Drosophila)	multiple EGF-like domains protein 4|multiple epidermal growth factor-like domains protein 4|slit homolog 1 protein	10q23.3-q24	603742
2257	1723	0.1369	0.0824	-1.11943	-1.66434	2827	399	0.00882984	89978	ATPBD4	DPH6	diphthamine biosynthesis 6	ATP binding domain 4|ATP-binding domain-containing protein 4|DPH6 homolog|diphthamide synthase|diphthamide synthetase|diphthine--ammonia ligase|protein DPH6 homolog	15q14
1995	2778	0.0862	0.0313	-1.10549	-1.72715	2916.5	315	0.00885998	94030	LRRC4B	HSM, LRIG4	leucine rich repeat containing 4B	NGL-3|leucine-rich repeat-containing protein 4B|leucine-rich repeats and immunoglobulin-like domains 4|netrin-G3 ligand	19q13.33
1339	1803	0.0807	0.051	-1.16777	-1.50407	2451	787	0.00889567	197259	MLKL	hMLKL	mixed lineage kinase domain-like	mixed lineage kinase domain-like protein	16q23.1	615153
3073	2094	0.1237	0.1266	-1.32348	-1.29559	1520	1725	0.00893417	23424	TDRD7	RP11-508D10.1, CATC4, CTRCT36, PCTAIRE2BP, TRAP	tudor domain containing 7	PCTAIRE2-binding protein|tudor domain-containing protein 7|tudor repeat associator with PCTAIRE 2|tudor repeat associator with PCTAIRE-2	9q22.33	611258
2595	1477	0.2027	0.1862	-1.21341	-1.42069	2168	1084	0.00897277	22908	SACM1L	SAC1	SAC1 suppressor of actin mutations 1-like (yeast)	phosphatidylinositide phosphatase SAC1|suppressor of actin 1|suppressor of actin mutations 1-like protein	3p21.3	606569
3681	658	0.0198	0.0426	-1.4899	-1.18752	864	2391	0.00898933	30819	KCNIP2	KCHIP2	Kv channel interacting protein 2	A-type potassium channel modulatory protein 2|Kv channel-interacting protein 2|cardiac voltage-gated potassium channel modulatory subunit|potassium channel-interacting protein 2	10q24	604661
1954	3067	0.0722	0.0975	-1.49675	-1.18288	838	2420	0.00900591	54851	ANKRD49	FGIF, GBIF	ankyrin repeat domain 49	ankyrin repeat domain-containing protein 49|fetal globin-inducing factor	11q21
2587	2559	0.1287	0.0914	-1.15492	-1.52781	2548	711	0.00901144	94274	PPP1R14A	CPI-17, CPI17, PPP1INL	protein phosphatase 1, regulatory (inhibitor) subunit 14A	17 kDa PKC-potentiated inhibitory protein of PP1|17-KDa protein|17-kDa PKC-potentiated inhibitory protein of PP1|PKC-potentiated inhibitory protein of PP1|protein kinase C-potentiated inhibitor protein of 17 kDa|protein phosphatase 1 regulatory subunit 14A	19q13.1	608153
1537	1699	0.1321	0.0806	-1.12093	-1.63578	2818	456	0.0090946	26051	PPP1R16B	RP5-1076E17.1, ANKRD4, TIMAP	protein phosphatase 1, regulatory subunit 16B	CAAX box protein TIMAP|TGF-beta-inhibited membrane-associated protein|ankyrin repeat domain protein 4|ankyrin repeat domain-containing protein 4|hTIMAP|protein phosphatase 1 regulatory inhibitor subunit 16B|protein phosphatase 1, regulatory (inhibitor) subunit 16B	20q11.23	613275
2239	2380	0.0724	0.0966	-1.52427	-1.16905	762	2524	0.0091614	26523	AGO1	RP4-789D17.1, EIF2C, EIF2C1, GERP95, Q99	argonaute RISC catalytic component 1	Golgi Endoplasmic Reticulum protein 95 kDa|argonaute 1|argonaute1|eIF-2C 1|eIF2C 1|eukaryotic translation initiation factor 2C, 1|hAgo1|protein argonaute-1|putative RNA-binding protein Q99	1p34.3	606228
2314	1362	0.0825	0.0639	-1.20332	-1.42646	2222.5	1067	0.00918093	84102	SLC41A2	SLC41A1-L1	solute carrier family 41 (magnesium transporter), member 2	SLC41A1-like 1|solute carrier family 41 member 2|solute carrier family 41, member 2	12q23.3	610802
4021	2995	0.0667	0.0648	-1.29106	-1.31313	1691.5	1598.5	0.00918372	9077	DIRAS3	ARHI, NOEY2	DIRAS family, GTP-binding RAS-like 3	GTP-binding protein Di-Ras3|distinct subgroup of the Ras family member 3|ras homolog gene family, member I|rho-related GTP-binding protein RhoI	1p31	605193
2230	2183	0.1027	0.1663	-2.03653	-1.09753	197	3097	0.00920607	5873	RAB27A	GS2, HsT18676, RAB27, RAM	RAB27A, member RAS oncogene family	GTP-binding protein Ram|rab-27|ras-related protein Rab-27A	15q15-q21.1	603868
886	2519	0.1061	0.0945	-1.24296	-1.36405	1973	1325	0.00922844	4706	NDUFAB1	ACP, FASN2A, SDAP	NADH dehydrogenase (ubiquinone) 1, alpha/beta subcomplex, 1, 8kDa	CI-SDAP|NADH-ubiquinone oxidoreductase 9.6 kDa subunit|NADH:ubiquinone oxidoreductase SDAP subunit|acyl carrier protein, mitochondrial|complex I SDAP subunit|mitochondrial acyl carrier protein	16p12.2	603836
3564	1936	0.0154	0.03	-1.44036	-1.20415	1024	2278	0.00925085	170825	GSX2	GSH2	GS homeobox 2	homeobox protein GSH-2	4q12
2960	2949	0.1115	0.1363	-1.44083	-1.20228	1023	2293.5	0.00933228	22879	MON1B	HSRG1, SAND2, SRG1	MON1 secretory trafficking family member B	HSV-1 stimulation-related gene 1 protein|HSV-I stimulating-related protein|MON1 homolog B|vacuolar fusion protein MON1 homolog B	16q23.1	608954
1032	2268	0.2006	0.1909	-1.23979	-1.36165	1992	1338	0.00940842	904	CCNT1	CCNT, CYCT1, HIVE1	cyclin T1	CDK9-associated C-type protein|cyclin C-related protein|cyclin-T1|human immunodeficiency virus type 1 (HIV-1) expression (elevated) 1	12q13.11	143055
2399	2196	0.0984	0.0747	-1.17171	-1.46574	2424	914.5	0.00945652	51604	PIGT	CGI-06, MCAHS3, NDAP, PNH2	phosphatidylinositol glycan anchor biosynthesis, class T	GPI transamidase component PIG-T|GPI transamidase subunit|neurotrophin-regulated neuronal development-associated protein|phosphatidylinositol-glycan biosynthesis class T protein	20q12-q13.12	610272
3303	1617	0.181	0.2678	-1.75804	-1.11003	355	2992	0.00950475	439996	IFIT1B	IFIT1L, bA149I23.6	interferon-induced protein with tetratricopeptide repeats 1B	interferon-induced protein with tetratricopeptide repeats 1-like protein	10q23.31
1617	2180	0.2981	0.2528	-1.1359	-1.55161	2709	642.5	0.00953033	399814	C10orf120	RP11-318C4.1, bA318C4.1	chromosome 10 open reading frame 120	uncharacterized protein C10orf120	10q26.13
1244	2468	0.1109	0.1175	-1.33287	-1.26689	1482	1878	0.00957874	8897	MTMR3	hCG_2011013, FYVE-DSP1, ZFYVE10	myotubularin related protein 3	FYVE (Fab1 YGLO23 Vsp27 EEA1 domain) dual-specificity protein phosphatase|FYVE domain-containing dual specificity protein phosphatase 1|myotubularin-related protein 3|zinc finger FYVE domain-containing protein 10|zinc finger, FYVE domain containing 10	22q12.2	603558
3250	748	0.0797	0.0695	-1.23691	-1.35927	2015	1356.5	0.00964443	83640	FAM103A1	C15orf18, HsT19360, RAM	family with sequence similarity 103, member A1	RNMT-activating mini protein|protein FAM103A1	15q25.2	614547
2996	663	0.2393	0.3002	-1.6755	-1.11663	435	2941	0.00967019	400506	C16orf88	101F10.1, KNOP1, FAM191A, TSG118	lysine-rich nucleolar protein 1	family with sequence similarity 191, member A|protein C16orf88|testis-specific gene 118 protein	16p12.3
1645	3554	0.0201	0.0281	-1.36432	-1.23489	1329	2057	0.00972757	200765	TIGD1	EEYORE	tigger transposable element derived 1	tigger transposable element-derived protein 1	2q37.1	612972
2646	2084	0.0714	0.1334	-1.72775	-1.10794	379	3016	0.00977936	995	CDC25C	CDC25, PPP1R60	cell division cycle 25C	M-phase inducer phosphatase 3|dual specificity phosphatase CDC25C|mitosis inducer CDC25|phosphotyrosine phosphatase|protein phosphatase 1, regulatory subunit 60	5q31	157680
1754	2403	0.1323	0.1365	-1.32734	-1.26426	1503.5	1894	0.00979377	7322	UBE2D2	E2(17)KB2, PUBC1, UBC4, UBC4/5, UBCH4, UBCH5B	ubiquitin-conjugating enzyme E2D 2	p53-regulated ubiquitin-conjugating enzyme 1|ubiquitin carrier protein D2|ubiquitin-conjugating enzyme E2 D2|ubiquitin-conjugating enzyme E2-17 kDa 2|ubiquitin-conjugating enzyme E2D 2 (homologous to yeast UBC4/5)|ubiquitin-protein ligase D2	5q31.2	602962
1246	2652	0.0233	0.0426	-1.44348	-1.18752	1013	2391	0.00983129	84679	SLC9A7	NHE-7, NHE7, SLC9A6	solute carrier family 9, subfamily A (NHE7, cation proton antiporter 7), member 7	Na(+)/H(+) exchanger 7|nonselective sodium potassium/proton exchanger|sodium/hydrogen exchanger 7|solute carrier family 9 (sodium/hydrogen exchanger)	Xp11.3	300368
1467	2816	0.0123	0.0323	-1.49051	-1.16694	862	2545	0.00984863	161003	STOML3	RP11-50D16.1, Epb7.2l, SRO	stomatin (EPB72)-like 3	SLP-3|erythrocyte band 7 integral membrane protein|protein 7.2B|stomatin-like protein 3	13q13.3	608327
3237	3116	0.051	0.104	-1.75976	-1.10224	354	3059	0.00988335	29901	SAC3D1	HSU79266, SHD1	SAC3 domain containing 1	SAC3 domain-containing protein 1|SAC3 homology domain-containing protein 1|Sac3 homology domain 1	11q13.1
1897	725	0.0833	0.1131	-1.48096	-1.16989	899	2519	0.00991233	4335	MNT	MAD6, MXD6, ROX, bHLHd3	MAX network transcriptional repressor	MAX binding protein|MNT, MAX dimerization protein|Max-interacting protein|class D basic helix-loop-helix protein 3|max-binding protein MNT|myc antagonist MNT	17p13.3	603039
718	2031	0.0446	0.0837	-1.57655	-1.13379	630.5	2788	0.00991523	91107	TRIM47	GOA, RNF100	tripartite motif containing 47	RING finger protein 100|gene overexpressed in astrocytoma protein|tripartite motif-containing 47|tripartite motif-containing protein 47	17q25	611041
2818	2810	0.0234	0.0196	-1.27085	-1.30961	1805.5	1624.5	0.00998207	387521	TMEM189	RP5-1185N5.1, KUA	transmembrane protein 189		20q13.2	610994
3665	2555	0.0232	0.0258	-1.31416	-1.2721	1574	1857	0.00998789	158747	MOSPD2		motile sperm domain containing 2	motile sperm domain-containing protein 2	Xp22.2
2534	2010	0.1342	0.1383	-1.31546	-1.26937	1569	1870	0.0100345	60495	HPSE2	HPA2, HPR2, UFS, UFS1	heparanase 2 (inactive)	heparanase 3|heparanase-like protein|inactive heparanase-2	10q23-q24	613469
2130	1339	0.0099	0.0336	-1.52934	-1.1459	750	2693	0.0100579	170589	GPHA2	A2, GPA2, ZSIG51	glycoprotein hormone alpha 2	cysteine knot protein|glycoprotein alpha 2|glycoprotein hormone alpha-2|putative secreted protein Zsig51|thyrostimulin subunit alpha	11q13.1	609651
3329	3050	0.0955	0.0816	-1.20769	-1.38013	2195	1251	0.0100754	54934	C12orf41	KANSL2, NSL2	KAT8 regulatory NSL complex subunit 2	NSL complex protein NSL2|non-specific lethal 2 homolog	12q13.11	615488
1858	1825	0.0861	0.0915	-1.32431	-1.25731	1516	1935.5	0.0101076	54914	KIAA1797	FOCAD	focadhesin		9p21	614606
1511	1603	0.0099	0.0143	-1.32125	-1.26082	1536.5	1919.5	0.010134	11343	MGLL	HU-K5, HUK5, MAGL, MGL	monoglyceride lipase	lysophospholipase homolog|monoacylglycerol lipase	3q21.3	609699
2881	702	0.1159	0.0812	-1.14066	-1.50289	2669	790	0.0101516	4801	NFYB	CBF-A, CBF-B, HAP3, NF-YB	nuclear transcription factor Y, beta	CAAT box DNA-binding protein subunit B|CCAAT-binding transcription factor subunit A|Transcription factor NF-Y, B subunit|nuclear transcription factor Y subunit B|nuclear transcription factor Y subunit beta	12q22-q23	189904
2534	2534	0.0919	0.0458	-1.09055	-1.64359	3028	437	0.0101869	84224	NBPF3	RP11-293F5.5, AE2	neuroblastoma breakpoint family, member 3	neuroblastoma breakpoint family member 3|protein SHIIIa4	1p36.12	612992
1872	2530	0.1245	0.13	-1.31578	-1.26288	1566	1900	0.0101927	22995	CEP152	MCPH4, MCPH9, SCKL5	centrosomal protein 152kDa	asterless|centrosomal protein of 152 kDa|microcephaly, primary autosomal recessive 4	15q21.1	613529
542	1366	0.1033	0.1003	-1.27219	-1.3035	1796.5	1672	0.0102074	4863	NPAT	E14, E14/NPAT, p220	nuclear protein, ataxia-telangiectasia locus	E14|nuclear protein of the ATM locus|nuclear protein of the ataxia telangiectasia mutated locus|protein NPAT	11q22-q23	601448
2923	1434	0.0787	0.0725	-1.24891	-1.32328	1932	1537.5	0.0102133	81556	C15orf44	VWA9	von Willebrand factor A domain containing 9	UPF0464 protein C15orf44|von Willebrand factor A domain-containing protein 9	15q22.31
1092	2522	0.1218	0.1324	-1.34175	-1.2398	1438	2032	0.0102163	23259	DDHD2	SAMWD1, SPG54, iPLA(1)gamma	DDHD domain containing 2	PA-PLA1 like|SAM, WWE and DDHD domain-containing protein 1|intracellular phospholipase A1gamma|phospholipase DDHD2|sec23p-interacting protein p125-like phosphatidic acid-preferring phospholipase A1	8p11.23	615003
1809	1571	0.1133	0.126	-1.3554	-1.22842	1376	2101	0.0102575	119679	OR52J3	OR11-32	olfactory receptor, family 52, subfamily J, member 3	olfactory receptor 52J3|olfactory receptor OR11-32	11p15.4
555	2611	0.0793	0.0965	-1.40867	-1.19528	1150	2337	0.0103166	54801	HAUS6	RP11-296P7.3, Dgt6, FAM29A	HAUS augmin-like complex, subunit 6	HAUS augmin-like complex subunit 6|dim gamma-tubulin homolog|family with sequence similarity 29, member A	9p22.1	613433
1049	595	0.0153	0.0101	-1.24709	-1.3185	1945.5	1562	0.0104383	923	CD6	TP120	CD6 molecule	CD6 antigen|T-cell differentiation antigen CD6|T12	11q13	186720
3621	3087	0.0958	0.1451	-1.59184	-1.11764	578	2929.5	0.0104383	23376	KIAA0776	RP3-393D12.1, UFL1, Maxer, NLBP, RCAD	UFM1-specific ligase 1	E3 UFM1-protein ligase 1|LZAP-binding protein|Regulator of CDK5RAP3 and DDRGK1|novel LZAP-binding protein	6q16.1	613372
1018	2450	0.0069	0.0351	-1.57788	-1.12163	623	2893.5	0.010492	163782	KANK4	RP5-1155K23.5, ANKRD38, dJ1078M7.1	KN motif and ankyrin repeat domains 4	KN motif and ankyrin repeat domain-containing protein 4|ankyrin repeat domain 38|ankyrin repeat domain-containing protein 38|kidney ankyrin repeat-containing protein 4	1p31.3	614612
828	2600	0.0773	0.0631	-1.20627	-1.36706	2204	1313	0.0104949	56257	MEPCE	BCDIN3	methylphosphate capping enzyme	7SK snRNA methylphosphate capping enzyme|bicoid-interacting protein 3 homolog|bin3 homolog|bin3, bicoid-interacting 3, homolog	7q22.1	611478
797	1827	0.0514	0.0826	-1.49955	-1.14625	831	2688	0.0105069	89894	TMEM116		transmembrane protein 116		12q24.13
1685	2001	0.0451	0.0225	-1.15437	-1.45409	2554	968	0.0105248	2897	GRIK1	EAA3, EEA3, GLR5, GLUR5, GluK1	glutamate receptor, ionotropic, kainate 1	excitatory amino acid receptor 3|gluR-5|glutamate receptor 5|glutamate receptor ionotropic, kainate 1	21q22.11	138245
1533	1636	0.0385	0.0324	-1.2419	-1.3228	1982	1542	0.0105368	495	ATP4A	ATP6A	ATPase, H+/K+ exchanging, alpha polypeptide	ATPase, H+/K+ transporting, alpha polypeptide|H(+)-K(+)-ATPase alpha subunit|gastric H(+)/K(+) ATPase subunit alpha|gastric H+/K+ ATPase alpha subunit|gastric H,K-ATPase alpha subunit|gastric H,K-ATPase catalytic subunit|gastric hydrogen-potassium ATPase|potassium-transporting ATPase alpha chain 1|proton pump	19q13.1	137216
1946	806	0.0735	0.0608	-1.21207	-1.35959	2174	1350.5	0.0105398	9221	NOLC1	NOPP130, NOPP140, NS5ATP13, P130	nucleolar and coiled-body phosphoprotein 1	140 kDa nucleolar phosphoprotein|HCV NS5A trans-regulated protein 13|HCV NS5A-transactivated protein 13|hepatitis C virus NS5A-transactivated protein 13|nucleolar 130 kDa protein|nucleolar and coiled-body phosphprotein 1|nucleolar phosphoprotein p130|nucleolar protein p130	10q24.32	602394
1679	2684	0.1233	0.1323	-1.32733	-1.24076	1505	2022.5	0.0105577	23521	RPL13A	L13A, TSTA1	ribosomal protein L13a	23 kDa highly basic protein|60S ribosomal protein L13a|tissue specific transplantation antigen 1	19q13.3
1617	3355	0.0952	0.1356	-1.53637	-1.13243	726	2801.5	0.0105577	84285	EIF1AD	haponin	eukaryotic translation initiation factor 1A domain containing	eukaryotic translation initiation factor 1A domain-containing protein|probable RNA-binding protein EIF1AD	11q13.1
2129	1900	0.055	0.0763	-1.42697	-1.17954	1081	2448.5	0.0105697	8774	NAPG	GAMMASNAP	N-ethylmaleimide-sensitive factor attachment protein, gamma	SNAP-gamma|gamma SNAP|gamma-soluble NSF attachment protein|soluble NSF attachment protein	18p11.22	603216
1978	1920	0.0768	0.075	-1.2717	-1.29329	1802.5	1739	0.0106417	81855	SFXN3	RP11-108L7.3, BA108L7.2, SFX3	sideroflexin 3	sideroflexin-3	10q24.31	615571
1319	850	0.1357	0.1388	-1.2986	-1.26375	1649.5	1895	0.0106597	57684	ZBTB26	ZNF481, bioref	zinc finger and BTB domain containing 26	zinc finger and BTB domain-containing protein 26|zinc finger protein 481|zinc finger protein 483|zinc finger protein Bioref	9q33.2
1777	2319	0.1429	0.1311	-1.21765	-1.35032	2141	1405.5	0.0106718	60487	TRMT11	RP1-187J11.2, C6orf75, MDS024, TRM11-1, TRMT11	tRNA methyltransferase 11 homolog (S. cerevisiae)	tRNA (guanine(10)-N2)-methyltransferase homolog|tRNA guanosine-2'-O-methyltransferase TRM11 homolog	6q11.1-q22.33
2413	3094	0.1024	0.1328	-1.46438	-1.16043	958	2595	0.0107109	119695	OR52R1	OR11-22	olfactory receptor, family 52, subfamily R, member 1	olfactory receptor 52R1|olfactory receptor OR11-22	11p15.4
701	2577	0.087	0.1556	-1.84613	-1.07487	273	3283	0.010729	60682	SMAP1	RP1-104A17.1, SMAP-1	small ArfGAP 1	stromal membrane-associated GTPase-activating protein 1|stromal membrane-associated protein 1	6q13	611372
2990	2168	0.0304	0.0198	-1.19768	-1.36917	2254	1304	0.0107411	163227	ZNF100		zinc finger protein 100	zinc finger protein 100 (Y1)	19p12	603982
2961	820	0.0854	0.1329	-1.58779	-1.11294	591	2968	0.0107471	5796	PTPRK	RP3-480J14.1, R-PTP-kappa	protein tyrosine phosphatase, receptor type, K	dJ480J14.2.1 (protein tyrosine phosphatase, receptor type, K (R-PTP-KAPPA, protein tyrosine phosphatase kappa , protein tyrosine phosphatase kappa|protein-tyrosine phosphatase kappa|protein-tyrosine phosphatase, receptor type, kappa|receptor-type tyrosine-protein phosphatase kappa	6q22.2-q22.3	602545
1088	970	0.0386	0.0526	-1.4195	-1.17909	1106.5	2452.5	0.0107471	80336	PABPC1L	RP5-1069P2.6, C20orf1191, dJ1069P2.3, ePAB, PABPC1L	poly(A) binding protein, cytoplasmic 1-like	polyadenylate-binding protein 1-like
2643	1792	0.123	0.0647	-1.06654	-1.67513	3184	376	0.0107532	4817	NIT1		nitrilase 1	nitrilase homolog 1	1q21-q22	604618
2670	2360	0.0944	0.0847	-1.22134	-1.34167	2113.5	1450	0.0107743	54940	OCIAD1	ASRIJ, OCIA, TPA018	OCIA domain containing 1	OCIA domain-containing protein 1|ovarian carcinoma immunoreactive antigen	4p11
2472	2416	0.0732	0.0617	-1.21555	-1.34914	2158	1413	0.0108197	9519	TBPL1	RP1-73H22.1, MGC:8389, MGC:9620, STUD, TLF, TLP, TRF2	TBP-like 1	21-kDA TBP-like protein|TATA box-binding protein-like protein 1|TATA box-binding protein-related factor 2|TBP-related factor 2|TBP-related protein|second TBP of unique DNA protein	6q22.1-q22.3	605521
2076	2242	0.0747	0.0776	-1.29689	-1.2621	1663	1909	0.0108258	84249	PSD2		pleckstrin and Sec7 domain containing 2	6330404E20Rik|PH and SEC7 domain-containing protein 2|pleckstrin homology and SEC7 domain-containing protein 2	5q31.2
1459	635	0.0596	0.1213	-1.72836	-1.08429	378	3203	0.0108804	4238	MFAP3		microfibrillar-associated protein 3	microfibril-associated glycoprotein 3	5q32-q33.2	600491
1879	1616	0.1102	0.1219	-1.33987	-1.2229	1447	2144	0.0109413	11284	PNKP	EIEE10, MCSZ, PNK	polynucleotide kinase 3'-phosphatase	DNA 5'-kinase/3'-phosphatase|Homo sapiens polynucleotide kinase 3'-phosphatase (PNKP)|bifunctional polynucleotide phosphatase/kinase	19q13.3-q13.4	605610
1232	1141	0.0584	0.0754	-1.38747	-1.18999	1225	2372	0.0109779	9093	DNAJA3	HCA57, TID1, hTID-1	DnaJ (Hsp40) homolog, subfamily A, member 3	dnaJ homolog subfamily A member 3, mitochondrial|dnaJ protein Tid-1|hepatocellular carcinoma-associated antigen 57|tumorous imaginal discs protein Tid56 homolog	16p13.3	608382
2465	1162	0.0799	0.0611	-1.17682	-1.38971	2387	1213	0.0109962	152559	PAQR3	RKTG	progestin and adipoQ receptor family member III	Raf kinase trapping to Golgi|progestin and adipoQ receptor family member 3	4q21.21	614577
1462	1478	0.0499	0.0129	-1.09071	-1.58141	3026	576.5	0.0110115	4057	LTF	GIG12, HEL110, HLF2, LF	lactotransferrin	epididymis luminal protein 110|growth-inhibiting protein 12|kaliocin-1|lactoferricin|lactoferroxin|neutrophil lactoferrin|talalactoferrin	3p21.31	150210
950	2627	0.1137	0.1275	-1.3514	-1.21342	1385	2217.5	0.0110115	84823	LMNB2	LAMB2, LMN2	lamin B2	lamin-B2	19p13.3	150341
3140	2587	0.0382	0.0336	-1.24588	-1.30688	1954.5	1648	0.0110115	348980	HCN1	BCNG-1, BCNG1, EIEE24, HAC-2	hyperpolarization activated cyclic nucleotide-gated potassium channel 1	brain cyclic nucleotide gated channel 1|brain cyclic nucleotide-gated channel 1|potassium/sodium hyperpolarization-activated cyclic nucleotide-gated channel 1	5p12	602780
2121	1133	0.0868	0.0468	-1.09869	-1.55163	2965	641	0.0110329	116225	ZMYND19	RP11-48C7.4, MIZIP	zinc finger, MYND-type containing 19	MCH-R1-interacting zinc finger protein|melanin-concentrating hormone receptor 1 interacting zinc-finger protein|melanin-concentrating hormone receptor 1-interacting zinc finger protein|zinc finger MYND domain-containing protein 19|zinc finger, MYND domain containing 19	9q34.3	611424
2946	3173	0.1843	0.1302	-1.0502	-1.74014	3319.5	297.5	0.0111003	151258	SLC38A11	AVT2	solute carrier family 38, member 11	putative sodium-coupled neutral amino acid transporter 11|solute carrier family 38 member 11	2q24.3
1488	2809	0.0296	0.0413	-1.35993	-1.20476	1350.5	2272	0.0111341	123041	SLC24A4	AI2A5, NCKX4, SHEP6, SLC24A2	solute carrier family 24 (sodium/potassium/calcium exchanger), member 4	Na(+)/K(+)/Ca(2+)-exchange protein 4|sodium/potassium/calcium exchanger 4	14q32.12	609840
3007	3242	0.0662	0.07	-1.29686	-1.25272	1664.5	1959	0.0111403	8869	ST3GAL5	UNQ2510/PRO5998, SATI, SIAT9, SIATGM3S, ST3GalV	ST3 beta-galactoside alpha-2,3-sialyltransferase 5	CMP-NeuAc:lactosylceramide alpha-2,3-sialyltransferase|GM3 synthase|ST3Gal V|alpha 2,3-sialyltransferase V|ganglioside GM3 synthase|lactosylceramide alpha-2,3-sialyltransferase|sialyltransferase 9 (CMP-NeuAc:lactosylceramide alpha-2,3-sialyltransferase; GM3 synthase)	2p11.2	604402
2171	2988	0.1433	0.1088	-1.13495	-1.4668	2714	911	0.0111495	24145	PANX1	UNQ2529/PRO6028, MRS1, PX1, UNQ2529	pannexin 1	innexin|pannexin-1	11q21	608420
1221	3080	0.0909	0.0549	-1.10255	-1.53442	2936	689	0.0111495	81572	PDRG1	RP1-310O13.8, C20orf126, PDRG	p53 and DNA-damage regulated 1	p53 and DNA damage regulated 1|p53 and DNA damage-regulated protein 1	20q11.21	610789
2651	3278	0.006	0.0363	-1.59244	-1.10222	576	3060	0.0112173	200558	APLF	APFL, C2orf13, PALF, Xip1, ZCCHH1	aprataxin and PNKP like factor	PNK and APTX-like FHA domain-containing protein|PNK and APTX-like FHA protein|XRCC1-interacting protein 1|aprataxin and PNK-like factor|aprataxin- and PNK-like factor|apurinic-apyrimidinic endonuclease APLF|zinc finger, CX5CX6HX5H motif containing 1	2p13.3	611035
1860	2238	0.122	0.1211	-1.26841	-1.27741	1820	1821	0.0112481	84752	B3GNT9	UNQ1922/PRO4397	UDP-GlcNAc:betaGal beta-1,3-N-acetylglucosaminyltransferase 9	BGnT-9|beta-1,3-Gn-T9|beta-1,3-N-acetylglucosaminyltransferase 9|beta-1,3-galactosyltransferase-related protein|beta3Gn-T9	16q22.1
1608	3089	0.1455	0.1049	-1.11379	-1.50431	2865	786	0.01131	23398	PPWD1		peptidylprolyl isomerase domain and WD repeat containing 1	peptidylprolyl isomerase domain and WD repeat-containing protein 1|spliceosome-associated cyclophilin	5q12.3
1437	1905	0.0626	0.0866	-1.44205	-1.15413	1019	2635.5	0.0113317	84221	C21orf56	SPATC1L	spermatogenesis and centriole associated 1-like	speriolin-like protein|spermatogenesis and centriole-associated protein 1-like protein	21q22.3	612412
2116	2539	0.008	0.0358	-1.56008	-1.11031	665.5	2990.5	0.011341	200504	GKN2	UNQ465/PRO813, BRICD1B, GDDR, PRO813, TFIZ1, VLTI465	gastrokine 2	BRICHOS domain containing 1B|blottin|down regulated in gastric cancer GDDR|down-regulated in gastric cancer GDDR|gastrokine-2|trefoil factor interactions(z) 1	2p13.3
665	2045	0.0256	0.044	-1.41298	-1.16896	1132.5	2526	0.0113565	479	ATP12A	ATP1AL1	ATPase, H+/K+ transporting, nongastric, alpha polypeptide	ATPase, Na+/K+ transporting, alpha polypeptide-like 1|non-gastric H(+)/K(+) ATPase alpha subunit|non-gastric H(+)/K(+) ATPase subunit alpha|potassium-transporting ATPase alpha chain 2|proton pump	13q12.1-q12.3	182360
1742	2198	0.1613	0.147	-1.17135	-1.38248	2427.5	1242	0.0114249	7225	TRPC6	FSGS2, TRP6	transient receptor potential cation channel, subfamily C, member 6	TRP-6|focal segmental glomerulosclerosis 2|short transient receptor potential channel 6|transient receptor protein 6	11q22.1	603652
2396	2537	0.2462	0.3031	-1.61218	-1.09002	532	3161	0.0115718	400410	ST20	HCCS-1	suppressor of tumorigenicity 20	cervical cancer suppressor-1|human cervical cancer suppressor gene 1 protein|suppressor of tumorigenicity 20 protein	15q25.1
2780	2352	0.0863	0.0659	-1.15773	-1.40246	2524.5	1169	0.0115749	81605	URM1	RP11-339B21.11, C9orf74	ubiquitin related modifier 1	ubiquitin related modifier 1 homolog|ubiquitin-related modifier 1|ubiquitin-related modifier 1 homolog	9q34.11	612693
2627	3364	0.003	0.0375	-1.64098	-1.0828	479	3215	0.011578	170591	S100Z	Gm625, S100-zeta	S100 calcium binding protein Z	S100 calcium binding protein, zeta|S100 calcium-binding protein Z|protein S100-Z	5q13.3	610103
2221	1612	0.0324	0.0403	-1.3228	-1.21803	1526.5	2177.5	0.0116408	284427	SLC25A41	APC4	solute carrier family 25, member 41	solute carrier family 25 member 41	19p13.3	610822
1048	1433	0.23	0.2596	-1.39223	-1.17125	1202	2507	0.0116723	253260	RICTOR	AVO3, PIA, hAVO3	RPTOR independent companion of MTOR, complex 2	AVO3 homolog|TORC2-specific protein AVO3|pianissimo|rapamycin-insensitive companion of mTOR	5p13.1	609022
3475	3129	0.0532	0.0796	-1.44788	-1.14121	996.5	2732	0.0117953	8991	SELENBP1	RP11-126K1.7, HEL-S-134P, LPSB, SBP56, SP56, hSBP	selenium binding protein 1	56 kDa selenium-binding protein|epididymis secretory sperm binding protein Li 134P|selenium-binding protein 1	1q21.3	604188
1961	2195	0.0801	0.0633	-1.17456	-1.36479	2404.5	1324	0.0117953	147011	PROCA1		protein interacting with cyclin A1	proline-rich cyclin A1-interacting protein|protein PROCA1	17q11.2
2542	1520	0.0826	0.1414	-1.66235	-1.07444	449	3285	0.0118302	84276	NICN1		nicolin 1	NPCEDRG|PGs5|nicolin-1|tubulin polyglutamylase complex subunit 5	3p21.31	611516
1344	2017	0.186	0.1244	-1.02851	-1.81411	3496.5	245	0.0118778	91227	GGTLC2	GGTL4	gamma-glutamyltransferase light chain 2	gamma-glutamyltransferase-like 4|gamma-glutamyltransferase-like protein 4	22q11.22	612339
2606	1602	0.307	0.2441	-1.05423	-1.63145	3278	467	0.0119	648791	PPP1R3G	RP1-67E13.1	protein phosphatase 1, regulatory subunit 3G	protein phosphatase 1 regulatory subunit 3G|protein phosphatase 1, regulatory (inhibitor) subunit 3G|putative protein phosphatase 1 regulatory inhibitor subunit 3G	6p25.1
2621	2466	0.1129	0.1419	-1.42736	-1.14842	1078	2668	0.0119063	23597	ACOT9	CGI-16, ACATE2, MT-ACT48, MTACT48	acyl-CoA thioesterase 9	acyl-CoA thioester hydrolase 9|acyl-Coenzyme A thioesterase 2, mitochondrial|acyl-coenzyme A thioesterase 9, mitochondrial|mitochondrial Acyl-CoA Thioesterase	Xp22.11	300862
1430	2844	0.1853	0.1315	-1.03744	-1.72356	3426	321.5	0.0119159	80705	TSGA10	CEP4L, CT79	testis specific, 10	cancer/testis antigen 79|testis development protein NYD-SP7|testis-specific gene 10 protein	2q11.2	607166
2723	1013	0.2582	0.3001	-1.50206	-1.11755	819	2931.5	0.011935	400673	VMAC		vimentin-type intermediate filament associated coiled-coil protein	vimentin-type IF-associated coiled-coil protein|vimentin-type intermediate filament-associated coiled-coil protein	19p13.3
2065	1845	0.0828	0.0721	-1.19972	-1.32808	2239	1514.5	0.0119541	81876	RAB1B		RAB1B, member RAS oncogene family	ras-related protein Rab-1B|small GTP-binding protein	11q12	612565
1981	1887	0.1403	0.0747	-1.03896	-1.69476	3411.5	354	0.0120306	11266	DUSP12	DUSP1, YVH1	dual specificity phosphatase 12	YVH1 protein-tyrosine phosphatase ortholog|dual specificity protein phosphatase 12|dual specificity tyrosine phosphatase YVH1|serine/threonine specific protein phosphatase	1q21-q22	604835
1682	2593	0.2616	0.231	-1.15632	-1.38476	2536	1230	0.0120338	101060200	ZNF891	hCG_1646157	zinc finger protein 891	hCG1646157	12q24.33
631	2409	0.0079	0.0195	-1.34871	-1.1894	1395	2380	0.0120914	10068	IL18BP	IL18BPa	interleukin 18 binding protein	IL-18BP|MC51L-53L-54L homolog gene product|interleukin-18-binding protein|tadekinig-alfa	11q13	604113
1631	1904	0.111	0.1318	-1.37839	-1.17043	1269	2515.5	0.0121524	124565	SLC38A10	PP1744	solute carrier family 38, member 10	putative sodium-coupled neutral amino acid transporter 10	17q25.3
3471	2906	0.055	0.1074	-1.71014	-1.06006	397	3396	0.012207	51611	DPH5	AD-018, CGI-30, HSPC143, NPD015	diphthamide biosynthesis 5	DPH5 homolog|diphthamide biosynthesis methyltransferase|diphthine synthase|protein x 0011	1p21.2	611075
893	2910	0.056	0.0838	-1.44746	-1.13266	998	2795.5	0.0122102	65055	REEP1	C2orf23, HMN5B, SPG31	receptor accessory protein 1	receptor expression-enhancing protein 1	2p11.2	609139
1478	2693	0.0135	0.0921	-1.92871	-1.03868	229	3569	0.0122392	137902	PXDNL	PMR1, PRM1, VPO2	peroxidasin homolog (Drosophila)-like	cardiac peroxidase|cardiovascular peroxidase 2|peroxidasin homolog-like|peroxidasin-like protein|polysomal ribonuclease 1 homolog|vascular peroxidase 2	8q11.22-q11.23	615904
2418	3347	0.0161	0.0128	-1.2361	-1.28142	2020	1801	0.0123879	66004	LYNX1	UNQ871/PRO1889, SLURP2	Ly6/neurotoxin 1	Ly-6 neurotoxin-like protein 1|SLURP-2|ly-6/neurotoxin-like protein 1|secreted Ly-6/uPAR domain-containing protein 2|secreted Ly-6/uPAR-related protein 2|secreted Ly6/uPAR related protein 2	8q24.3	606110
2767	2661	0.0582	0.0831	-1.42254	-1.14059	1095	2737	0.0124594	92840	REEP6	C19orf32, DP1L1, TB2L1	receptor accessory protein 6	deleted in polyposis 1-like 1|polyposis locus protein 1-like 1|receptor expression enhancing protein 6|receptor expression-enhancing protein 6	19p13.3	609346
2175	3479	0.1264	0.1446	-1.41595	-1.1426	1118	2719	0.0124919	653361	NCF1	NCF1A, NOXO2, SH3PXD1A, p47phox	neutrophil cytosolic factor 1	47 kDa autosomal chronic granulomatous disease protein|47 kDa neutrophil oxidase factor|NADPH oxidase organizer 2|NCF-1|NCF-47K|SH3 and PX domain-containing protein 1A|neutrophil NADPH oxidase factor 1|neutrophil cytosol factor 1|neutrophil cytosolic factor 1, (chronic granulomatous disease, autosomal 1)|nox organizer 2|nox-organizing protein 2|p47-phox	7q11.23	608512
2254	2062	0.0204	0.048	-1.48194	-1.11591	896	2945	0.012518	3749	KCNC4	C1orf30, HKSHIIIC, KSHIIIC, KV3.4	potassium voltage-gated channel, Shaw-related subfamily, member 4	K+ channel subunit|potassium voltage-gated channel subfamily C member 4|voltage-gated potassium channel subunit KV3.4	1p21	176265
2822	2208	0.0574	0.0838	-1.4316	-1.13266	1055	2795.5	0.01258	54478	FAM64A	CATS, RCS1	family with sequence similarity 64, member A	CALM interacting protein expressed in thymus and spleen|CALM-interactor expressed in thymus and spleen|protein FAM64A|regulator of chromosome segregation 1|regulator of chromosome segregation protein 1	17p13.2
2250	3196	0.0996	0.0829	-1.15682	-1.36401	2533	1326	0.0126356	54502	RBM47	NET18	RNA binding motif protein 47	RNA-binding motif protein 47|RNA-binding protein 47	4p14
3579	2533	0.0249	0.0288	-1.28666	-1.22356	1721	2138.5	0.0126389	199920	C1orf168	RP4-758N20.2	chromosome 1 open reading frame 168	RP4-758N20.2|uncharacterized protein C1orf168	1p32.2
2074	2232	0.0304	0.0435	-1.34932	-1.17559	1390	2471	0.0126487	9843	HEPH	RP13-238N7.1, CPL	hephaestin		Xq11-q12	300167
1610	1377	0.1242	0.0748	-1.05401	-1.56969	3280	603	0.0127933	4249	MGAT5	GNT-V, GNT-VA	mannosyl (alpha-1,6-)-glycoprotein beta-1,6-N-acetyl-glucosaminyltransferase	N-acetylglucosaminyl-transferase V|alpha-1,6-mannosylglycoprotein 6-beta-N-acetylglucosaminyltransferase A|alpha-mannoside beta-1,6-N-acetylglucosaminyltransferase|glcNAc-T V|mannoside acetylglucosaminyltransferase 5	2q21.3	601774
2381	1360	0.2087	0.1882	-1.13804	-1.39556	2696.5	1189	0.0128098	51564	HDAC7	HD7AA, HDAC7	histone deacetylase 7	HD7|histone deacetylase 7A	12q13.1	606542
723	1750	0.1065	0.104	-1.23878	-1.26488	1999	1891	0.0128395	100506658	OCLN	hCG_1988850, BLCPMG, PPP1R115	occludin	phosphatase 1, regulatory subunit 115|tight junction protein occludin	5q13.1	602876
3146	4013	0.0766	0.0805	-1.2741	-1.22731	1788	2109.5	0.012889	84233	TMEM126A	OPA7	transmembrane protein 126A		11q14.1	612988
2885	1093	0.0683	0.0778	-1.30818	-1.2006	1597	2304	0.0129122	54718	BTN2A3	RP1-45P21.3, BTN2.3, BTN2A3P	butyrophilin, subfamily 2, member A3, pseudogene		6p22.1	613592
2082	2339	0.0908	0.0462	-1.0534	-1.55843	3287	622	0.0129652	57213	C13orf1	SPRYD7, CLLD6	SPRY domain containing 7	CLL deletion region gene 6 protein|SPRY domain-containing protein 7|chronic lymphocytic leukemia deletion region gene 6 protein	13q14	607866
2147	1727	0.1709	0.1291	-1.02961	-1.64676	3485.5	431	0.013015	10493	VAT1	VATI	vesicle amine transport 1	membrane protein of cholinergic synaptic vesicles|synaptic vesicle membrane protein VAT-1 homolog|vesicle amine transport protein 1 homolog (T. californica)	17q21	604631
2769	2842	0.1134	0.1439	-1.42255	-1.12918	1094	2826	0.0130383	23075	SWAP70	HSPC321, SWAP-70	SWAP switching B-cell complex 70kDa subunit	switch-associated protein 70	11p15	604762
1352	2723	0.0799	0.101	-1.40122	-1.13945	1174	2750	0.0130649	54491	FAM105A	NET20	family with sequence similarity 105, member A	inactive ubiquitin thioesterase FAM105A|protein FAM105A	5p15.2
3179	3552	0.0736	0.0667	-1.2109	-1.29106	2179	1746	0.0130716	8857	FCGBP	FC(GAMMA)BP	Fc fragment of IgG binding protein	Human Fc gamma BP|IgG Fc binding protein|IgGFc-binding protein|fcgamma-binding protein antigen|fcgammaBP	19q13.1
2004	2258	0.1482	0.1311	-1.15807	-1.35032	2520	1405.5	0.0130749	57506	MAVS	CARDIF, IPS-1, IPS1, VISA	mitochondrial antiviral signaling protein	CARD adapter inducing interferon beta|CARD adaptor inducing IFN-beta|IFN-B promoter stimulator 1|interferon beta promoter stimulator protein 1|mitochondrial antiviral-signaling protein|putative NF-kappa-B-activating protein 031N|virus-induced signaling adaptor|virus-induced-signaling adapter	20p13	609676
3234	2248	0.1206	0.1477	-1.50306	-1.09604	814	3113	0.0130849	9001	HAP1	HAP2, HIP5, HLP, hHLP1	huntingtin-associated protein 1	HAP-1|huntingtin-associated protein 2|neuroan 1	17q21.2-q21.3	600947
3052	3557	0.0793	0.0678	-1.18362	-1.31384	2334	1594	0.0130916	129804	FBLN7	TM14	fibulin 7	FIBL-7|fibulin-7	2q13	611551
3122	665	0.0224	0.0286	-1.28105	-1.2178	1751	2182	0.0131249	344752	AADACL2		arylacetamide deacetylase-like 2		3q25.1
832	1394	0.1406	0.1657	-1.47697	-1.10638	916	3030.5	0.0132152	1179	CLCA1	CACC, CACC1, CLCRG1, CaCC-1, GOB5, hCLCA1, hCaCC-1	chloride channel accessory 1	CLCA family member 1, chloride channel regulator|calcium-activated chloride channel family member 1|calcium-activated chloride channel protein 1|calcium-activated chloride channel regulator 1|calcium-dependent chloride channel-1|chloride channel regulator 1|chloride channel, calcium activated, family member 1	1p22.3	603906
1654	2233	0.0689	0.1057	-1.53769	-1.08115	724	3230	0.0132655	51473	DCDC2	RP11-260H5__B.1A, RU2, RU2S, DCDC2	doublecortin domain containing 2	doublecortin domain-containing protein 2	6p22.1	605755
3296	2456	0.081	0.0989	-1.39803	-1.13529	1182	2775	0.0132856	6726	SRP9	ALURBP	signal recognition particle 9kDa	signal recognition particle 9 kDa protein|signal recognition particle 9kD	1q42.12	600707
1721	2169	0.1209	0.1526	-1.46499	-1.1086	954	3011	0.0133394	64132	XYLT2	UNQ3058/PRO9878, PXYLT2, XT-II, XT2, xylT-II	xylosyltransferase II	UDP-D-xylose:proteoglycan core protein beta-D-xylosyltransferase|peptide O-xylosyltransferase 1|protein xylosyltransferase 2|xylosyltransferase 2	17q21.33	608125
915	2698	0.2809	0.189	-1.01223	-1.69832	3623	347	0.0133731	340307	CTAGE6	CTAGE6P	CTAGE family, member 6	CTAGE family, member 6, pseudogene|cTAGE family member 6|cutaneous T-cell lymphoma-associated antigen 6|protein cTAGE-6|putative protein cTAGE-6	7q35
2400	2664	0.1242	0.1385	-1.31867	-1.18112	1549	2431	0.0134405	23185	LARP4B	RP11-164C1.3, KIAA0217, LARP5	La ribonucleoprotein domain family, member 4B	La ribonucleoprotein domain family, member 5|la-related protein 4B|la-related protein 5	10p15.3
2029	2398	0.0922	0.0609	-1.08695	-1.46244	3052	930.5	0.0134574	84259	DCUN1D5	RP11-690D19.3	DCN1, defective in cullin neddylation 1, domain containing 5	DCN1-like protein 5|DCUN1 domain-containing protein 5|defective in cullin neddylation protein 1-like protein 5	11q22.3
1920	2519	0.0875	0.0449	-1.04944	-1.54429	3326	660	0.0134811	8636	SSNA1	N14, NA-14, NA14	Sjogren syndrome nuclear autoantigen 1	Sjoegren syndrome nuclear autoantigen 1|Sjogren's syndrome nuclear autoantigen 1|nuclear autoantigen of 14 kDa	9q34.3	610882
1281	2095	0.0328	0.0191	-1.17496	-1.31471	2402	1584	0.0134811	346517	OR6V1	GPR138	olfactory receptor, family 6, subfamily V, member 1	olfactory receptor 6V1|olfactory receptor OR7-3	7q34
1062	1524	0.0424	0.0538	-1.35425	-1.15849	1378.5	2612	0.0135115	221262	CCDC162	RP11-425D10.3, C6orf184, C6orf185, CCDC162P, bA425D10.3, bA425D10.7	coiled-coil domain containing 162, pseudogene		6q21
2536	1843	0.1605	0.1047	-1.01978	-1.64713	3566.5	429	0.0135454	64102	TNMD	UNQ771/PRO1565, BRICD4, CHM1L, TEM	tenomodulin	BRICHOS domain containing 4|chondromodulin-1-like protein|chondromodulin-I-like protein|chondromodulin-IB|hChM1L|hTeM|myodulin|tendin	Xq21.33-q23	300459
1166	1985	0.018	0.0504	-1.51377	-1.08408	792	3204	0.0135488	3747	KCNC2	KV3.2	potassium voltage-gated channel, Shaw-related subfamily, member 2	potassium voltage-gated channel subfamily C member 2|voltage-gated potassium channel Kv3.2	12q14.1	176256
2850	2121	0.0846	0.0736	-1.17813	-1.31009	2378	1619	0.0135556	84153	RNASEH2C	AGS3, AYP1	ribonuclease H2, subunit C	RNase H1 small subunit|RNase H2 subunit C|aicardi-Goutieres syndrome 3 protein|ribonuclease H2 subunit C|ribonuclease HI subunit C	11q13.1	610330
1632	890	0.0515	0.0461	-1.19798	-1.29071	2253	1749	0.0135895	285527	FRYL	KIAA0826	FRY-like	ALL1-fused gene from chromosome 4p12 protein|furry homolog-like|furry-like|protein furry homolog-like	4p11
2747	2833	0.0845	0.0992	-1.34416	-1.16179	1422	2580.5	0.0135929	53339	BTBD1	C15orf1, NS5ATP8	BTB (POZ) domain containing 1	BTB domain containing 1|BTB/POZ domain-containing protein 1|HCV NS5A-transactivated protein 8|hepatitis C virus NS5A-transactivated protein 8	15q24	608530
1841	1126	0.0223	0.0488	-1.45674	-1.1053	974	3040	0.0136712	3736	KCNA1	AEMK, EA1, HBK1, HUK1, KV1.1, MBK1, MK1, RBK1	potassium voltage-gated channel, shaker-related subfamily, member 1 (episodic ataxia with myokymia)	potassium voltage-gated channel subfamily A member 1|voltage-gated K(+) channel HuKI|voltage-gated potassium channel HBK1|voltage-gated potassium channel subunit Kv1.1	12p13.32	176260
3475	1870	0.0178	0.0134	-1.21275	-1.27318	2170	1846	0.0136848	58191	CXCL16	UNQ2759/PRO6714, CXCLG16, SR-PSOX, SRPSOX	chemokine (C-X-C motif) ligand 16	C-X-C motif chemokine 16|CXC chemokine ligand 16|scavenger receptor for phosphatidylserine and oxidized low density lipoprotein|small-inducible cytokine B16|transmembrane chemokine CXCL16	17p13	605398
1048	1379	0.1135	0.0986	-1.16571	-1.32125	2464	1553	0.0136916	4726	NDUFS6	CI-13kA, CI-13kD-A, CI13KDA	NADH dehydrogenase (ubiquinone) Fe-S protein 6, 13kDa (NADH-coenzyme Q reductase)	NADH dehydrogenase [ubiquinone] iron-sulfur protein 6, mitochondrial|NADH-ubiquinone oxidoreductase 13 kDa-A subunit|NADH:ubiquinone oxidoreductase NDUFS6 subunit|complex I 13kDa subunit A|complex I, mitochondrial respiratory chain, 13-kD subunit	5p15.33	603848
3061	2155	0.0412	0.0357	-1.20609	-1.27903	2205	1813	0.0136984	2560	GABRB1		gamma-aminobutyric acid (GABA) A receptor, beta 1	GABA(A) receptor subunit beta-1|GABA(A) receptor, beta 1|gamma-aminobutyric acid A receptor beta 1|gamma-aminobutyric acid receptor subunit beta-1	4p12	137190
2174	2647	0.0391	0.0382	-1.23394	-1.24588	2031	1988	0.0137052	2109	ETFB	FP585, MADD	electron-transfer-flavoprotein, beta polypeptide	beta-ETF|electron transfer flavoprotein beta subunit|electron transfer flavoprotein beta-subunit|electron transfer flavoprotein subunit beta|electron transfer flavoprotein, beta polypeptide|electron-transferring-flavoprotein, beta polypeptide	19q13.3	130410
647	1208	0.1113	0.101	-1.18868	-1.2962	2300	1722	0.0137257	4619	MYH1	HEL71, MYHSA1, MYHa, MyHC-2X/D, MyHC-2x	myosin, heavy chain 1, skeletal muscle, adult	epididymis luminal protein 71|myHC-IIx/d|myosin heavy chain 1|myosin heavy chain 2x|myosin heavy chain IIx/d|myosin heavy chain, skeletal muscle, adult 1|myosin, heavy polypeptide 1, skeletal muscle, adult|myosin-1	17p13.1	160730
2288	1969	0.0284	0.0462	-1.37584	-1.13978	1279	2746	0.0137462	2898	GRIK2	EAA4, GLR6, GLUK6, GLUR6, GluK2, MRT6	glutamate receptor, ionotropic, kainate 2	bA487F5.1|excitatory amino acid receptor 4|gluR-6|glutamate receptor 6|glutamate receptor form A|glutamate receptor form B|glutamate receptor form C|glutamate receptor form D|glutamate receptor form E|glutamate receptor ionotropic, kainate 2	6q16.3	138244
2590	1962	0.1903	0.1065	-0.973676	-2.04239	3904.5	124	0.0137701	84056	KATNAL1	RP11-374F3.1	katanin p60 subunit A-like 1	katanin p60 ATPase-containing subunit A-like 1|p60 katanin-like 1	13q12.3	614764
2309	1201	0.1979	0.2032	-1.27371	-1.20713	1791	2257	0.0139038	6925	TCF4	E2-2, ITF-2, ITF2, PTHS, SEF-2, SEF2, SEF2-1, SEF2-1A, SEF2-1B, SEF2-1D, TCF-4, bHLHb19	transcription factor 4	SL3-3 enhancer factor 2|class B basic helix-loop-helix protein 19|immunoglobulin transcription factor 2	18q21.1	602272
3559	1075	0.077	0.0651	-1.17141	-1.30964	2425	1623	0.0139038	9650	MTFR1	CHPPR, FAM54A2	mitochondrial fission regulator 1	chondrocyte protein with a poly-proline region	8q13.1
2023	3031	0.1191	0.1217	-1.25089	-1.2249	1920	2129	0.0139106	80316	PPP1R2	I-4, PPP1R2P9	protein phosphatase 1, regulatory (inhibitor) subunit 2 pseudogene 9		Xp11.3
3001	2555	0.1363	0.1855	-1.66234	-1.03489	450	3600	0.0139175	113251	LARP4	PP13296	La ribonucleoprotein domain family, member 4	c-Mpl binding protein|la-related protein 4	12q13.12
2324	3554	0.0865	0.072	-1.15533	-1.32928	2545.5	1505	0.013921	81570	CLPB	HSP78, SKD3	ClpB caseinolytic peptidase B homolog (E. coli)	caseinolytic peptidase B protein homolog|suppressor of potassium transport defect 3	11q13.4
1192	605	0.0487	0.0893	-1.53012	-1.07038	746	3313	0.0139794	143098	MPP7	RP11-218D6.5	membrane protein, palmitoylated 7 (MAGUK p55 subfamily member 7)	MAGUK p55 subfamily member 7	10p12.1	610973
3000	3117	0.0913	0.1534	-1.63512	-1.03781	490	3572	0.0140001	22875	ENPP4	NPP4	ectonucleotide pyrophosphatase/phosphodiesterase 4 (putative)	AP3A hydrolase|AP3Aase|E-NPP 4|NPP-4|bis(5'-adenosyl)-triphosphatase ENPP4|ectonucleotide pyrophosphatase/phosphodiesterase 4 (putative function)|ectonucleotide pyrophosphatase/phosphodiesterase family member 4	6p21.1
1183	1095	0.0279	0.0256	-1.22494	-1.2484	2087	1975	0.0140001	349136	WDR86		WD repeat domain 86	WD repeat-containing protein 86	7q36.1
854	1582	0.1241	0.0815	-1.05506	-1.49975	3270	800	0.0140553	4807	NHLH1	RP11-517F10.2, HEN1, NSCL, NSCL1, bHLHa35	nescient helix loop helix 1	HEN-1|NSCL-1|class A basic helix-loop-helix protein 35|helix-loop-helix protein 1	1q22	162360
2150	531	0.0981	0.0471	-1.01617	-1.628	3599	472	0.0140622	81704	DOCK8	RP11-165F24.7, HEL-205, MRD2, ZIR8	dedicator of cytokinesis 8	1200017A24Rik|dedicator of cytokinesis protein 8|epididymis luminal protein 205	9p24.3	611432
1793	3102	0.126	0.0761	-1.03522	-1.55612	3441	632.5	0.0140795	4504	MT3	GIF, GIFB, GRIF, ZnMT3	metallothionein 3	MT-3|MT-III|growth inhibitory factor|metallothionein 3 (growth inhibitory factor (neurotrophic))|metallothionein-3|metallothionein-III	16q13	139255
2409	4320	0.0768	0.0657	-1.17373	-1.30267	2410	1678.5	0.0141834	9653	HS2ST1	dJ604K5.2	heparan sulfate 2-O-sulfotransferase 1	2-O-sulfotransferase|2OST	1p22.3	604844
1228	1254	0.1107	0.1029	-1.19494	-1.27636	2266	1826	0.0142077	3669	ISG20	CD25, HEM45	interferon stimulated exonuclease gene 20kDa	estrogen-regulated transcript 45 protein|interferon-stimulated gene 20 kDa protein|promyelocytic leukemia nuclear body-associated protein ISG20	15q26	604533
2021	1024	0.0762	0.0664	-1.1807	-1.29454	2359	1733	0.0142077	9583	ENTPD4	LALP70, LAP70, LYSAL1, NTPDase-4, UDPase	ectonucleoside triphosphate diphosphohydrolase 4	golgi luminal UDPase|guanosine-diphosphatase like protein|lysosomal apyrase-like 1|lysosomal apyrase-like protein of 70 kDa|uridine-diphosphatase	8p21.3	607577
2190	1097	0.0306	0.0255	-1.19444	-1.27695	2273	1824	0.0142425	162083	C16orf82	TNT	chromosome 16 open reading frame 82	protein TNT	16p12.1
648	2743	0.0324	0.0445	-1.3228	-1.16232	1526.5	2573.5	0.0142633	486	FXYD2	ATP1G1, HOMG2	FXYD domain containing ion transport regulator 2	ATPase, Na+/K+ transporting, gamma 1 polypeptide|Na(+)/K(+) ATPase subunit gamma|sodium pump gamma chain|sodium/potassium-transporting ATPase subunit gamma	11q23	601814
2537	2078	0.0784	0.1232	-1.53211	-1.06445	742	3359.5	0.0142738	4589	MUC7	MG2	mucin 7, secreted	MUC-7|apo-MG2|mucin 7, salivary|mucin-7|salivary mucin-7	4q13.3	158375
1783	775	0.0527	0.0194	-1.05358	-1.4952	3285	817	0.0142772	1593	CYP27A1	CP27, CTX, CYP27	cytochrome P450, family 27, subfamily A, polypeptide 1	5-beta-cholestane-3-alpha, 7-alpha, 12-alpha-triol 26-hydroxylase|5-beta-cholestane-3-alpha, 7-alpha, 12-alpha-triol 27-hydroxylase|5-beta-cholestane-3-alpha,7-alpha,12-alpha-triol 27-hydroxylase|cholestanetriol 26-monooxygenase|cytochrome P-450C27/25|cytochrome P450 27|cytochrome P450, subfamily XXVIIA (steroid 27-hydroxylase, cerebrotendinous xanthomatosis), polypeptide 1|sterol 26-hydroxylase,…	2q35	606530
2041	2211	0.0951	0.0384	-1.00471	-1.64675	3672	432	0.0142912	79089	TMUB2	FP2653	transmembrane and ubiquitin-like domain containing 2	transmembrane and ubiquitin-like domain-containing protein 2	17q21.31
2483	3344	0.064	0.0778	-1.32242	-1.16212	1529	2575.5	0.0142947	9637	FEZ2	HUM3CL	fasciculation and elongation protein zeta 2 (zygin II)	fasciculation and elongation protein zeta-2|pre-T/NK cell associated protein (3Cl)|zygin 2|zygin II|zygin-2	2p21	604826
2716	1906	0.1127	0.1464	-1.42928	-1.10514	1067	3044	0.01434	23080	AVL9	KIAA0241	AVL9 homolog (S. cerevisiase)	late secretory pathway protein AVL9 homolog	7p14.3	612927
1029	3405	0.2488	0.2537	-1.25188	-1.21529	1914.5	2202	0.0143784	4586	MUC5AC	MUC5, TBM, leB	mucin 5AC, oligomeric mucus/gel-forming	gastric mucin|lewis B blood group antigen|major airway glycoprotein|mucin 5, subtypes A and C, tracheobronchial/gastric|mucin 5AC, oligomeric mucus/gel-forming pseudogene|mucin-5 subtype AC, tracheobronchial|tracheobronchial mucin	11p15.5	158373
659	1964	0.0182	0.0143	-1.20726	-1.26082	2199	1919.5	0.0143923	7441	VPREB1	IGI, IGVPB, VPREB	pre-B lymphocyte 1	CD179 antigen-like family member A|CD179a|immunoglobulin iota chain|v(pre)B protein	22q11.22	605141
2463	1866	0.0958	0.1608	-1.74719	-1.01641	365	3760	0.0144378	57674	RNF213	hCG_1812857, ALO17, C17orf27, KIAA1618, MYMY2, MYSTR, NET57	ring finger protein 213	ALK lymphoma oligomerization partner on chromosome 17|E3 ubiquitin-protein ligase RNF213|mysterin	17q25.3	613768
2290	2037	0.0393	0.0565	-1.40748	-1.11212	1153	2981	0.0145009	26032	SUSD5		sushi domain containing 5	sushi domain-containing protein 5	3p22.3
2381	1241	0.1105	0.1297	-1.33687	-1.14493	1457	2705	0.014698	8073	PTP4A2	BM-008, HH13, HH7-2, HU-PP-1, OV-1, PRL-2, PRL2, PTP4A, PTPCAAX2, ptp-IV1a, ptp-IV1b	protein tyrosine phosphatase type IVA, member 2	PTP(CAAXII)|phosphatase of regenerating liver 2|protein tyrosine phosphatase IVA|protein tyrosine phosphatase IVA2|protein tyrosine phosphatase type IVA 2|protein-tyrosine phosphatase 4a2|protein-tyrosine phosphatase of regenerating liver 2	1p35	601584
2116	1689	0.1148	0.0432	-0.968249	-1.85653	3943	221	0.0147121	54707	GPN2	RP1-50O24.5, ATPBD1B	GPN-loop GTPase 2	ATP binding domain 1 family, member B|ATP-binding domain 1 family member B	1p36.11
618	1136	0.0097	0.0546	-1.62385	-1.02838	513	3653	0.0147263	1556	CYP2B7P	CYP2B, CYP2B71, CYP2B7P	cytochrome P450, family 2, subfamily B, polypeptide 7, pseudogene		19q13.2
2685	2684	0.1397	0.1267	-1.16958	-1.29462	2442	1731	0.0147758	22924	MAPRE3	EB3, EBF3, EBF3-S, RP3	microtubule-associated protein, RP/EB family, member 3	APC binding protein|EB1 protein family member 3|end-binding protein 3|microtubule-associated protein RP/EB family member 3	2p23.3-p23.1	605788
866	1293	0.0855	0.0982	-1.33198	-1.14556	1484	2699	0.0148467	39	ACAT2		acetyl-CoA acetyltransferase 2	acetoacetyl Coenzyme A thiolase|acetyl-CoA acetyltransferase, cytosolic|acetyl-CoA transferase-like protein|cytosolic acetoacetyl-CoA thiolase	6q25.3	100678
1238	1292	0.1115	0.1037	-1.18659	-1.26801	2313.5	1876	0.0148929	4501	MT1X	MT-1l, MT1	metallothionein 1X	MT-1X|MT-IX|metallothionein-1X|metallothionein-IX	16q13	156359
1725	983	0.0116	0.0387	-1.50184	-1.06339	822.5	3370	0.0149143	171177	RHOV	ARHV, CHP, WRCH2	ras homolog family member V	CDC42-like GTPase 2|GTP-binding protein-like 2|Rho GTPase-like protein ARHV|WRCH-2|WRCH1-related GTPase|Wnt-1 regulated Cdc42 homolog 2|Wnt-1 responsive Cdc42 homolog 2|ras homolog gene family, member V|rho-related GTP-binding protein RhoV	15q13.3
2429	2008	0.0609	0.0807	-1.35843	-1.12843	1360.5	2833	0.0149214	9119	KRT75	K6HF, KB18, PFB	keratin 75	CK-75|K75|cytokeratin type II|cytokeratin-75|hK6hf|keratin, type II cytoskeletal 75|keratin-6 hair follicle|keratin-75|type II keratin-18|type II keratin-K6hf|type-II keratin Kb18	12q13	609025
3482	3439	0.0999	0.1611	-1.70109	-1.01303	407	3788.5	0.0149356	57223	SMEK2	FLFL2, PP4R3B, PSY2, smk1	SMEK homolog 2, suppressor of mek1 (Dictyostelium)	serine/threonine-protein phosphatase 4 regulatory subunit 3B	2p16.1	610352
2910	2438	0.1107	0.13	-1.33487	-1.14193	1473	2726.5	0.0149641	5788	PTPRC	RP11-553K8.4, B220, CD45, CD45R, GP180, L-CA, LCA, LY5, T200	protein tyrosine phosphatase, receptor type, C	CD45 antigen|T200 glycoprotein|T200 leukocyte common antigen|protein tyrosine phosphatase, receptor type, c polypeptide|receptor-type tyrosine-protein phosphatase C	1q31-q32	151460
1813	3444	0.027	0.0302	-1.25268	-1.20091	1909	2303	0.0150533	158866	ZDHHC15	UNQ1969, MRX91	zinc finger, DHHC-type containing 15	DHHC-15|palmitoyltransferase ZDHHC15|zinc finger DHHC domain-containing protein 15|zinc finger, DHHC domain containing 15	Xq13.3	300576
2524	2064	0.1224	0.1211	-1.2179	-1.2309	2137	2082	0.0151034	151742	PPM1L	PP2C-epsilon, PP2CE, PPM1-LIKE	protein phosphatase, Mg2+/Mn2+ dependent, 1L	PP2C epsilon|Protein phosphatase 2C epsilon isoform|protein phosphatase 1L|protein phosphatase 2C isoform epsilon	3q26.1	611931
3146	2540	0.0871	0.0736	-1.14814	-1.31009	2606	1619	0.0151464	84190	C12orf26	METTL25	methyltransferase like 25	methyltransferase-like protein 25	12q21.31
2364	2343	0.0935	0.064	-1.07136	-1.42526	3154	1072.5	0.0151572	83607	AMMECR1L		AMMECR1-like	AMME chromosomal region gene 1-like|AMMECR1-like protein	2q21
1113	1230	0.0818	0.1236	-1.49662	-1.06028	839.5	3393	0.0152002	4791	NFKB2	CVID10, H2TF1, LYT-10, LYT10, NF-kB2, p100, p52	nuclear factor of kappa light polypeptide gene enhancer in B-cells 2 (p49/p100)	DNA-binding factor KBF2|NFKB, p52/p100 subunit|lymphocyte translocation chromosome 10 protein|nuclear factor Kappa-B, subunit 2|nuclear factor NF-kappa-B p100 subunit|nuclear factor NF-kappa-B p52 subunit|nuclear factor of Kappa light chain gene enhancer in B cells 2|oncogene Lyt-10|transcription factor NFKB2	10q24	164012
772	782	0.0402	0.0396	-1.21935	-1.22731	2125	2111	0.0152254	3759	KCNJ2	ATFB9, HHBIRK1, HHIRK1, IRK1, KIR2.1, LQT7, SQT3	potassium inwardly-rectifying channel, subfamily J, member 2	IRK-1|cardiac inward rectifier potassium channel|hIRK1|inward rectifier K+ channel KIR2.1|inward rectifier potassium channel 2	17q24.3	600681
2329	2864	0.137	0.1138	-1.11843	-1.3504	2836	1404	0.0152542	120103	SLC36A4	PAT4	solute carrier family 36 (proton/amino acid symporter), member 4	proton-coupled amino acid transporter 4	11q21	613760
3237	3642	0.1168	0.1463	-1.38985	-1.1061	1217	3032	0.015319	23048	FNBP1	FBP17	formin binding protein 1	formin-binding protein 1|formin-binding protein 17	9q34	606191
1953	2191	0.0998	0.0881	-1.15434	-1.29949	2555	1698.5	0.0153515	54884	RETSAT	UNQ439/PRO872	retinol saturase (all-trans-retinol 13,14-reductase)	PPAR-alpha-regulated and starvation-induced gene protein|all-trans-13,14-dihydroretinol saturase|all-trans-retinol 13,14-reductase	2p11.2
2532	2933	0.019	0.0157	-1.19627	-1.24159	2260	2016.5	0.0155179	1137	CHRNA4	BFNC, EBN, EBN1, NACHR, NACHRA4, NACRA4	cholinergic receptor, nicotinic, alpha 4 (neuronal)	cholinergic receptor, nicotinic, alpha polypeptide 4|neuronal acetylcholine receptor subunit alpha-4|neuronal nicotinic acetylcholine receptor alpha-4 subunit	20q13.33	118504
1115	2910	0.0969	0.089	-1.16464	-1.28061	2473.5	1804	0.0155252	26278	SACS	ARSACS, DNAJC29, PPP1R138, SPAX6	sacsin molecular chaperone	dnaJ homolog subfamily C member 29|protein phosphatase 1, regulatory subunit 138|sacsin|spastic ataxia of Charlevoix-Saguenay (sacsin)	13q12	604490
2843	1036	0.1097	0.1602	-1.59091	-1.02315	582	3695.5	0.0155252	60343	FAM3A	XX-FW89031B12.3, 2.19, DLD, DXS560S, XAP-7	family with sequence similarity 3, member A	cytokine-like protein 2-19|protein FAM3A	Xq28	300492
883	2209	0.0125	0.0213	-1.28554	-1.16468	1725	2562	0.0155943	5196	PF4	CXCL4, PF-4, SCYB4	platelet factor 4	C-X-C motif chemokine 4|chemokine (C-X-C motif) ligand 4|iroplact|oncostatin-A	4q12-q21	173460
3221	2717	0.0323	0.1005	-1.80555	-0.987381	294	3995	0.0156088	83604	TMEM47	BCMP1, TM4SF10	transmembrane protein 47	brain cell membrane protein 1|transmembrane 4 superfamily member 10	Xp11.4	300698
1120	703	0.0955	0.091	-1.18519	-1.25125	2325	1965	0.0156161	3376	IARS	RP11-62C3.11, ILERS, ILRS, IRS, PRO0785, IARS	isoleucyl-tRNA synthetase	isoleucine tRNA ligase 1, cytoplasmic|isoleucine--tRNA ligase, cytoplasmic|isoleucyl-tRNA synthetase, cytoplasmic	9q21	600709
1841	3207	0.0244	0.009	-1.12211	-1.33361	2811	1483	0.0156452	149233	IL23R		interleukin 23 receptor	IL-23 receptor|interleukin-23 receptor	1p31.3	607562
1393	1176	0.0689	0.0901	-1.36647	-1.11215	1323	2980	0.0157109	83478	ARHGAP24	FILGAP, RC-GAP72, RCGAP72, p73, p73RhoGAP	Rho GTPase activating protein 24	RAC1- and CDC42-specific GTPase-activating protein of 72 kDa|filamin-A-associated RhoGAP|rho GTPase-activating protein 24|rho-type GTPase-activating protein 24|rhoGAP of 73 kDa|sarcoma antigen NY-SAR-88	4q22.1	610586
2257	2888	0.1515	0.1122	-1.05608	-1.43409	3262	1047	0.0157547	23365	ARHGEF12	LARG, PRO2792	Rho guanine nucleotide exchange factor (GEF) 12	leukemia-associated RhoGEF|leukemia-associated rho guanine nucleotide exchange factor|rho guanine nucleotide exchange factor 12	11q23.3	604763
881	1607	0.0988	0.1164	-1.31916	-1.13544	1544	2772	0.015806	3899	AFF3	LAF4, MLLT2-like	AF4/FMR2 family, member 3	AF4/FMR2 family member 3|MLLT2-related protein|lymphoid nuclear protein 4|lymphoid nuclear protein related to AF4|protein LAF-4	2q11.2-q12	601464
1541	1573	0.0986	0.0547	-1.01017	-1.53682	3639	684	0.0158573	81563	C1orf21	RP4-768P8.1, PIG13	chromosome 1 open reading frame 21	cell proliferation-inducing gene 13 protein|proliferation-inducing protein 13|uncharacterized protein C1orf21	1q25
2878	2141	0.1081	0.0701	-1.00024	-1.55803	3701	624.5	0.0158756	8277	TKTL1	LL0XNC01-14B7.1, TKR, TKT2	transketolase-like 1	TK 2|transketolase-2|transketolase-like protein 1|transketolase-related protein	Xq28	300044
2903	2246	0.1302	0.1389	-1.26096	-1.17728	1866	2460	0.0158793	23443	SLC35A3	AMRS	solute carrier family 35 (UDP-N-acetylglucosamine (UDP-GlcNAc) transporter), member A3	UDP-N-acetylglucosamine transporter|golgi UDP-GlcNAc transporter|solute carrier family 35 (UDP-N-acetylglucosamine (UDP-GlcNAc) transporter), member 3	1p21	605632
2434	3414	0.0867	0.0557	-1.05873	-1.41883	3235	1093	0.015894	9496	TBX4	SPS	T-box 4	T-box protein 4|T-box transcription factor TBX4	17q21-q22	601719
1740	1565	0.0259	0.0927	-1.765	-0.989034	343	3986	0.0159013	8642	DCHS1	CDH19, CDH25, CDHR6, FIB1, PCDH16, VMLDS1	dachsous cadherin-related 1	cadherin-19|cadherin-25|cadherin-related family member 6|fibroblast cadherin 1|fibroblast cadherin FIB1|protein dachsous homolog 1|protocadherin-16	11p15.4	603057
1020	2506	0.1676	0.0766	-0.939954	-1.96305	4178	153	0.015916	59271	C21orf63	PRED34, B18, B19, EVA1C, C21orf64, FAM176C, SUE21	eva-1 homolog C (C. elegans)	family with sequence similarity 176, member C|protein FAM176C|protein eva-1 homolog C	21q22.11
1981	2325	0.107	0.1406	-1.41839	-1.08244	1112	3219	0.015916	88455	ANKRD13A	ANKRD13, NY-REN-25	ankyrin repeat domain 13A	NY-REN-25 antigen|ankyrin repeat domain-containing protein 13A	12q24.11	615123
2343	2097	0.1276	0.1173	-1.16592	-1.26889	2461	1872	0.0159307	5168	ENPP2	ATX, ATX-X, AUTOTAXIN, LysoPLD, NPP2, PD-IALPHA, PDNP2	ectonucleotide pyrophosphatase/phosphodiesterase 2	E-NPP 2|autotaxin-t|ectonucleotide pyrophosphatase/phosphodiesterase family member 2|extracellular lysophospholipase D|phosphodiesterase I/nucleotide pyrophosphatase 2|plasma lysophospholipase D	8q24.1	601060
1296	1267	0.2762	0.2226	-1.04732	-1.44747	3345	988	0.0159307	646090	ENSG00000215407	RHPN2P1	rhophilin, Rho GTPase binding protein 2 pseudogene 1		15q11.1
2219	1951	0.1014	0.1538	-1.53798	-1.03396	723	3611	0.0159381	23174	ZCCHC14	BDG-29, BDG29	zinc finger, CCHC domain containing 14	zinc finger CCHC domain-containing protein 14	16q24.2
3106	3131	0.0322	0.0262	-1.16855	-1.26563	2449	1886.5	0.0159491	155368	WBSCR27		Williams Beuren syndrome chromosome region 27	Williams-Beuren syndrome chromosomal region 27 protein	7q11.23	612546
2413	643	0.0887	0.0513	-1.0355	-1.46995	3440	900	0.0159823	9410	SNRNP40	RP11-490K7.3, 40K, HPRP8BP, PRP8BP, PRPF8BP, SPF38, WDR57	small nuclear ribonucleoprotein 40kDa (U5)	38 kDa-splicing factor|Prp8-binding protein|U5 small nuclear ribonucleoprotein 40 kDa protein|U5 snRNP 40 kDa protein|U5 snRNP-specific 40 kDa protein (hPrp8-binding)|U5-40K|U5-40kD protein|WD repeat domain 57 (U5 snRNP specific)|WD repeat-containing protein 57	1p35.2	607797
2111	2424	0.0928	0.0941	-1.22483	-1.20574	2089	2266.5	0.0160966	48	ACO1	RP11-334P12.1, ACONS, HEL60, IREB1, IREBP, IREBP1, IRP1	aconitase 1, soluble	IRE-BP 1|aconitate hydratase, cytoplasmic|citrate hydro-lyase|cytoplasmic aconitate hydratase|epididymis luminal protein 60|ferritin repressor protein|iron regulatory protein 1|iron-responsive element binding protein 1|iron-responsive element-binding protein 1	9p21.1	100880
1403	1425	0.1761	0.1221	-0.952836	-1.75011	4066.5	292	0.0161188	9230	RAB11B	H-YPT3	RAB11B, member RAS oncogene family	GTP-binding protein YPT3|RAB11B, member of RAS oncogene family|ras-related protein Rab-11B	19p13.2	604198
2760	2709	0.1656	0.1764	-1.28868	-1.15094	1706	2655.5	0.016141	90161	HS6ST2	RP3-435D1.3	heparan sulfate 6-O-sulfotransferase 2	HS6ST-2|heparan-sulfate 6-O-sulfotransferase 2	Xq26.2	300545
1847	1910	0.1565	0.1094	-0.963877	-1.67127	3977	385.5	0.0161484	9039	UBA3	NAE2, UBE1C, hUBA3	ubiquitin-like modifier activating enzyme 3	NEDD8-activating enzyme E1 catalytic subunit|NEDD8-activating enzyme E1 subunit 2|NEDD8-activating enzyme E1C|Nedd8-activating enzyme hUba3|UBA3, ubiquitin-activating enzyme E1 homolog|ubiquitin-activating enzyme 3|ubiquitin-activating enzyme E1C (UBA3 homolog, yeast)|ubiquitin-activating enzyme E1C (homologous to yeast UBA3)|ubiquitin-like modifier-activating enzyme 3	3p14.1	603172
4229	3026	0.0962	0.0225	-0.948377	-1.80449	4110	253	0.0161521	9399	STOML1	MSTP019, SLP-1, STORP, hUNC-24	stomatin (EPB72)-like 1	EPB72-like protein 1|protein unc-24 homolog|stomatin (EBP72)-like 1|stomatin-like protein 1|stomatin-related protein	15q24-q25	608326
3212	1427	0.0635	0.1114	-1.60469	-1.01043	547	3816	0.0161521	54623	PAF1	F23149_1, PD2	Paf1, RNA polymerase II associated factor, homolog (S. cerevisiae)	RNA polymerase II-associated factor 1 homolog|pancreatic differentiation protein 2	19q13.1	610506
1036	1802	0.0473	0.0932	-1.54597	-1.02622	700	3669	0.0161966	123722	FSD2	SPRYD1	fibronectin type III and SPRY domain containing 2	SPRY domain containing 1|SPRY domain-containing protein 1|fibronectin type III and SPRY domain-containing protein 2	15q25.2
3370	1155	0.0142	0.039	-1.45977	-1.05854	969	3407	0.0162485	162239	ZFP1	ZNF475	ZFP1 zinc finger protein	zfp-1|zinc finger protein 1 homolog|zinc finger protein 475	16q23.1
1926	1381	0.1651	0.105	-0.968061	-1.64376	3945	436	0.0162857	57663	USP29	HOM-TES-84/86	ubiquitin specific peptidase 29	deubiquitinating enzyme 29|ubiquitin carboxyl-terminal hydrolase 29|ubiquitin thioesterase 29|ubiquitin thiolesterase 29|ubiquitin-specific processing protease|ubiquitin-specific-processing protease 29	19q13.43	609546
2331	1323	0.1493	0.1285	-1.07201	-1.38441	3148	1233	0.0162857	344148	NCKAP5	ERIH1, ERIH2, NAP5	NCK-associated protein 5	NAP-5|Nck associated protein 5|nck-associated protein 5|peripheral clock protein 2	2q21.2	608789
1480	2014	0.0588	0.0094	-0.972677	-1.62782	3909	473	0.0162931	54714	CNGB3	ACHM1	cyclic nucleotide gated channel beta 3	CNG channel beta-3|cone photoreceptor cGMP-gated cation channel beta-subunit|cyclic nucleotide-gated cation channel beta-3|cyclic nucleotide-gated cation channel modulatory subunit	8q21.3	605080
808	1326	0.0842	0.1244	-1.47157	-1.05193	934	3454	0.0163378	4250	SCGB2A2	MGB1, UGB2	secretoglobin, family 2A, member 2	mammaglobin 1|mammaglobin-A	11q13	605562
1822	2877	0.1114	0.0709	-1.01043	-1.51288	3637	753.5	0.0163564	51719	CAB39	CGI-66, MO25	calcium binding protein 39	MO25alpha|calcium-binding protein 39	2q37.1	612174
673	1727	0.0639	0.1303	-1.68348	-0.990337	419	3972	0.0163601	4705	NDUFA10	CI-42KD, CI-42k	NADH dehydrogenase (ubiquinone) 1 alpha subcomplex, 10, 42kDa	NADH dehydrogenase [ubiquinone] 1 alpha subcomplex subunit 10, mitochondrial|NADH-ubiquinone oxidoreductase 42 kDa subunit|complex I 42kDa subunit	2q37.3	603835
996	1362	0.0341	0.0925	-1.66975	-0.991357	443	3966.5	0.0164983	9114	ATP6V0D1	ATP6D, ATP6DV, P39, VATX, VMA6, VPATPD	ATPase, H+ transporting, lysosomal 38kDa, V0 subunit d1	32 kDa accessory protein|ATPase, H+ transporting, lysosomal (vacuolar proton pump), member D|H(+)-transporting two-sector ATPase, subunit D|V-ATPase 40 KDa accessory protein|V-ATPase AC39 subunit|V-ATPase subunit d 1|V-ATPase, subunit D|V-type proton ATPase subunit d 1|vacuolar proton pump subunit d 1	16q22.1	607028
2620	2341	0.0649	0.0859	-1.34668	-1.10888	1405	3006.5	0.0165133	81550	TDRD3	RP11-459E2.1	tudor domain containing 3	tudor domain-containing protein 3	13q21.2	614392
3520	2721	0.0886	0.1485	-1.60236	-1.00345	552	3860	0.016517	84897	TBRG1	NIAM, TB-5	transforming growth factor beta regulator 1	nuclear interactor of ARF and MDM2	11q24.2	610614
1429	2131	0.2085	0.1966	-1.14055	-1.29004	2670	1753	0.0165995	4617	MYF5	bHLHc2	myogenic factor 5	class C basic helix-loop-helix protein 2|myf-5	12q21	159990
2276	1986	0.036	0.0217	-1.14232	-1.28819	2657.5	1766	0.0166032	339500	ZNF678	RP4-566D2.2	zinc finger protein 678	hypothetical protein MGC42493	1q42.13
2310	2515	0.0216	0.0358	-1.34005	-1.11031	1446	2990.5	0.016701	158521	FMR1NB	CT37, NY-SAR-35, NYSAR35	fragile X mental retardation 1 neighbor	cancer/testis antigen 37|fragile X mental retardation 1 neighbor protein|sarcoma antigen NY-SAR-35	Xq28
2602	1870	0.0949	0.0658	-1.05456	-1.40366	3273	1164.5	0.0167085	83895	KRTAP1-5	KAP1.5, KRTAP1.5	keratin associated protein 1-5	high sulfur keratin-associated protein 1.5|keratin associated protein 1.5|keratin-associated protein 1-5|keratin-associated protein 1.5	17q21.2	608822
1308	1949	0.1445	0.1683	-1.41939	-1.068	1109	3336	0.016765	10686	CLDN16	HOMG3, PCLN1	claudin 16	PCLN-1|claudin-16|hypomagnesemia 3, with hypercalciuria and nephrocalcinosis|paracellin-1	3q28	603959
649	1629	0.0231	0.035	-1.31578	-1.12325	1567	2882	0.0167952	170506	DHX36	DDX36, G4R1, MLEL1, RHAU	DEAH (Asp-Glu-Ala-His) box polypeptide 36	ATP-dependent RNA helicase DHX36|DEAD/H (Asp-Glu-Ala-Asp/His) box polypeptide 36|DEAH box protein 36|G4 resolvase-1|G4-resolvase 1|MLE-like protein 1|RNA helicase associated with AU-rich element ARE|probable ATP-dependent RNA helicase DHX36	3q25.2	612767
2285	2232	0.1313	0.1254	-1.17542	-1.23442	2399	2059.5	0.016867	120787	OR52W1	OR11-71P, OR52W1	olfactory receptor, family 52, subfamily W, member 1	olfactory receptor 52W1|olfactory receptor OR11-71|olfactory receptor, family 52, subfamily W, member 1 pseudogene	11p15.4
2191	2916	0.1597	0.0977	-0.977208	-1.57356	3874	594.5	0.0169428	23186	RCOR1	COREST, RCOR	REST corepressor 1		14q32.31	607675
2586	2942	0.1373	0.1496	-1.28061	-1.14233	1753.5	2722	0.0169959	57692	MAGEE1	RP4-596C3.1, DAMAGE, HCA1	melanoma antigen family E, 1	MAGE-E1 antigen|alpha-dystrobrevin-associated MAGE Protein|dystrobrevin-associated MAGE protein|hepatocellular carcinoma-associated HCA1|hepatocellular carcinoma-associated protein 1|melanoma-associated antigen E1	Xq13.3	300759
1480	1719	0.1912	0.1396	-0.962199	-1.62026	3984	492	0.0169997	84271	POLDIP3	RP1-222E13.9, PDIP46, SKAR	polymerase (DNA-directed), delta interacting protein 3	46 kDa DNA polymerase delta interaction protein|RNA-binding protein P46|S6K1 Aly/REF-like target|polymerase delta-interacting protein 3	22q13.2	611520
2489	2182	0.0812	0.0834	-1.21891	-1.19252	2130.5	2357	0.0170872	81533	ITFG1	CDA08, TIP	integrin alpha FG-GAP repeat containing 1	2310047C21Rik|T cell immunomodulatory protein|T-cell immunomodulatory protein|integrin-alpha FG-GAP repeat-containing protein 1	16q12.1	611803
2463	1195	0.1401	0.1146	-1.08744	-1.3424	3047.5	1444	0.0171177	124220	ZG16B	UNQ773/PRO1567, EECP, HRPE773, JCLN2, PAUF, PRO1567	zymogen granule protein 16B	endocrine and exocrine protein|jacalin-like lectin domain containing 2|pancreatic adenocarcinoma upregulated factor|zymogen granule protein 16 homolog B	16p13.3
2323	1626	0.0288	0.0308	-1.21576	-1.19536	2157	2336	0.0171291	374918	IGFL1	UNQ644/PRO1274, APRG644, UNQ644	IGF-like family member 1	insulin growth factor-like family member 1	19q13.32	610544
1259	2683	0.2065	0.0011	-0.902015	-2.52209	4475	26.5	0.017194	54856	GON4L	RP11-101O6.1, GON-4, GON4, YARP	gon-4-like (C. elegans)	2610100B20Rik|GON-4-like protein|YY1AP-related protein1|gon-4 homolog	1q22	610393
1579	1941	0.2096	0.0953	-0.937959	-1.72914	4194.5	311	0.0172246	442590	SPDYE5		speedy/RINGO cell cycle regulator family member E5	putative speedy protein E5|speedy homolog E5	7q11.23
2802	2551	0.0685	0.0792	-1.27015	-1.14585	1814.5	2694	0.0172475	9668	ZNF432		zinc finger protein 432		19q13.41
1985	2467	0.0156	0.0559	-1.5456	-1.01114	701	3809.5	0.0172628	25769	SLC24A2	NCKX2	solute carrier family 24 (sodium/potassium/calcium exchanger), member 2	Na(+)/K(+)/Ca(2+)-exchange protein 2|retinal cone Na-Ca+K exchanger|sodium/potassium/calcium exchanger 2	9p22.1	609838
2256	2003	0.0745	0.0804	-1.23797	-1.17116	2004	2508	0.0172743	202018	TAPT1	CMVFR	transmembrane anterior posterior transformation 1	cytomegalovirus partial fusion receptor|transmembrane anterior posterior transformation protein 1 homolog	4p15.32	612758
1288	1510	0.1398	0.1709	-1.48878	-1.02961	873	3640.5	0.0172858	6510	SLC1A5	AAAT, ASCT2, ATBO, M7V1, M7VS1, R16, RDRC	solute carrier family 1 (neutral amino acid transporter), member 5	ATB(0)|RD114 virus receptor|RD114/simian type D retrovirus receptor|baboon M7 virus receptor|neutral amino acid transporter B|neutral amino acid transporter B(0)|sodium-dependent neutral amino acid transporter type 2|solute carrier family 1 member 5	19q13.3	109190
2406	1829	0.017	0.0951	-1.86838	-0.961155	262	4251.5	0.0172858	9453	GGPS1	GGPPS, GGPPS1	geranylgeranyl diphosphate synthase 1	(2E,6E)-farnesyl diphosphate synthase|GGPP synthase|GGPPSase|dimethylallyltranstransferase|farnesyl diphosphate synthase|farnesyltranstransferase|geranylgeranyl pyrophosphate synthase|geranyltranstransferase	1q43	606982
1274	2459	0.1177	0.1602	-1.50097	-1.02315	827	3695.5	0.0173548	58500	ZNF250	ZFP647, ZNF647	zinc finger protein 250	zinc finger protein (clone 647)|zinc finger protein 647	8q24.3
2473	2534	0.165	0.1784	-1.29633	-1.12544	1669	2857	0.0173817	80070	ADAMTS20	ADAM-TS20, ADAMTS-20, GON-1	ADAM metallopeptidase with thrombospondin type 1 motif, 20	A disintegrin and metalloproteinase with thrombospondin motifs 20|a disintegrin-like and metalloprotease (reprolysin type) with thrombospondin type 1 motif, 20	12q12	611681
583	1916	0.1029	0.0485	-0.95859	-1.6112	4018	509	0.0173894	83605	CCM2	PP10187, C7orf22, OSM	cerebral cavernous malformation 2	cerebral cavernous malformations 2 protein|malcavernin	7p13	607929
1078	1447	0.103	0.1161	-1.27532	-1.13857	1781	2756	0.0174663	4184	SMCP	RP1-13P20.4, HSMCSGEN1, MCS, MCSP	sperm mitochondria-associated cysteine-rich protein	mitochondrial capsule selenoprotein|sperm mitochondrial-associated cysteine-rich protein	1q21.3	601148
953	2237	0.1742	0.1368	-0.980888	-1.53307	3843	694	0.0174663	10157	AASS	LKR/SDH, LKRSDH, LORSDH	aminoadipate-semialdehyde synthase	alpha-aminoadipate semialdehyde synthase|alpha-aminoadipic semialdehyde synthase, mitochondrial|aminoadipic semialdehyde synthase|lysine-2-oxoglutarate reductase|lysine-ketoglutarate reductase /saccharopine dehydrogenase	7q31.3	605113
2356	2608	0.1053	0.0805	-1.04134	-1.40537	3387.5	1156	0.0175164	51303	FKBP11	UNQ336/PRO535, FKBP19	FK506 binding protein 11, 19 kDa	19 kDa FK506-binding protein|19 kDa FKBP|FK506-binding protein 11|FKBP-11|FKBP-19|PPIase FKBP11|peptidyl-prolyl cis-trans isomerase FKBP11|rotamase	12q13.12	610571
1391	2092	0.1682	0.0994	-0.933208	-1.70672	4218	336	0.0175974	57664	PLEKHA4	PEPP1	pleckstrin homology domain containing, family A (phosphoinositide binding specific) member 4	PEPP-1|PH domain-containing family A member 4|phosphoinositol 3-phosphate binding protein-1|phosphoinositol 3-phosphate-binding PH domain protein 1|phosphoinositol 3-phosphate-binding protein 1|pleckstrin homology domain-containing family A member 4	19q13.33	607769
3632	2881	0.0881	0.0767	-1.13614	-1.2729	2705	1849	0.0175974	80714	PBX4		pre-B-cell leukemia homeobox 4	homeobox protein PBX4|pre-B-cell leukemia transcription factor 4	19p12	608127
1658	1054	0.0139	0.0569	-1.56814	-0.997875	648	3907	0.0176052	84817	TXNDC17	TRP14, TXNL5	thioredoxin domain containing 17	14 kDa thioredoxin-related protein|protein 42-9-9|thioredoxin (Trx)-related protein, 14 kDa|thioredoxin domain-containing protein 17|thioredoxin-like 5|thioredoxin-like protein 5	17p13.1
1412	1988	0.2252	0.162	-0.930761	-1.7247	4240.5	319	0.01764	56342	PPAN	BXDC3, SSF, SSF-1, SSF1, SSF2	peter pan homolog (Drosophila)	brix domain-containing protein 3|homolog of S. cerevisiae SSF1|second-step splicing factor 1|suppressor of SWI4 1 homolog|suppressor of sterile four 1	19p13	607793
2725	2496	0.1523	0.1354	-1.11197	-1.30197	2883.5	1683	0.0176942	60561	RINT1	RINT-1	RAD50 interactor 1	RAD50-interacting protein 1|hsRINT-1	7q22.3	610089
1339	2794	0.1583	0.1274	-1.04451	-1.39192	3364	1206	0.0177213	57466	SCAF4	SFRS15, SRA4	SR-related CTD-associated factor 4	CTD-binding SR-like protein rA4|SR-like CTD-associated factor 4|SR-related and CTD-associated factor 4|pre-mRNA splicing SR protein rA4|splicing factor serine alanine 15|splicing factor, arginine/serine-rich 15	21q22.1	616023
2030	3123	0.0739	0.09	-1.30649	-1.11335	1603	2967	0.0177213	81833	SPACA1	RP1-23D17.2, SAMP32	sperm acrosome associated 1	sperm acrosomal membrane-associated protein 32|sperm acrosome membrane-associated protein 1	6q15	612739
2126	1538	0.1058	0.1443	-1.43038	-1.04545	1060	3510	0.0177213	85364	ZCCHC3	C20orf99	zinc finger, CCHC domain containing 3	zinc finger CCHC domain-containing protein 3	20p13-p12.2
787	1535	0.0241	0.0951	-1.78591	-0.961155	320	4251.5	0.017733	8816	DCAF5	BCRG2, BCRP2, D14S1461E, WDR22	DDB1 and CUL4 associated factor 5	DDB1- and CUL4-associated factor 5|WD repeat-containing protein 22|breakpoint cluster region protein, uterine leiomyoma, 2	14q23-q24.1	603812
2623	2022	0.1087	0.0806	-1.04393	-1.39254	3369	1203	0.0177368	51669	TMEM66	HSPC035, FOAP-7, SARAF, XTP3	store-operated calcium entry-associated regulatory factor	HBV X-transactivated gene 3 protein|HBV XAg-transactivated protein 3|SARAF long isoform|SARAF short isoform|SOCE-associated regulatory factor|transmembrane protein 66	8p12	614768
539	1186	0.1206	0.0987	-1.09159	-1.32021	3018.5	1555	0.0177485	5283	PIGH	GPI-H	phosphatidylinositol glycan anchor biosynthesis, class H	PIG-H|phosphatidylinositol N-acetylglucosaminyltransferase subunit H|phosphatidylinositol glycan, class H|phosphatidylinositol-glycan biosynthesis class H protein|phosphatidylinositol-glycan biosynthesis, class H protein	14q24.1	600154
659	2892	0.0607	0.009	-0.947479	-1.63313	4115.5	462	0.0177795	56659	KCNK13	K2p13.1, THIK-1, THIK1	potassium channel, subfamily K, member 13	K2P13.1 potassium channel|potassium channel subfamily K member 13|tandem pore domain halothane-inhibited potassium channel 1|tandem pore domain potassium channel THIK-1	14q32.11	607367
2592	2821	0.2338	0.2719	-1.36386	-1.07942	1333	3247	0.017799	645090	CXorf30	RP11-87M18.1	chromosome X open reading frame 30	putative uncharacterized protein CXorf30	Xp21.1
2651	745	0.0656	0.0872	-1.33875	-1.09416	1451	3132	0.0178223	80789	INTS5	INT5, KIAA1698	integrator complex subunit 5		11q12.3	611349
1567	2703	0.0459	0.0374	-1.14376	-1.25649	2648	1940	0.0178612	4842	NOS1	IHPS1, N-NOS, NC-NOS, NOS, bNOS, nNOS	nitric oxide synthase 1 (neuronal)	NOS type I|constitutive NOS|neuronal NOS|nitric oxide synthase, brain|peptidyl-cysteine S-nitrosylase NOS1	12q24.22	163731
2504	1530	0.0627	0.1137	-1.61461	-0.981896	527	4062	0.017869	51557	LGSN	GLULD1, LGS	lengsin, lens protein with glutamine synthetase domain	glutamate-ammonia ligase (glutamine synthase) domain containing 1|glutamate-ammonia ligase domain-containing protein 1|lengsin	6pter-q22.33	611470
2251	2817	0.0089	0.0426	-1.54552	-1.00029	702	3888	0.0178768	166012	CHST13	C4ST3	carbohydrate (chondroitin 4) sulfotransferase 13	C4ST-3|carbohydrate sulfotransferase 13|chondroitin 4-O-sulfotransferase 3|chondroitin 4-sulfotransferase 3	3q21.3	610124
1034	2024	0.0861	0.1013	-1.32317	-1.10006	1525	3076	0.0179626	4967	OGDH	AKGDH, E1k, OGDC	oxoglutarate (alpha-ketoglutarate) dehydrogenase (lipoamide)	2-oxoglutarate dehydrogenase complex component E1|2-oxoglutarate dehydrogenase, mitochondrial|OGDC-E1|oxoglutarate decarboxylase|oxoglutarate dehydrogenase (succinyl-transferring)	7p14-p13	613022
1224	1231	0.1315	0.0796	-0.97781	-1.51959	3866	736	0.0179704	3963	LGALS7	GAL7A, LGALS7	lectin, galactoside-binding, soluble, 7	galectin 7|galectin-7	19q13.2	600615
2273	3111	0.1808	0.1639	-1.09483	-1.31036	2987	1616	0.0179782	64288	ZSCAN31	ZNF20-Lp, ZNF310P, ZNF323, dJ874C20.2	zinc finger and SCAN domain containing 31	zinc finger and SCAN domain-containing protein 31|zinc finger protein 310 pseudogene|zinc finger protein 323	6p22.3-p22.1	610794
1603	1854	0.2595	0.2535	-1.17199	-1.21679	2418	2190	0.0180173	729993	SHISA9	CKAMP44	shisa family member 9	cystine-knot AMPAR modulating protein|protein shisa-9|shisa homolog 9	16p13.12	613346
2394	1448	0.2193	0.183	-1.00488	-1.46089	3671	937.5	0.0180212	4775	NFATC3	NFAT4, NFATX	nuclear factor of activated T-cells, cytoplasmic, calcineurin-dependent 3	NF-ATc3|T cell transcription factor NFAT4|nuclear factor of activated T-cells c3 isoform IE-Xa|nuclear factor of activated T-cells, cytoplasmic 3	16q22.2	602698
1778	2393	0.0208	0.0376	-1.35299	-1.08119	1381	3228.5	0.018029	160777	CCDC60		coiled-coil domain containing 60	coiled-coil domain-containing protein 60	12q24.23
2405	1819	0.101	0.1402	-1.43184	-1.03996	1054	3559	0.0180564	8446	DUSP11	PIR1	dual specificity phosphatase 11 (RNA/RNP complex 1-interacting)	RNA/RNP complex-1-interacting phosphatase|RNA/RNP complex-interacting phosphatase|dual specificity protein phosphatase 11|phosphatase that interacts with RNA/RNP complex 1|serine/threonine specific protein phosphatase	2p13.1	603092
1524	1907	0.0289	0.0325	-1.21474	-1.17802	2162	2458.5	0.0181152	339123	JMJD8	PP14397, C16orf20	jumonji domain containing 8	jmjC domain-containing protein 8|jumonji domain-containing protein 8	16p13.3
1966	1924	0.115	0.1065	-1.15005	-1.23878	2592.5	2038	0.0181937	4998	ORC1	HSORC1L, PARC1, ORC1	origin recognition complex, subunit 1	origin recognition complex subunit 1|origin recognition complex, subunit 1 homolog|replication control protein 1	1p32	601902
1834	2994	0.1129	0.0738	-0.991821	-1.4769	3762	876	0.0182527	51692	CPSF3	CPSF-73, CPSF73	cleavage and polyadenylation specific factor 3, 73kDa	cleavage and polyadenylation specificity factor subunit 3|mRNA 3'-end-processing endonuclease CPSF-73	2p25.1	606029
1875	1663	0.0693	0.1124	-1.53273	-0.998024	738	3905	0.0182921	54887	UHRF1BP1	RP3-349A12.1, C6orf107, ICBP90, dJ349A12.1	UHRF1 binding protein 1	ICBP90 binding protein 1|ICBP90-binding protein 1|UHRF1 (ICBP90) binding protein 1|UHRF1-binding protein 1|ubiquitin-like containing PHD and RING finger domains 1-binding protein 1	6p21
3353	3269	0.1485	0.1331	-1.08403	-1.31532	3071.5	1578.5	0.0183473	9085	CDY1	CDYA, CDY1	chromodomain protein, Y-linked, 1	chromodomain protein, Y chromosome, 1|testis-specific chromodomain protein Y 1|testis-specific chromodomain protein on Y	Yq11.23	400016
2292	1820	0.0886	0.067	-1.07831	-1.3229	3110	1540	0.0183473	91862	MARVELD3	MARVD3, MRVLDC3	MARVEL domain containing 3	MARVEL (membrane-associating) domain containing 3|MARVEL domain-containing protein 3	16q22.2	614094
2315	3971	0.1603	0.1032	-0.971437	-1.52066	3920	733	0.018371	23035	PHLPP2	PHLPPL	PH domain and leucine rich repeat protein phosphatase 2	PH domain leucine-rich repeat-containing protein phosphatase 2	16q22.2	611066
2425	2298	0.0726	0.0836	-1.25949	-1.13493	1877	2777	0.0183788	56244	BTNL2	DAAP-282D22.2, BTL-II, BTN7, HSBLMHC1, SS2	butyrophilin-like 2 (MHC class II associated)	butyrophilin-like protein 2	6p21.3	606000
1563	2210	0.2367	0.2715	-1.34221	-1.08241	1434	3220	0.0183788	340811	AKR1CL1	AKR1C8P	aldo-keto reductase family 1, member C8, pseudogene		10p15.1
2626	3722	0.0918	0.0623	-1.04207	-1.37612	3382.5	1272.5	0.0183867	134510	UBLCP1	CPUB1	ubiquitin-like domain containing CTD phosphatase 1	CTD phosphatase-like with ubiquitin domain 1|CTD-like phosphatase domain-containing protein|nuclear proteasome inhibitor UBLCP1|ubiquitin-like domain-containing CTD phosphatase 1	5q33.3	609867
1266	1438	0.0916	0.1245	-1.39432	-1.05088	1195	3465	0.0184263	4332	MNDA	RP11-432E18.11-001, PYHIN3	myeloid cell nuclear differentiation antigen		1q22	159553
1134	2097	0.0432	0.0415	-1.17957	-1.20211	2365	2295	0.0184263	199974	CYP4Z1	UNQ3060/PRO9882, CYP4A20	cytochrome P450, family 4, subfamily Z, polypeptide 1	CYPIVZ1|cytochrome P450 4Z1	1p33
1254	2729	0.193	0.1392	-0.939243	-1.62536	4182	478.5	0.0184302	124056	NOXO1	P41NOX, P41NOXA, P41NOXB, P41NOXC, SH3PXD5, SNX28	NADPH oxidase organizer 1	NADPH oxidase regulatory protein|Nox organizer 1|SH3 and PX domain-containing protein 5|nox-organizing protein 1|regulatory protein P41NOX	16p13.3	611256
1951	1482	0.1968	0.2105	-1.28753	-1.11543	1711	2951	0.0184421	10902	BRD8	SMAP, SMAP2, p120	bromodomain containing 8	bromodomain-containing protein 8|skeletal muscle abundant protein 2|thyroid hormone receptor coactivating protein of 120 kDa|trCP120	5q31	602848
3571	2423	0.1084	0.083	-1.04765	-1.36277	3338.5	1332	0.0185094	54819	ZCCHC10		zinc finger, CCHC domain containing 10	zinc finger CCHC domain-containing protein 10	5q31.1
3835	3767	0.0214	0.0377	-1.34329	-1.07957	1428	3243.5	0.0185173	158431	ZNF782		zinc finger protein 782		9q22.33
2263	2835	0.1454	0.1284	-1.11476	-1.27827	2856	1816	0.0185213	22985	ACIN1	ACINUS, ACN, fSAP152	apoptotic chromatin condensation inducer 1	apoptotic chromatin condensation inducer in the nucleus|functional spliceosome-associated protein 152	14q11.2	604562
2025	2162	0.158	0.1133	-0.941349	-1.61269	4168	505	0.0185292	6573	SLC19A1	CHMD, FOLT, IFC1, REFC, RFC1	solute carrier family 19 (folate transporter), member 1	IFC-1|RFC|folate transporter 1|intestinal folate carrier 1|placental folate transporter|reduced folate carrier protein|solute carrier family 19 member 1	21q22.3	600424
670	987	0.0881	0.0679	-1.08397	-1.31271	3073	1601	0.0185372	55732	C1orf112	RP1-97P20.1	chromosome 1 open reading frame 112	uncharacterized protein C1orf112	1q24.2
2565	2505	0.0269	0.0108	-1.08778	-1.30889	3042.5	1632	0.0185411	7402	UTRN	RP11-352E13.1, DMDL, DRP, DRP1	utrophin	DRP-1|dystrophin-related protein 1	6q24	128240
1071	2556	0.1018	0.1185	-1.28784	-1.11352	1710	2965	0.0185451	4489	MT1A	MT1, MT1S, MTC	metallothionein 1A	MT-1A|MT-IA|metallothionein 1A (functional)|metallothionein 1S|metallothionein-1A|metallothionein-IA	16q13	156350
2212	2041	0.1953	0.2117	-1.30637	-1.10035	1604	3073	0.018561	9839	ZEB2	HRIHFB2411, HSPC082, SIP-1, SIP1, SMADIP1, ZFHX1B	zinc finger E-box binding homeobox 2	SMAD interacting protein 1|Smad-interacting protein 1|zinc finger E-box-binding homeobox 2|zinc finger homeobox 1b	2q22.3	605802
1824	2865	0.1546	0.0887	-0.942463	-1.60136	4151.5	528	0.0185808	84879	MFSD2A	HMFN0656, MFSD2, NLS1	major facilitator superfamily domain containing 2A	major facilitator superfamily domain-containing protein 2A|sodium-dependent LPC symporter 1|sodium-dependent lysophosphatidylcholine symporter 1	1p34.2	614397
3269	2615	0.1037	0.1572	-1.75688	-0.953364	356	4324.5	0.0185888	8674	VAMP4	RP4-560B9.3, VAMP-4, VAMP24	vesicle-associated membrane protein 4		1q24-q25	606909
2067	2116	0.1355	0.1394	-1.20998	-1.17247	2186	2496	0.0186007	23670	TMEM2	RP11-52I12.1	transmembrane protein 2		9q21.13	605835
1982	1808	0.219	0.1853	-1.00865	-1.43199	3648	1051	0.018736	11277	TREX1	AGS1, CRV, DRN3, HERNS	three prime repair exonuclease 1	3' repair exonuclease 1|3'-5' exonuclease TREX1|DNase III|deoxyribonuclease III|three-prime repair exonuclease 1	3p21.31	606609
623	2449	0.1348	0.1401	-1.21671	-1.16573	2152.5	2551	0.0187719	22909	FAN1	RP11-540B6.6, KIAA1018, KMIN, MTMR15	FANCD2/FANCI-associated nuclease 1	coiled-coil domain-containing protein MTMR15|fanconi anemia associated nuclease 1|fanconi-associated nuclease 1|myotubularin-related protein 15	15q13.2-q13.3	613534
1707	1619	0.0861	0.0636	-1.0657	-1.32707	3187	1518	0.0187839	9526	MPDU1	CDGIF, HBEBP2BPA, Lec35, My008, PP3958, PQLC5, SL15	mannose-P-dolichol utilization defect 1	HBeAg-binding protein 2 binding protein A|mannose-P-dolichol utilization defect 1 protein|suppressor of Lec15 and Lec35 glycosylation mutation homolog	17p13.1-p12	604041
3235	1449	0.1097	0.0814	-1.03152	-1.38262	3467	1241	0.0188079	51686	OAZ3	RP11-98D18.13-004, AZ3, OAZ-t, TISP15	ornithine decarboxylase antizyme 3	ODC-Az 3|antizyme 3	1q21.3	605138
1685	2596	0.1484	0.1687	-1.36181	-1.06209	1341	3378.5	0.0188999	22931	RAB18	RP11-148B2.1LI1, WARBM3, RAB18	RAB18, member RAS oncogene family	RAB18 small GTPase|ras-related protein Rab-18	10p12.1	602207
3224	1276	0.0233	0.0384	-1.27187	-1.11783	1798	2927	0.018944	353133	LCE1C	LEP3	late cornified envelope 1C	late cornified envelope protein 1C|late envelope protein 3	1q21.3	612605
1568	2214	0.1142	0.1635	-1.54032	-0.98605	719	4010	0.018976	58488	PCTP	PC-TP, STARD2	phosphatidylcholine transfer protein	START domain-containing protein 2|StAR-related lipid transfer (START) domain containing 2|stAR-related lipid transfer protein 2	17q21-q24	606055
2568	2159	0.0467	0.0384	-1.13315	-1.24322	2724.5	2005.5	0.0189841	259307	IL4I1	UNQ636/PRO1265, FIG1, LAAO, LAO	interleukin 4 induced 1	Fig-1 protein|IL4-induced protein 1|L-amino-acid oxidase|interleukin four induced 1	19q13.3-q13.4	609742
1531	906	0.0666	0.0828	-1.29222	-1.10403	1688	3050	0.0190483	9398	CD101	RP11-27K13.2, EWI-101, IGSF2, V7	CD101 molecule	cell surface glycoprotein V7|glu-Trp-Ile EWI motif-containing protein 101|immunoglobulin superfamily member 2|leukocyte surface protein	1p13	604516
1645	3043	0.1581	0.0762	-0.907468	-1.72633	4428.5	318	0.0191168	126402	CCDC105		coiled-coil domain containing 105	coiled-coil domain-containing protein 105	19p13.12
1869	2502	0.0883	0.0608	-1.04015	-1.35959	3396.5	1350.5	0.0191208	9348	NDST3	UNQ2544, HSST3	N-deacetylase/N-sulfotransferase (heparan glucosaminyl) 3	GlcNAc N-deacetylase/ N-sulfotransferase 3|N-HSST 3|N-heparan sulfate sulfotransferase 3|NDST-3|bifunctional heparan sulfate N-deacetylase/N-sulfotransferase 3|glucosaminyl N-deacetylase/N-sulfotransferase 3|hNDST-3	4q26	603950
2059	807	0.1258	0.1475	-1.30328	-1.09456	1621	3126	0.0191208	23248	RPRD2	HSPC099, KIAA0460	regulation of nuclear pre-mRNA domain containing 2	regulation of nuclear pre-mRNA domain-containing protein 2	1q21.3	614695
582	983	0.043	0.059	-1.34394	-1.06919	1424	3325.5	0.0191409	54897	CASZ1	RP4-734G22.2, CAS11, CST, SRG, ZNF693, dJ734G22.1	castor zinc finger 1	castor homolog 1, zinc finger|castor-related protein|survival-related|zinc finger protein 693|zinc finger protein castor homolog 1	1p36.22	609895
3256	2598	0.1935	0.1413	-0.932866	-1.59858	4220	531	0.019153	63976	PRDM16	CMD1LL, LVNC8, MEL1, PFM13	PR domain containing 16	MDS1/EVI1-like gene 1|PR domain zinc finger protein 16|transcription factor MEL1	1p36.23-p33	605557
1994	3303	0.0005	0.0321	-1.45034	-1.01636	990	3762	0.0191611	7100	TLR5	RP11-239E10.1, MELIOS, SLE1, SLEB1, TIL3	toll-like receptor 5	systemic lupus erythematosus susceptibility 1|toll/interleukin-1 receptor-like protein 3	1q41-q42	603031
2145	2553	0.0904	0.0768	-1.10855	-1.2717	2900	1864	0.019258	80823	BHLHB9	RP4-769N13.5, GASP3, p60TRP	basic helix-loop-helix domain containing, class B, 9	p60-like protein|protein BHLHb9|transcription regulator of 60 kDa	Xq23	300921
1531	3090	0.1163	0.1333	-1.27888	-1.10894	1764.5	3005	0.0193025	1845	DUSP3	VHR	dual specificity phosphatase 3	dual specificity protein phosphatase 3|dual specificity protein phosphatase VHR|serine/threonine specific protein phosphatase|vaccinia H1-related phosphatase|vaccinia virus phosphatase VH1-related	17q21	600183
2707	3227	0.1914	0.1484	-0.959648	-1.50803	4006	771	0.0193633	23556	PIGN	MCAHS, MCAHS1, MCD4, MDC4, PIG-N	phosphatidylinositol glycan anchor biosynthesis, class N	GPI ethanolamine phosphate transferase 1|MCD4 homolog|phosphatidylinositol-glycan biosynthesis class N protein	18q21.33	606097
1616	2278	0.047	0.0386	-1.12917	-1.24057	2760	2025	0.0194282	3739	KCNA4	HBK4, HK1, HPCN2, HUKIIL, KCNA8, KV1.4, PCN2, KCNA4	potassium voltage-gated channel, shaker-related subfamily, member 4	cardiac potassium channel|fetal skeletal muscle potassium channel|potassium channel 2|potassium voltage-gated channel subfamily A member 4|rapidly inactivating potassium channel|shaker-related potassium channel Kv1.4|type A potassium channel|voltage-gated K(+) channel HuKII|voltage-gated potassium channel HBK4|voltage-gated potassium channel HK1|voltage-gated potassium channel subunit Kv1.4	11p14	176266
2556	3086	0.1976	0.1086	-0.880579	-2.01561	4651	134	0.0194282	84456	L3MBTL3	RP11-73O6.1, MBT-1, MBT1	l(3)mbt-like 3 (Drosophila)	H-l(3)mbt-like protein 3|l(3)mbt-like protein 3|lethal(3)malignant brain tumor-like protein 3	6q23
3381	2729	0.1343	0.1268	-1.14543	-1.22042	2630	2159.5	0.0194647	127069	OR2T10	OR1-64	olfactory receptor, family 2, subfamily T, member 10	olfactory receptor 2T10|olfactory receptor OR1-64	1q44
2215	3053	0.0284	0.0354	-1.21984	-1.14844	2123	2667	0.0194688	378925	RNF148		ring finger protein 148	RING finger protein 148	7q31.33
1349	2241	0.0927	0.0634	-1.03188	-1.36366	3466	1329	0.0195095	57724	KIAA1632	HEEW1, EPG5, VICIS, hEPG5	ectopic P-granules autophagy protein 5 homolog (C. elegans)	ectopic P granules protein 5 homolog	18q12.3	615068
1743	1684	0.1945	0.2892	-1.65726	-0.950266	455	4344	0.019542	440419	LOC440419	TBC1D3P5	TBC1 domain family, member 3 pseudogene 5		17q11.1
2720	1793	0.0261	0.0374	-1.2433	-1.12803	1969	2835.5	0.0195869	374864	C18orf34	CCDC178	coiled-coil domain containing 178	coiled-coil domain-containing protein 178	18q12.1
950	1588	0.1074	0.0416	-0.904605	-1.69398	4452	355.5	0.0196113	83444	INO80B	HMGA1L4, HMGIYL4, IES2, PAP-1BP, PAPA-1, ZNHIT4, hIes2	INO80 complex subunit B	IES2 homolog|PAP (Pim-1 associated protein) associated protein 1|PAP-1 binding protein|PAP-1-associated protein 1|high mobility group AT-hook 1-like 4|zinc finger HIT domain-containing protein 4|zinc finger, HIT type 4	2p13.1
1694	2120	0.2131	0.1962	-1.08276	-1.29507	3082	1730	0.0196481	23636	NUP62	IBSN, SNDI, p62	nucleoporin 62kDa	62 kDa nucleoporin|nuclear pore glycoprotein p62|nucleoporin 62kD|nucleoporin Nup62	19q13.33	605815
3454	2915	0.1031	0.0916	-1.1134	-1.25607	2871	1944	0.0196726	51714	SELT	UNQ150/PRO176	selenoprotein T		3q25.1	607912
707	1453	0.0523	0.1363	-1.80457	-0.927704	295	4522	0.0196889	4713	NDUFB7	B18, CI-B18	NADH dehydrogenase (ubiquinone) 1 beta subcomplex, 7, 18kDa	NADH dehydrogenase [ubiquinone] 1 beta subcomplex subunit 7|NADH-ubiquinone oxidoreductase B18 subunit|cell adhesion protein SQM1|complex I B18 subunit|complex I-B18	19p13.12	603842
1318	2104	0.0144	0.0423	-1.45654	-1.00515	975.5	3848	0.0197421	170302	ARX	CT121, EIEE1, ISSX, MRX29, MRX32, MRX33, MRX36, MRX38, MRX43, MRX54, MRX76, MRX87, MRXS1, PRTS	aristaless related homeobox	aristaless-related homeobox, X-linked|cancer/testis antigen 121|homeobox protein ARX	Xp21.3	300382
1255	660	0.0454	0.0409	-1.15039	-1.21007	2591	2236.5	0.0197749	3743	KCNA7	HAK6, KV1.7	potassium voltage-gated channel, shaker-related subfamily, member 7	potassium voltage-gated channel subfamily A member 7|voltage-dependent potassium channel Kv1.7|voltage-gated potassium channel KCNA7|voltage-gated potassium channel subunit Kv1.7	19q13.3	176268
1180	1646	0.1305	0.0875	-0.988249	-1.43712	3796.5	1036	0.0198159	4795	NFKBIL1	DADB-70P7.2, IKBL, LST1, NFKBIL	nuclear factor of kappa light polypeptide gene enhancer in B-cells inhibitor-like 1	I-kappa-B-like protein|NF-kappa-B inhibitor-like protein 1|ikappaBL|inhibitor of kappa B-like protein	6p21.3	601022
3483	1919	0.1189	0.1402	-1.2994	-1.08644	1644.5	3188	0.0198159	124583	CANT1	DBQD, SCAN-1, SCAN1, SHAPY	calcium activated nucleotidase 1	Ca2+-dependent endoplasmic reticulum nucleoside diphosphatase|apyrase homolog|micromelic dwarfism with vertebral and metaphyseal abnormalities and advanced carpotarsal ossification|putative MAPK-activating protein PM09|putative NF-kappa-B-activating protein 107|soluble Ca-activated nucleotidase, isozyme 1|soluble calcium-activated nucleotidase 1|soluble calcium-activated nucleotidase SCAN-1	17q25.3	613165
1833	2629	0.0987	0.0666	-1.00898	-1.39406	3645	1195	0.0198774	84187	TMEM164	RP13-360B22.2, bB360B22.3	transmembrane protein 164	RP13-360B22.2	Xq22.3
1514	2247	0.1063	0.0881	-1.0737	-1.29949	3142	1698.5	0.0198815	54221	SNTG2	G2SYN, SYN5	syntrophin, gamma 2	gamma-2-syntrophin|syntrophin-5	2p25.3	608715
2084	1637	0.3263	0.2108	-0.877118	-1.93704	4677	169	0.0199267	389906	LOC389906	RP11-706O15.1	zinc finger protein 839 pseudogene		Xp22.33
3449	1428	0.089	0.1471	-1.5518	-0.970979	684	4169.5	0.0199885	8499	PPFIA2		protein tyrosine phosphatase, receptor type, f polypeptide (PTPRF), interacting protein (liprin), alpha 2	liprin-alpha-2	12q21.31	603143
1854	2220	0.0825	0.077	-1.14738	-1.20966	2612.5	2241.5	0.0199926	58472	SQRDL	CGI-44, PRO1975	sulfide quinone reductase-like (yeast)	sulfide dehydrogenase like|sulfide:quinone oxidoreductase, mitochondrial	15q15
