# Supplementary material for: Human Genome-Wide RNAi Screen for Host Factors That Facilitate Salmonella Invasion Reveals a Role for Potassium Secretion in Promoting Internalization
Source: PLoS One. 2016 Nov 23;11(11):e0166916. doi: 10.1371/journal.pone.0166916 (PMC5120809; doi:10.1371/journal.pone.0166916)
Supplement: S2 Table — (XLSX) [file pone.0166916.s004.xlsx]

## Sheet: All data
ROW	COL	Valid object count AB	Valid object count CD	% infeced AB	% infected CD	Z-Score AB	Z-Score CD	Rank AB	Rank CD	Sum rank p	plate/well AB	entrez id AB	gene symbol AB	gene description AB	plate/well CD	entrez id CD	gene symbol CD	gene description CD
G	3	2194	859	4.33	0.47	-2.08909	-2.35628	186	73	5.67124e-05	111146422G3	441493	LOC441493	hypothetical gene supported by BC067869	111146496G3	441493	LOC441493	hypothetical gene supported by BC067869
A	4	3039	955	2.14	0.31	-2.24068	-2.36735	158	72	4.47015e-05	111146422A4	54441	STAG3L1	stromal antigen 3-like 1	111146496A4	54441	STAG3L1	stromal antigen 3-like 1
E	4	670	1722	35.97	17.6	0.101034	-1.17054	13880	2512	0.228032	111146422E4	5395	PMS2	PMS2 postmeiotic segregation increased 2 (S. cerevisiae)	111146496E4	5395	PMS2	PMS2 postmeiotic segregation increased 2 (S. cerevisiae)
G	4	1579	1941	20.96	9.53	-0.937959	-1.72914	4194.5	311	0.0172246	111146422G4	442590	LOC442590	similar to Williams Beuren syndrome chromosome region 19	111146496G4	442590	LOC442590	similar to Williams Beuren syndrome chromosome region 19
I	4	1721	385	11.45	39.48	-1.59624	0.343996	571	16260	0.24041	111146422I4	619190	FDPSL2A	MGC44478	111146496I4	619190	FDPSL2A	MGC44478
M	4	753	1391	27.09	31.13	-0.51364	-0.233991	7836	10753	0.293256	111146422M4	729545	LOC729545	similar to Williams Beuren syndrome chromosome region 19	111146496M4	389517	LOC389517	Williams Beuren syndrome chromosome region 19 pseudogene
B	5	1314	1417	29	0.14	-0.38143	-2.37912	9063	62	0.0706606	111146422B5	27320	TNRC18	trinucleotide repeat containing 18	111146496B5	27320	TNRC18	trinucleotide repeat containing 18
M	5	491	626	45.62	51.92	0.769007	1.20509	19339.5	21599	1.42237	111146422M5	283970	PDXDC2	pyridoxal-dependent decarboxylase domain containing 2	111146496M5	283970	PDXDC2	pyridoxal-dependent decarboxylase domain containing 2
E	6	1674	2519	29.63	22.55	-0.337821	-0.827899	9461	5419	0.187904	111146422E6	402573	LOC402573	hypothetical LOC402573	111146496E6	402573	LOC402573	hypothetical LOC402573
I	6	491	1010	35.44	20.89	0.0643472	-0.942805	13499.5	4401.5	0.27195	111146422I6	401393	LOC401393	similar to Zinc-alpha-2-glycoprotein precursor (Zn-alpha-2-glycoprotein) (Zn-alpha-2-GP)	111146496I6	401393	LOC401393	similar to Zinc-alpha-2-glycoprotein precursor (Zn-alpha-2-glycoprotein) (Zn-alpha-2-GP)
K	6	766	1453	27.02	31.52	-0.518486	-0.206995	7795	11018	0.300367	111146422K6	442609	LOC442609	similar to Williams Beuren syndrome chromosome region 19	111146496K6	442609	LOC442609	similar to Williams Beuren syndrome chromosome region 19
O	6	2278	1325	15.5	22.57	-1.3159	-0.826515	1565	5431	0.0415333	111146422O6	146779	EFCAB3	EF-hand calcium binding domain 3	111146496O6	146779	EFCAB3	EF-hand calcium binding domain 3
A	7	2198	504	17.42	55.36	-1.183	1.44321	2342	22363	0.517978	111146422A7	728596	LOC728596	similar to mucosal vascular addressin cell adhesion molecule 1 isoform a precursor	111146496A7	728596	LOC728596	similar to mucosal vascular addressin cell adhesion molecule 1 isoform a precursor
C	8	1919	886	18.34	24.6	-1.11932	-0.685998	2828	6624.5	0.0758239	111146422C8	155019	FAM10A7	family with sequence similarity 10, member A7	111146496C8	155019	FAM10A7	family with sequence similarity 10, member A7
E	8	2007	1544	24.86	15.54	-0.668001	-1.31313	6440	1596.5	0.0548073	111146422E8	441282	tcag7.1260	similar to aldo-keto reductase family 1, member B10	111146496E8	441282	tcag7.1260	similar to aldo-keto reductase family 1, member B10
O	8	1129	1380	19.66	33.99	-1.02795	-0.0360219	3502	12663	0.22176	111146422O8	402635	GRIFIN	galectin-related inter-fiber protein	111146496O8	402635	GRIFIN	galectin-related inter-fiber protein
F	9	340	1280	25.29	26.41	-0.638236	-0.56071	6705	7768	0.177765	111146422F9	29803	REPIN1	replication initiator 1	111146496F9	29803	REPIN1	replication initiator 1
K	9	1526	1032	8.45	25.39	-1.8039	-0.631314	296	7118.5	0.0466513	111146422K9	645971	LOC645971	hypothetical LOC645971	111146496K9	645971	LOC645971	hypothetical LOC645971
E	10	1788	838	24.78	28.28	-0.673539	-0.431268	6408	8945.5	0.200053	111146422E10	442661	LOC442661	similar to high-mobility group box 3	111146496E10	442661	LOC442661	similar to high-mobility group box 3
I	10	878	1866	35.08	32.85	0.039428	-0.114933	13249.5	11898	0.5367	111146422I10	442293	hCG_1642425	glycine cleavage system protein H (aminomethyl carrier) pseudogene	111146496I10	442293	hCG_1642425	glycine cleavage system protein H (aminomethyl carrier) pseudogene
M	10	1177	1470	29.4	28.91	-0.353742	-0.38766	9310	9316	0.294425	111146422M10	731473	LOC731473	hypothetical protein LOC731473	111146496M10	731473	LOC731473	hypothetical protein LOC731473
D	11	863	692	31.05	29.19	-0.239529	-0.368278	10460	9504.5	0.338263	111146422D11	439915	KRTAP5-5	keratin associated protein 5-5	111146496D11	439915	KRTAP5-5	keratin associated protein 5-5
H	11	2387	956	17.85	35.25	-1.15323	0.0511954	2563	13502	0.219025	111146422H11	643854	hCG_2030429	CTAGE family member	111146496H11	643854	hCG_2030429	CTAGE family member
K	11	1870	2156	26.36	26.44	-0.564171	-0.558633	7399	7794	0.195892	111146422K11	116349	LOC116349	hypothetical protein BC014011	111146496K11	116349	LOC116349	hypothetical protein BC014011
L	11	561	727	26.38	23.93	-0.562787	-0.732376	7416	6245.5	0.158389	111146422L11	347127	FLJ43950	FLJ43950 protein	111146496L11	347127	FLJ43950	FLJ43950 protein
A	12	1825	1847	19.73	18.52	-1.0231	-1.10686	3538	3026	0.036562	111146422A12	647102	LOC647102	ETS domain protein Elk-1-like	111146496A12	647102	LOC647102	ETS domain protein Elk-1-like
G	12	2105	928	28.55	29.74	-0.412579	-0.330207	8760	9859	0.294204	111146422G12	728376	LOC728376	similar to Zinc finger protein 43 (Zinc protein HTF6) (Zinc finger protein KOX27)	111146496G12	728376	LOC728376	similar to Zinc finger protein 43 (Zinc protein HTF6) (Zinc finger protein KOX27)
I	12	1485	1570	35.22	32.61	0.0491188	-0.131546	13345	11720	0.533184	111146422I12	653435	LOC653435	similar to Beta-glucuronidase precursor (Beta-G1)	111146496I12	653435	LOC653435	similar to Beta-glucuronidase precursor (Beta-G1)
O	12	2297	1718	27.73	43.6	-0.469339	0.629183	8246	18468	0.605648	111146422O12	442319	LOC442319	similar to zinc finger protein 92 (HTF12) isoform 2	111146496O12	730291	LOC730291	similar to Zinc finger protein 479 (Zinc finger protein Kr19) (HKr19)
C	13	1381	2447	37.07	23.87	0.177176	-0.736529	14586	6208.5	0.366974	111146422C13	402232	LOC402232	hypothetical LOC402232	111146496C13	402232	LOC402232	hypothetical LOC402232
A	14	1149	1691	33.86	32.88	-0.0450205	-0.112856	12411	11920	0.502413	111146422A14	90827	ZNF479	zinc finger protein 479	111146496A14	90827	ZNF479	zinc finger protein 479
G	14	937	288	32.44	28.47	-0.143313	-0.418117	11415	9076	0.35634	111146422G14	728927	LOC728927	similar to zinc finger protein 92 (HTF12) isoform 2	111146496G14	728927	LOC728927	similar to zinc finger protein 92 (HTF12) isoform 2
I	15	362	730	46.13	33.15	0.80431	-0.0941667	19561	12083	0.849822	111146422I15	442403	LOC442403	LOC442403	111146496I15	442403	LOC442403	LOC442403
K	15	1068	2051	33.61	22.53	-0.0623255	-0.829284	12259	5406	0.264827	111146422K15	728446	LOC728446	hypothetical protein LOC728446	111146496K15	728446	LOC728446	hypothetical protein LOC728446
A	16	580	1990	28.62	24.12	-0.407734	-0.719224	8798	6371	0.195274	111146422A16	729630	tcag7.1130	dynein, light chain, LC8-type 1 pseudogene	111146496A16	729630	tcag7.1130	dynein, light chain, LC8-type 1 pseudogene
C	16	1616	1495	25.25	22.07	-0.641005	-0.861125	6676	5119	0.118064	111146422C16	442332	LOC442332	similar to Eukaryotic translation elongation factor 1 alpha 1	111146496C16	442332	LOC442332	similar to Eukaryotic translation elongation factor 1 alpha 1
E	16	705	951	29.22	35.65	-0.366202	0.0788834	9211	13767	0.448089	111146422E16	442710	LOC442710	similar to EF-hand calcium binding domain 1	111146496E16	442710	LOC442710	similar to EF-hand calcium binding domain 1
O	16	1062	1811	34.27	29.87	-0.0166403	-0.321209	12702.5	9947.5	0.435388	111146422O16	51255	RNF181	ring finger protein 181	111146496O16	51255	RNF181	ring finger protein 181
G	17	1018	1690	34.18	35.56	-0.0228701	0.0726536	12632.5	13707	0.588786	111146422G17	340267	COL28A1	collagen, type XXVIII, alpha 1	111146496G17	340267	COL28A1	collagen, type XXVIII, alpha 1
I	17	1361	1628	25.94	25.12	-0.593243	-0.650004	7120	6961	0.168265	111146422I17	442511	hCG_1745121	notch1-induced protein	111146496I17	442511	hCG_1745121	notch1-induced protein
O	17	1485	2245	24.38	28.42	-0.701227	-0.421578	6158	9055.5	0.196421	111146422O17	648852	LOC648852	hypothetical protein LOC648852	111146496O17	648852	LOC648852	hypothetical protein LOC648852
A	18	782	1282	26.98	40.09	-0.521255	0.386221	7772	16583.5	0.503425	111146422A18	442720	EIF3IP1	eukaryotic translation initiation factor 3, subunit I pseudogene 1	111146496A18	442720	EIF3IP1	eukaryotic translation initiation factor 3, subunit I pseudogene 1
C	18	310	1616	30	16.89	-0.31221	-1.21968	9717	2169	0.119893	111146422C18	442721	LMOD2	leiomodin 2 (cardiac)	111146496C18	442721	LMOD2	leiomodin 2 (cardiac)
G	18	1156	1094	33.82	29.62	-0.0477893	-0.338514	12380	9782	0.416828	111146422G18	442723	LOC442723	similar to ribosomal protein L27	111146496G18	442723	LOC442723	similar to ribosomal protein L27
A	19	1005	1237	40.1	23.12	0.386913	-0.788444	16413	5753	0.416979	111146422A19	222052	LOC222052	similar to Tetratricopeptide repeat protein 4 (TPR repeat protein 4)	111146496A19	222052	LOC222052	similar to Tetratricopeptide repeat protein 4 (TPR repeat protein 4)
C	19	1797	2011	24.65	27.7	-0.682537	-0.471416	6329	8584	0.188738	111146422C19	728728	LOC728728	hypothetical protein LOC728728	111146496C19	728728	LOC728728	hypothetical protein LOC728728
E	19	1755	596	35.78	36.07	0.087882	0.107956	13745	14041	0.655232	111146422E19	646301	LOC646301	hypothetical LOC646301	111146496E19	646301	LOC646301	hypothetical LOC646301
G	19	2164	2052	21.3	24.32	-0.914424	-0.70538	4384	6468	0.0999398	111146422G19	730281	LOC730281	hypothetical protein LOC730281	111146496G19	730281	LOC730281	hypothetical protein LOC730281
I	19	1364	1724	41.2	26.86	0.463055	-0.529561	17056	8045	0.534717	111146422I19	27320	TNRC18	trinucleotide repeat containing 18	111146496I19	27320	TNRC18	trinucleotide repeat containing 18
M	19	1364	855	25.15	32.28	-0.647927	-0.154388	6621	11511	0.279014	111146422M19	402665	LOC402665	hCG1651476	111146496M19	402665	LOC402665	hCG1651476
A	20	1427	1657	35.25	28.61	0.0511954	-0.408426	13373	9163	0.431016	111146422A20	442730	LOC442730	similar to heat shock 70kD protein binding protein	111146496A20	442730	LOC442730	similar to heat shock 70kD protein binding protein
E	20	1395	909	18.14	35.53	-1.13316	0.070577	2722	13683	0.228394	111146422E20	442744	LOC442744	hypothetical LOC442744	111146496E20	442744	LOC442744	hypothetical LOC442744
K	20	1040	1172	37.69	30.12	0.220092	-0.303904	14986.5	10099	0.534056	111146422K20	2636	GBX1	gastrulation brain homeobox 1	111146496K20	2636	GBX1	gastrulation brain homeobox 1
I	21	1998	1068	23.67	35.39	-0.750373	0.0608862	5751	13608	0.318055	111146422I21	441246	hCG_1983332	hCG1983332	111146496I21	441246	hCG_1983332	hCG1983332
O	21	1334	1839	30.96	34.64	-0.245759	0.00897117	10390	13105.5	0.4685	111146422O21	389517	LOC389517	Williams Beuren syndrome chromosome region 19 pseudogene	111146496O21	389517	LOC389517	Williams Beuren syndrome chromosome region 19 pseudogene
H	3	1884	312	5.94	0.64	-1.97764	-2.34451	210	77	6.96637e-05	111146421H3	441005	LOC441005	hypothetical gene supported by BC010180	111146495H3	441005	LOC441005	hypothetical gene supported by BC010180
N	3	2427	2922	0.82	15.5	-2.33205	-1.3159	134	1575	0.00247736	111146421N3	441009	LOC441009	hypothetical LOC441009	111146495N3	441009	LOC441009	hypothetical LOC441009
J	4	1360	1768	51.69	50.62	1.18917	1.11511	21501	21241.5	1.55049	111146421J4	653340	LOC653340	hypothetical LOC653340	111146495J4	653340	LOC653340	hypothetical LOC653340
L	4	868	2275	0	31.08	-2.38881	-0.237452	92	10725	0.0992961	111146421L4	441220	39338	septin 13	111146495L4	441220	39338	septin 13
C	5	1909	790	38.29	57.22	0.261624	1.57196	15339	22711	1.22873	111146421C5	440597	LOC440597	hypothetical LOC440597	111146495C5	440597	LOC440597	hypothetical LOC440597
F	5	1357	1128	58.73	38.03	1.67648	0.243627	22949	15327	1.24337	111146421F5	441019	LOC441019	hypothetical gene supported by X97260; BC070289	111146495F5	441019	LOC441019	hypothetical gene supported by X97260; BC070289
A	6	2057	2185	32.52	35.74	-0.137775	0.0851132	11482	13817	0.543186	111146421A6	440823	MIAT	myocardial infarction associated transcript (non-protein coding)	111146495A6	440823	MIAT	myocardial infarction associated transcript (non-protein coding)
I	6	1572	894	53.18	34.79	1.29231	0.0193542	21906	13207	1.04636	111146421I6	51512	GTSE1	G-2 and S-phase expressed 1	111146495I6	51512	GTSE1	G-2 and S-phase expressed 1
D	9	1638	1504	43.35	54.19	0.611878	1.36222	18164.5	22132	1.37811	111146421D9	729870	LOC729870	hypothetical protein LOC729870		729870	LOC729870	hypothetical protein LOC729870
F	9	1303	1101	54.11	43.96	1.35669	0.654102	22129	18670	1.41269	111146421F9	441052	LOC441052	hypothetical gene supported by AF131741	111146495F9	441052	LOC441052	hypothetical gene supported by AF131741
M	9	1260	910	54.37	61.1	1.37468	1.84053	22193	23227	1.75083	111146421M9	642441	LOC642441	hypothetical LOC642441	111146495M9	642441	LOC642441	hypothetical LOC642441
O	9	1091	1526	46.93	37.35	0.859686	0.196558	19915	14858	1.0262	111146421O9	642441	LOC642441	hypothetical LOC642441	111146495O9	642441	LOC642441	hypothetical LOC642441
A	10	941	1592	39.96	36.06	0.377222	0.107264	16341	14035	0.783079	111146421A10	729967	LOC729967	hypothetical protein LOC729967	111146495A10	729967	LOC729967	hypothetical protein LOC729967
H	11	1384	853	43.79	44.9	0.642335	0.719169	18391	19116	1.19391	111146421H11	730974	LOC730974	hypothetical protein LOC730974	111146495H11	730974	LOC730974	hypothetical protein LOC730974
A	12	1403	1947	51.46	20.49	1.17325	-0.970493	21406.5	4175	0.555385	111146421A12	388963	LOC388963	similar to short-chain dehydrogenase/reductase 1	111146495A12	388963	LOC388963	similar to short-chain dehydrogenase/reductase 1
B	12	1198	1922	51.92	45.27	1.20509	0.74478	21570	19276.5	1.41598	111146421B12	441355	FLJ39080	hypothetical gene supported by AK096399	111146495B12	441355	FLJ39080	hypothetical gene supported by AK096399
E	12	1442	166	18.24	56.63	-1.12624	1.53112	2781	22615	0.547359	111146421E12	730259	LOC730259	hypothetical protein LOC730259	111146495E12	730259	LOC730259	hypothetical protein LOC730259
G	12	978	456	46.52	47.37	0.831306	0.890143	19756.5	20142	1.35102	111146421G12	284998	LOC284998	hypothetical protein LOC284998	111146495G12	284998	LOC284998	hypothetical protein LOC284998
K	12	1551	1620	38.94	56.3	0.306617	1.50828	15723	22540	1.24253	111146421K12	440900	LOC440900	hypothetical LOC440900	111146495K12	440900	LOC440900	hypothetical LOC440900
N	12	1653	1938	42.89	44.27	0.580037	0.67556	17934.5	18807	1.14567	111146421N12	441369	FLJ46284	hypothetical gene supported by AK128161	111146495N12	441369	FLJ46284	hypothetical gene supported by AK128161
O	13	869	648	42.23	54.01	0.534351	1.34976	17617.5	22099	1.33872	111146421O13	730227	LOC730227	hypothetical protein LOC730227	111146495O13	730227	LOC730227	hypothetical protein LOC730227
P	13	1389	58	35.42	15.52	0.0629628	-1.31452	13487	1585	0.192784	111146421P13	441097	LOC441097	hypothetical LOC441097	111146495P13	441097	LOC441097	hypothetical LOC441097
H	14	334	921	46.41	51.36	0.823691	1.16633	19708	21466	1.43878	111146421H14	5820	PVT1	Pvt1 oncogene homolog, MYC activator (mouse)	111146495H14	5820	PVT1	Pvt1 oncogene homolog, MYC activator (mouse)
O	14	1000	1207	34.2	47.97	-0.0214857	0.931675	12649	20352	0.924272	111146421O14	729770	LOC729770	hypothetical protein LOC729770	111146495O14	729770	LOC729770	hypothetical protein LOC729770
P	14	545	420	51.19	48.81	1.15456	0.989819	21325	20677	1.49723	111146421P14	158358	KIAA2026	KIAA2026	111146495P14	158358	KIAA2026	KIAA2026
M	15	1446	692	44.05	50.58	0.660332	1.11234	18524	21226	1.34098	111146421M15	653056	LOC653056	hypothetical LOC653056	111146495M15	653056	LOC653056	hypothetical LOC653056
P	16	1599	1516	35.46	39.12	0.0657316	0.319077	13521	16014.5	0.740343	111146421P16	728649	LOC728649	hypothetical protein LOC728649	111146495P16	728649	LOC728649	hypothetical protein LOC728649
B	17	1569	520	40.41	56.73	0.408371	1.53804	16574	22629	1.30433	111146421B17	728105	LOC728105	similar to FLJ45445 protein	111146495B17	728105	LOC728105	similar to FLJ45445 protein
E	17	975	2181	44.21	35.03	0.671407	0.035967	18621	13345	0.867205	111146421E17	730496	LOC730496	hypothetical protein LOC730496	111146495E17	730496	LOC730496	hypothetical protein LOC730496
G	17	2052	1503	49.27	43.31	1.02166	0.609109	20760	18336	1.29722	111146421G17	440748	LOC440748	hypothetical gene supported by AK124556	111146495G17	440748	LOC440748	hypothetical gene supported by AK124556
B	19	1213	1363	39.32	39.18	0.332921	0.32323	15960	16048	0.869486	111146421B19	729583	C6orf100	chromosome 6 open reading frame 100	111146495B19	729583	C6orf100	chromosome 6 open reading frame 100
J	19	1148	629	65.16	53.1	2.12157	1.28677	23621	21884.5	1.75743	111146421J19	129685	TAF8	TAF8 RNA polymerase II, TATA box binding protein (TBP)-associated factor, 43kDa	111146495J19	129685	TAF8	TAF8 RNA polymerase II, TATA box binding protein (TBP)-associated factor, 43kDa
N	19	806	1798	29.28	36.1	-0.362048	0.110032	9242	14060	0.460815	111146421N19	728052	LOC728052	hypothetical protein LOC728052	111146495N19	728052	LOC728052	hypothetical protein LOC728052
E	20	1438	426	46.31	24.65	0.816769	-0.682537	19651.5	6658	0.587445	111146421E20	728290	LOC728290	hypothetical protein LOC728290	111146495E20	728290	LOC728290	hypothetical protein LOC728290
H	20	873	1706	47.19	45.55	0.877683	0.764162	20037	19387	1.31907	111146421H20	441461	LOC441461	hypothetical gene supported by BC030123	111146495H20	441461	LOC441461	hypothetical gene supported by BC030123
M	20	1780	600	42.98	42.67	0.586267	0.564808	17974	18013	1.0991	111146421M20	440982	FLJ30375	hypothetical gene supported by AK054937	111146495M20	440982	FLJ30375	hypothetical gene supported by AK054937
H	21	279	438	43.01	43.61	0.588343	0.629875	17989	18474	1.12837	111146421H21	441167	hCG_1820801	hCG1820801	111146495H21	441167	hCG_1820801	hCG1820801
O	21	1834	1720	45.26	38.37	0.744088	0.267162	19150.5	15541	1.02139	111146421O21	732226	LOC732226	hypothetical protein LOC732226	111146495O21	732226	LOC732226	hypothetical protein LOC732226
I	22	1098	681	36.89	39.65	0.164716	0.355764	14465.5	16338.5	0.805302	111146421I22	200916	RPL22L1	ribosomal protein L22-like 1	111146495I22	200916	RPL22L1	ribosomal protein L22-like 1
L	22	985	1756	56.04	41.06	1.49028	0.453364	22531	17129.5	1.33495	111146421L22	643461	LOC643461	hypothetical LOC643461	111146495L22	643461	LOC643461	hypothetical LOC643461
C	3	1868	1727	0.11	15.17	-2.3812	-1.33874	112.5	1462	0.00210266	111146420C3	730579	LOC730579	similar to Tequila CG4821-PA, isoform A	111146494C3	730579	LOC730579	similar to Tequila CG4821-PA, isoform A
K	3	1235	2851	3.97	0.11	-2.11401	-2.3812	179	58.5	4.76709e-05	111146420K3	392181	LOC392181	hypothetical LOC392181	111146494K3	392181	LOC392181	hypothetical LOC392181
M	3	523	1307	0.96	23.87	-2.32236	-0.736529	138	6208.5	0.034179	111146420M3	392193	LOC392193	hypothetical LOC392193	111146494M3	392193	LOC392193	hypothetical LOC392193
O	3	2065	3376	0.1	7.64	-2.38189	-1.85997	110.5	219	9.18649e-05	111146420O3	646290	LOC646290	similar to beta-1,4-mannosyltransferase	111146494O3	646290	LOC646290	similar to beta-1,4-mannosyltransferase
C	4	1172	1226	0.09	35.07	-2.38258	0.0387358	108	13375	0.154276	111146420C4	392556	LOC392556	hypothetical LOC392556	111146494C4	392556	LOC392556	hypothetical LOC392556
E	4	2348	1609	0.17	19.64	-2.37704	-1.02933	116	3643	0.0119891	111146420E4	392557	LOC392557	similar to ribosomal protein L19	111146494E4	392557	LOC392557	similar to ribosomal protein L19
F	4	3353	1539	0.06	18.58	-2.38466	-1.1027	103.5	3056	0.00846951	111146420F4	730182	LOC730182	hypothetical protein LOC730182	111146494F4	730182	LOC730182	hypothetical protein LOC730182
J	4	1317	2698	2.05	5.19	-2.24691	-2.02956	156	127	6.77321e-05	111146420J4	80725	SNIP	SNAP25-interacting protein	111146494J4	80725	SNIP	SNAP25-interacting protein
M	4	1585	1298	10.79	38.75	-1.64193	0.293466	478	15762	0.223823	111146420M4	642796	LOC642796	similar to testis specific protein, Y-linked 1	111146494M4	642796	LOC642796	similar to testis specific protein, Y-linked 1
O	4	3189	2987	0	28.16	-2.38881	-0.439575	92	8874	0.0682194	111146420O4	643470	LOC643470	similar to surfeit 6	111146494O4	643470	LOC643470	similar to surfeit 6
D	5	1696	2457	17.81	6.43	-1.156	-1.94373	2538	159	0.00617106	111146420D5	645277	LOC645277	hypothetical LOC645277	111146494D5	645277	LOC645277	hypothetical LOC645277
E	5	2613	1434	0	34.73	-2.38881	0.015201	92	13175	0.149373	111146420E5	388460	LOC388460	hypothetical LOC388460	111146494E5	388460	LOC388460	hypothetical LOC388460
L	5	2045	134	0.05	52.24	-2.38535	1.22724	101.5	21686	0.40286	111146420L5	440132	hCG_1815504	hCG1815504	111146494L5	440132	hCG_1815504	hCG1815504
M	5	2161	814	31.33	50	-0.220147	1.07219	10646	21059.5	0.853128	111146420M5	442388	LOC442388	similar to epidermal retinal dehydrogenase 2	111146494M5	442388	LOC442388	similar to epidermal retinal dehydrogenase 2
O	5	1988	443	23.94	53.27	-0.731684	1.29854	5904	21926	0.657309	111146420O5	442389	LOC442389	interferon induced transmembrane protein pseudogene	111146494O5	442389	LOC442389	interferon induced transmembrane protein pseudogene
C	6	1211	1480	0	31.22	-2.38881	-0.227761	92	10812	0.1009	111146420C6	55672	NBPF1	neuroblastoma breakpoint family, member 1	111146494C6	55672	NBPF1	neuroblastoma breakpoint family, member 1
D	6	2087	1604	46.09	26.18	0.801541	-0.576631	19543	7616.5	0.626017	111146420D6	440386	LOC440386	hypothetical gene supported by BC029817	111146494D6	440386	LOC440386	hypothetical gene supported by BC029817
F	6	2580	1121	0.12	31.58	-2.38051	-0.202842	114	11058	0.105921	111146420F6	440389	LOC440389	hypothetical LOC440389	111146494F6	440389	LOC440389	hypothetical LOC440389
K	6	1721	2123	36.66	49.41	0.148796	1.03135	14307	20887	1.0512	111146420K6	283970	PDXDC2	pyridoxal-dependent decarboxylase domain containing 2	111146494K6	283970	PDXDC2	pyridoxal-dependent decarboxylase domain containing 2
P	6	2614	1774	23.83	11.05	-0.739298	-1.62393	5845	483	0.03398	111146420P6	728392	LOC728392	similar to NACHT, leucine rich repeat and PYD (pyrin domain) containing 1	111146494P6	728392	LOC728392	similar to NACHT, leucine rich repeat and PYD (pyrin domain) containing 1
A	7	1903	2076	43.19	36.42	0.600803	0.132183	18086	14268	0.888385	111146420A7	392226	LOC392226	similar to Serine/threonine-protein kinase PLK1 (Polo-like kinase 1) (PLK-1) (Serine/threonine-protein kinase 13) (STPK13)	111146494A7	392226	LOC392226	similar to Serine/threonine-protein kinase PLK1 (Polo-like kinase 1) (PLK-1) (Serine/threonine-protein kinase 13) (STPK13)
C	7	1636	1391	50.12	41.7	1.0805	0.497665	21027	17474	1.25803	111146420C7	254958	REXO1L1	REX1, RNA exonuclease 1 homolog (S. cerevisiae)-like 1	111146494C7	254958	REXO1L1	REX1, RNA exonuclease 1 homolog (S. cerevisiae)-like 1
D	7	1721	1557	33.29	33.59	-0.0844759	-0.0637099	12000	12390.5	0.504873	111146420D7	730236	LOC730236	hypothetical protein LOC730236	111146494D7	730236	LOC730236	hypothetical protein LOC730236
G	7	1219	1124	0	37.9	-2.38881	0.234629	92	15238	0.199441	111146420G7	392271	LOC392271	similar to 60S ribosomal protein L32	111146494G7	392271	LOC392271	similar to 60S ribosomal protein L32
A	8	2045	1944	41.91	37.24	0.512201	0.188943	17472	14801	0.883943	111146420A8	439949	LOC439949	hypothetical gene supported by AY007155	111146494A8	439949	LOC439949	hypothetical gene supported by AY007155
E	8	2229	1673	15.75	7.95	-1.2986	-1.83851	1651	229	0.00299808	111146420E8	256112	ZNF37B	zinc finger protein 37B	111146494E8	256112	ZNF37B	zinc finger protein 37B
F	8	3083	2464	17.09	41.72	-1.20584	0.499049	2208	17487	0.329192	111146420F8	729310	LOC729310	hypothetical protein LOC729310	111146494F8	729310	LOC729310	hypothetical protein LOC729310
H	8	1960	1610	36.94	45.47	0.168177	0.758624	14499	19350.5	0.972413	111146420H8	388436	LOC388436	hypothetical gene supported by BC058012	111146494H8	388436	LOC388436	hypothetical gene supported by BC058012
I	8	2300	1640	21.13	45	-0.926192	0.726091	4279	19154	0.466011	111146420I8	439962	LOC439962	hypothetical LOC439962	111146494I8	439962	LOC439962	hypothetical LOC439962
K	8	1406	881	47.16	57.66	0.875606	1.60242	20021	22773	1.55423	111146420K8	642826	LOC642826	hypothetical protein LOC642826	111146494K8	642826	LOC642826	hypothetical protein LOC642826
N	8	2410	1344	24.11	44.2	-0.719916	0.670715	5986	18781	0.520581	111146420N8	440422	LOC440422	hypothetical LOC440422	111146494N8	440422	LOC440422	hypothetical LOC440422
A	9	2163	427	39.85	35.6	0.369608	0.0754224	16276	13733	0.764271	111146420A9	138864	LOC138864	similar to ATP synthase, H+ transporting, mitochondrial F0 complex, subunit d isoform a	111146494A9	138864	LOC138864	similar to ATP synthase, H+ transporting, mitochondrial F0 complex, subunit d isoform a
C	9	686	1317	41.84	37.74	0.507356	0.223553	17429	15125.5	0.89943	111146420C9	286348	LOC286348	hypothetical LOC286348	111146494C9	286348	LOC286348	hypothetical LOC286348
E	9	2256	1310	0.18	41.68	-2.37635	0.49628	117.5	17466	0.262389	111146420E9	139748	KRT18P44	keratin 18 pseudogene 44	111146494E9	139748	KRT18P44	keratin 18 pseudogene 44
F	9	924	1590	38.74	42.7	0.292773	0.566885	15596	18029	0.959556	111146420F9	440163	RNASE13	ribonuclease, RNase A family, 13 (non-active)	111146494F9	440163	RNASE13	ribonuclease, RNase A family, 13 (non-active)
M	9	1278	909	25.59	40.81	-0.61747	0.436059	6898	16991	0.484325	111146420M9	728297	LOC728297	similar to Prostaglandin E2 receptor, EP4 subtype (Prostanoid EP4 receptor) (PGE receptor, EP4 subtype)	111146494M9	728297	LOC728297	similar to Prostaglandin E2 receptor, EP4 subtype (Prostanoid EP4 receptor) (PGE receptor, EP4 subtype)
N	9	984	1861	43.09	30.36	0.593881	-0.287291	18037	10251	0.679122	111146420N9	145438	C14orf82	chromosome 14 open reading frame 82	111146494N9	145438	C14orf82	chromosome 14 open reading frame 82
O	9	1906	1090	15.16	42.57	-1.33944	0.557886	1449	17957.5	0.319618	111146420O9	392334	LOC392334	similar to calponin 2 isoform a	111146494O9	392334	LOC392334	similar to calponin 2 isoform a
A	10	2426	1625	14.06	36.62	-1.41558	0.146027	1122	14399	0.204442	111146420A10	439962	LOC439962	hypothetical LOC439962	111146494A10	439962	LOC439962	hypothetical LOC439962
K	10	1753	685	9.58	53.28	-1.72568	1.29923	380	21932	0.42249	111146420K10	283008	FAM22E	family with sequence similarity 22, member E	111146494K10	283008	FAM22E	family with sequence similarity 22, member E
O	10	1736	523	28.4	61.95	-0.422962	1.89937	8668.5	23319	0.868372	111146420O10	439994	LOC439994	hypothetical gene supported by AF064843; AK025716	111146494O10	439994	LOC439994	hypothetical gene supported by AF064843; AK025716
P	10	1455	1827	56.77	40.94	1.54081	0.445058	22650.5	17067	1.33879	111146420P10	645638	LOC645638	similar to WDNM1-like protein	111146494P10	645638	LOC645638	similar to WDNM1-like protein
A	11	1777	1589	13.73	39.08	-1.43842	0.316308	1030.5	15982	0.245623	111146420A11	728297	LOC728297	similar to Prostaglandin E2 receptor, EP4 subtype (Prostanoid EP4 receptor) (PGE receptor, EP4 subtype)	111146494A11	728297	LOC728297	similar to Prostaglandin E2 receptor, EP4 subtype (Prostanoid EP4 receptor) (PGE receptor, EP4 subtype)
C	11	1634	1120	34.39	54.2	-0.00833384	1.36292	12783	22134	1.03471	111146420C11	729863	LOC729863	similar to zinc finger protein 43 (HTF6)	111146494C11	644734	LOC644734	similar to Zinc finger protein 85 (Zinc finger protein HPF4) (HTF1)
E	11	1261	1433	44.01	42.57	0.657563	0.557886	18501	17957.5	1.12809	111146420E11	441666	LOC441666	similar to zinc finger protein 91	111146494E11	441666	LOC441666	similar to zinc finger protein 91
G	11	1444	2297	46.54	34.09	0.83269	-0.0290999	19766	12726.5	0.896008	111146420G11	392334	LOC392334	similar to calponin 2 isoform a	111146494G11	392334	LOC392334	similar to calponin 2 isoform a
K	11	337	2560	33.23	38.48	-0.0886291	0.274776	11963	15597	0.644617	111146420K11	1587	ADAM3A	ADAM metallopeptidase domain 3A (cyritestin 1)	111146494K11	1587	ADAM3A	ADAM metallopeptidase domain 3A (cyritestin 1)
M	11	1196	537	36.79	64.06	0.157794	2.04543	14407.5	23509	1.22012	111146420M11	442426	LOC442426	similar to 40S ribosomal protein S2	111146494M11	442426	LOC442426	similar to 40S ribosomal protein S2
B	12	2082	1576	36.89	44.86	0.164716	0.7164	14465.5	19090	0.955594	111146420B12	645722	LOC645722	hypothetical LOC645722	111146494B12	645722	LOC645722	hypothetical LOC645722
F	12	2369	2043	42.72	16.01	0.568269	-1.2806	17843.5	1805	0.327639	111146420F12	729683	LOC729683	hypothetical protein LOC729683	111146494F12	729683	LOC729683	hypothetical protein LOC729683
J	12	973	1440	48.61	46.53	0.975975	0.831998	20532.5	19798.5	1.38047	111146420J12	440461	LOC440461	similar to Rho GTPase activating protein 15	111146494J12	440461	LOC440461	similar to Rho GTPase activating protein 15
O	12	1544	1152	46.31	40.28	0.816769	0.399372	19651.5	16693	1.12105	111146420O12	1488	CTBP2	C-terminal binding protein 2	111146494O12	1488	CTBP2	C-terminal binding protein 2
A	13	1936	2152	38.12	37.96	0.249857	0.238782	15241	15275	0.790314	111146420A13	442429	EEF1DP2	eukaryotic translation elongation factor 1 delta pseudogene 2	111146494A13	442429	EEF1DP2	eukaryotic translation elongation factor 1 delta pseudogene 2
C	13	1289	1621	49.11	47.13	1.01059	0.87353	20696	20046	1.40875	111146420C13	642959	LOC642959	similar to Arachidonate 15-lipoxygenase (Arachidonate omega-6 lipoxygenase) (15-LOX)	111146494C13	89846	FGD3	FYVE, RhoGEF and PH domain containing 3
E	13	1804	1102	29.21	44.65	-0.366894	0.701864	9202	18981	0.67409	111146420E13	392374	LOC392374	similar to Glyceraldehyde-3-phosphate dehydrogenase (GAPDH)	111146494E13	392374	LOC392374	similar to Glyceraldehyde-3-phosphate dehydrogenase (GAPDH)
G	13	1198	1578	49.33	40.37	1.02581	0.405602	20780	16749	1.19531	111146420G13	347275	LOC347275	similar to bile acid Coenzyme A: amino acid N-acyltransferase	111146494G13	347275	LOC347275	similar to bile acid Coenzyme A: amino acid N-acyltransferase
K	13	1642	1904	48.29	39.65	0.953825	0.355764	20435	16338.5	1.14767	111146420K13	442431	LOC442431	similar to ATP synthase, H+ transporting, mitochondrial F0 complex, subunit F2 isoform 2b	111146494K13	442431	LOC442431	similar to ATP synthase, H+ transporting, mitochondrial F0 complex, subunit F2 isoform 2b
O	13	1426	1131	33.59	41.03	-0.0637099	0.451287	12240	17114	0.731272	111146420O13	442434	LOC442434	similar to tubulin, beta 8	111146494O13	442434	LOC442434	similar to tubulin, beta 8
P	13	831	1384	34.54	30.49	0.00204917	-0.278292	12891	10322.5	0.457321	111146420P13	730038	LOC730038	similar to dexamethasone-induced transcript	111146494P13	730038	LOC730038	similar to dexamethasone-induced transcript
A	14	2399	631	36.64	43.9	0.147411	0.649949	14298	18636	0.920523	111146420A14	728799	LOC728799	similar to leucine rich repeat containing 27	111146494A14	728799	LOC728799	similar to leucine rich repeat containing 27
C	14	1680	960	46.01	40.63	0.796003	0.423599	19510	16896	1.12485	111146420C14	255352	C10orf93	chromosome 10 open reading frame 93	111146494C14	255352	C10orf93	chromosome 10 open reading frame 93
F	14	1426	1628	42.01	33.17	0.519123	-0.0927823	17524	12093.5	0.744459	111146420F14	388572	LOC388572	hypothetical LOC388572	111146494F14	388572	LOC388572	hypothetical LOC388572
H	14	1471	2298	51.46	21.41	1.17325	-0.90681	21406.5	4687	0.577839	111146420H14	727918	LOC727918	hypothetical protein LOC727918	111146494H14	727918	LOC727918	hypothetical protein LOC727918
L	14	1758	1825	37.14	54.9	0.182021	1.41137	14638	22278	1.15658	111146420L14	729437	LOC729437	hypothetical protein LOC729437	111146494L14	729437	LOC729437	hypothetical protein LOC729437
M	14	1500	1122	36.2	37.79	0.116954	0.227014	14016	15159	0.72238	111146420M14	7003	TEAD1	TEA domain family member 1 (SV40 transcriptional enhancer factor)	111146494M14	7003	TEAD1	TEA domain family member 1 (SV40 transcriptional enhancer factor)
C	15	1616	1307	45.67	48.58	0.772468	0.973899	19358	20587	1.35417	111146420C15	642389	LOC642389	similar to RNA binding motif protein 17	111146494C15	642389	LOC642389	similar to RNA binding motif protein 17
D	15	1380	1190	42.32	38.07	0.540581	0.246396	17665	15353	0.925225	111146420D15	648937	LOC648937	similar to Ubiquitin-conjugating enzyme E2 C (Ubiquitin-protein ligase C) (Ubiquitin carrier protein C) (UbcH10)	111146494D15	648937	LOC648937	similar to Ubiquitin-conjugating enzyme E2 C (Ubiquitin-protein ligase C) (Ubiquitin carrier protein C) (UbcH10)
M	15	1853	1963	46.03	46.46	0.797388	0.827152	19518	19777	1.31046	111146420M15	646569	LOC646569	similar to melanoma antigen family B, 18	111146494M15	646569	LOC646569	similar to melanoma antigen family B, 18
O	15	964	1758	54.25	40.9	1.36638	0.442289	22166.5	17047.5	1.30506	111146420O15	442444	FAM47C	family with sequence similarity 47, member C	111146494O15	442444	FAM47C	family with sequence similarity 47, member C
B	16	1140	2234	43.07	36.48	0.592496	0.136336	18023.5	14304	0.886931	111146420B16	440491	LOC440491	hypothetical LOC440491	111146494B16	440491	LOC440491	hypothetical LOC440491
A	17	1278	1693	50.86	55.58	1.13172	1.45844	21236	22413	1.61695	111146420A17	392443	LOC392443	similar to Ferritin light chain 2 (Ferritin L subunit 2) (Ferritin subunit LG)	111146494A17	392443	LOC392443	similar to Ferritin light chain 2 (Ferritin L subunit 2) (Ferritin subunit LG)
B	17	1342	1104	33.08	31.61	-0.0990121	-0.200766	11832	11077.5	0.445421	111146420B17	145783	LOC145783	hypothetical protein LOC145783	111146494B17	145783	LOC145783	hypothetical protein LOC145783
C	17	1445	2171	39.52	43.11	0.346765	0.595265	16080	18236	0.9994	111146420C17	442447	LOC442447	similar to Chloride intracellular channel protein 4 (Intracellular chloride ion channel protein p64H1)	111146494C17	442447	LOC442447	similar to Chloride intracellular channel protein 4 (Intracellular chloride ion channel protein p64H1)
E	17	1368	832	40.42	49.4	0.409063	1.03066	16582	20882.5	1.19121	111146420E17	392451	LOC392451	similar to ribosomal protein L19	111146494E17	392451	LOC392451	similar to ribosomal protein L19
G	17	983	1876	38.86	44.67	0.30108	0.703248	15666	18986	1.01907	111146420G17	644129	LOC644129	hypothetical LOC644129	111146494G17	644129	LOC644129	hypothetical LOC644129
I	17	1002	899	51.1	49.83	1.14833	1.06042	21306	21006	1.51941	111146420I17	644509	LOC644509	similar to RNA binding motif protein 22	111146494I17	644509	LOC644509	similar to RNA binding motif protein 22
K	17	892	2209	55.94	35.94	1.48336	0.0989573	22510	13957	1.12862	111146420K17	644518	LOC644518	similar to X antigen family, member 5	111146494K17	644518	LOC644518	similar to X antigen family, member 5
N	17	1932	1431	44.2	42.42	0.670715	0.547503	18613	17869	1.12955	111146420N17	727858	LOC727858	similar to Dynamin-1 (D100) (Dynamin, brain) (B-dynamin)	111146494N17	727858	LOC727858	similar to Dynamin-1 (D100) (Dynamin, brain) (B-dynamin)
O	17	1122	431	40.02	47.1	0.381375	0.871453	16369	20035	1.12472	111146420O17	442454	RP11-278E11.2	ubiquinol-cytochrome c reductase binding protein pseudogene	111146494O17	442454	RP11-278E11.2	ubiquinol-cytochrome c reductase binding protein pseudogene
A	18	1159	2251	42.45	33.01	0.54958	-0.103858	17719	11991	0.749117	111146420A18	440050	KRTAP5-7	keratin associated protein 5-7	111146494A18	440050	KRTAP5-7	keratin associated protein 5-7
G	19	1762	2087	41.77	51.41	0.50251	1.16979	17385	21481	1.282	111146420G19	442461	LOC442461	similar to H2B histone family, member W, testis-specific	111146494G19	442461	LOC442461	similar to H2B histone family, member W, testis-specific
I	19	3016	2335	33.89	50.24	-0.0429439	1.0888	12433	21137	0.95642	111146420I19	644728	LOC644728	similar to Glyceraldehyde-3-phosphate dehydrogenase (GAPDH) (38 kDa BFA-dependent ADP-ribosylation substrate) (BARS-38)	111146494I19	644728	LOC644728	similar to Glyceraldehyde-3-phosphate dehydrogenase (GAPDH) (38 kDa BFA-dependent ADP-ribosylation substrate) (BARS-38)
K	19	1212	1132	48.84	41.25	0.991896	0.466516	20606	17230	1.21495	111146420K19	392525	AKR1B1P8	aldo-keto reductase family 1, member B1 pseudogene 8	111146494K19	392525	AKR1B1P8	aldo-keto reductase family 1, member B1 pseudogene 8
M	19	619	2415	57.51	39.71	1.59203	0.359917	22761	16369	1.29947	111146420M19	392529	LOC392529	hypothetical gene supported by NM_015198	111146494M19	392529	LOC392529	hypothetical gene supported by NM_015198
O	19	1532	1526	41.45	37.22	0.48036	0.187559	17214.5	14785	0.869024	111146420O19	139516	LOC139516	similar to DNA segment on chromosome X and Y (unique) 155 expressed sequence	111146494O19	139516	LOC139516	similar to DNA segment on chromosome X and Y (unique) 155 expressed sequence
C	20	1576	1521	37.44	26.5	0.202787	-0.55448	14812.5	7822	0.434792	111146420C20	729492	LOC729492	hypothetical protein LOC729492	111146494C20	729492	LOC729492	hypothetical protein LOC729492
F	20	1668	1722	45.26	48.95	0.744088	0.99951	19150.5	20724	1.34939	111146420F20	54458	PRR13	proline rich 13	111146494F20	54458	PRR13	proline rich 13
M	20	1435	2270	54.08	40.13	1.35461	0.388989	22121	16612	1.27324	111146420M20	653247	PRB2	proline-rich protein BstNI subfamily 2	111146494M20	653247	PRB2	proline-rich protein BstNI subfamily 2
O	20	2232	1625	34.27	46.65	-0.0166403	0.840304	12702.5	19846	0.899099	111146420O20	440084	hCG_1655019	hCG1655019	111146494O20	440084	hCG_1655019	hCG1655019
C	21	1412	1390	42.42	40.5	0.547503	0.414601	17702	16819.5	1.01141	111146420C21	392542	LOC392542	similar to NACHT, LRR and PYD-containing protein 7 (PYRIN-containing APAF1-like protein 3)	111146494C21	392542	LOC392542	similar to NACHT, LRR and PYD-containing protein 7 (PYRIN-containing APAF1-like protein 3)
D	21	599	1931	32.55	37.18	-0.135699	0.18479	11502	14763	0.58546	111146420D21	650655	ABCA17	similar to ATP-binding cassette, sub-family A (ABC1), member 17	111146494D21	650655	ABCA17	similar to ATP-binding cassette, sub-family A (ABC1), member 17
G	21	1521	1000	47.99	57.1	0.933059	1.56365	20314.5	22691	1.56963	111146420G21	644717	LOC644717	similar to sarcoma antigen 1	111146494G21	644717	LOC644717	similar to sarcoma antigen 1
J	21	1059	1281	46.46	56.91	0.827152	1.5505	19729	22664	1.52524	111146420J21	440335	LOC440335	hypothetical gene supported by BC022385; BC035868; BC048326	111146494J21	440335	LOC440335	hypothetical gene supported by BC022385; BC035868; BC048326
K	21	917	1052	53.98	44.39	1.34769	0.683867	22109	18872	1.42532	111146420K21	728962	LOC728962	similar to 60S ribosomal protein L7	111146494K21	728962	LOC728962	similar to 60S ribosomal protein L7
A	22	1821	1130	41.68	43.81	0.49628	0.643719	17336	18592	1.0955	111146420A22	729204	LOC729204	hypothetical protein LOC729204	111146494A22	729204	LOC729204	hypothetical protein LOC729204
B	22	1987	1641	32.46	45.7	-0.141929	0.774545	11433.5	19450	0.809465	111146420B22	388564	LOC388564	hypothetical gene supported by BC052596	111146494B22	388564	LOC388564	hypothetical gene supported by BC052596
D	22	2258	1238	32.33	38.85	-0.150927	0.300388	11341.5	15846.5	0.627332	111146420D22	729957	LOC729957	hypothetical protein LOC729957	111146494D22	729957	LOC729957	hypothetical protein LOC729957
A	3	529	2742	0.38	0.07	-2.50079	-2.52524	65	21.5	6.27684e-06	111146419A3	643064	LOC643064	similar to Glutamate decarboxylase 1 (Glutamate decarboxylase, 67 kDa isoform) (GAD-67) (67 kDa glutamic acid decarboxylase)	111146493A3	643064	LOC643064	similar to Glutamate decarboxylase 1 (Glutamate decarboxylase, 67 kDa isoform) (GAD-67) (67 kDa glutamic acid decarboxylase)
E	3	1589	1010	31.03	0.1	-0.0833019	-2.52288	12011.5	24	0.122928	111146419E3	728864	LOC728864	similar to Mucin-2 precursor (Intestinal mucin 2)	111146493E3	728864	LOC728864	similar to Mucin-2 precursor (Intestinal mucin 2)
J	3	736	190	0	0	-2.53076	-2.53076	13.5	14.5	6.41624e-07	111146419J3	646915	ZNF806	zinc finger protein 806	111146493J3	646915	ZNF806	zinc finger protein 806
A	4	384	1404	31.51	0.07	-0.0454424	-2.52524	12404.5	21.5	0.131035	111146419A4	441900	LOC441900	similar to 3 beta-hydroxysteroid dehydrogenase/delta 5-->4-isomerase type I (3Beta-HSD I) (Trophoblast antigen FDO161G)	111146493A4	441900	LOC441900	similar to 3 beta-hydroxysteroid dehydrogenase/delta 5-->4-isomerase type I (3Beta-HSD I) (Trophoblast antigen FDO161G)
B	4	772	1094	0.13	0.64	-2.52051	-2.48028	42	37	5.22975e-06	111146419B4	391813	LOC391813	similar to zinc finger, DHHC domain containing 3	111146493B4	391813	LOC391813	similar to zinc finger, DHHC domain containing 3
E	4	1518	1557	36.89	0	0.3789	-2.53076	16353	14.5	0.227351	111146419E4	647135	RP3-365I19.1	SLIT-ROBO Rho GTPase-activating protein 2-like	111146493E4	647135	RP3-365I19.1	SLIT-ROBO Rho GTPase-activating protein 2-like
F	4	682	1788	0.29	0.11	-2.50789	-2.52209	61.5	26.5	6.49772e-06	111146419F4	391819	KRT18P42	keratin 18 pseudogene 42	111146493F4	391819	KRT18P42	keratin 18 pseudogene 42
H	4	2641	1196	0.27	0.5	-2.50947	-2.49133	59.5	35	7.49898e-06	111146419H4	391824	LOC391824	similar to Tubulin alpha-6 chain (Alpha-tubulin 6) (Alpha-tubulin isotype M-alpha-6)	111146493H4	391824	LOC391824	similar to Tubulin alpha-6 chain (Alpha-tubulin 6) (Alpha-tubulin isotype M-alpha-6)
I	4	774	1242	0.26	0	-2.51026	-2.53076	58	14.5	4.3995e-06	111146419I4	441907	LOC441907	similar to 60S ribosomal protein L6 (TAX-responsive enhancer element-binding protein 107) (TAXREB107) (Neoplasm-related protein C140)	111146493I4	441907	LOC441907	similar to 60S ribosomal protein L6 (TAX-responsive enhancer element-binding protein 107) (TAXREB107) (Neoplasm-related protein C140)
J	4	2463	656	0.37	0.15	-2.50158	-2.51893	64	29	7.26156e-06	111146419J4	391825	LOC391825	hypothetical LOC391825	111146493J4	391825	LOC391825	hypothetical LOC391825
L	4	1351	1372	0.15	0.29	-2.51893	-2.50789	46	31.5	5.03178e-06	111146419L4	391827	KRT18P16	keratin 18 pseudogene 16	111146493L4	391827	KRT18P16	keratin 18 pseudogene 16
M	4	1259	2683	20.65	0.11	-0.902015	-2.52209	4475	26.5	0.017194	111146419M4	54856	GON4L	gon-4-like (C. elegans)	111146493M4	54856	GON4L	gon-4-like (C. elegans)
O	4	1641	1950	25.78	25.18	-0.497391	-0.544715	7991	7909.5	0.214562	111146419O4	649458	LOC649458	similar to serum amyloid P component precursor	111146493O4	649458	LOC649458	similar to serum amyloid P component precursor
P	4	884	1696	19.12	31.25	-1.02269	-0.0659496	3543	12362	0.214684	111146419P4	642511	LOC642511	hypothetical LOC642511	111146493P4	642511	LOC642511	hypothetical LOC642511
F	5	1309	2493	0	1.97	-2.53076	-2.37538	13.5	65	5.16333e-06	111146419F5	442058	LOC442058	similar to replication protein A3, 14kDa	111146493F5	442058	LOC442058	similar to replication protein A3, 14kDa
H	5	1722	586	0.29	0	-2.50789	-2.53076	61.5	14.5	4.83764e-06	111146419H5	643063	LOC643063	similar to peptidylprolyl isomerase A isoform 1	111146493H5	643063	LOC643063	similar to peptidylprolyl isomerase A isoform 1
I	5	735	1871	14.56	16.46	-1.38236	-1.2325	1251	2068	0.00934636	111146419I5	648044	LOC648044	similar to guanine nucleotide binding protein (G protein), gamma 7	111146493I5	648044	LOC648044	similar to guanine nucleotide binding protein (G protein), gamma 7
K	5	1471	769	36.85	31.99	0.375745	-0.00758281	16330	12949.5	0.727564	111146419K5	256126	SYCE2	synaptonemal complex central element protein 2	111146493K5	256126	SYCE2	synaptonemal complex central element protein 2
L	5	607	2595	0.16	0.04	-2.51814	-2.52761	49	19.5	3.92422e-06	111146419L5	344328	LOC344328	similar to heat shock 70kD protein binding protein	111146493L5	344328	LOC344328	similar to heat shock 70kD protein binding protein
N	5	3336	1561	1.41	28.06	-2.41955	-0.317558	81	9983	0.0859522	111146419N5	130026	ICA1L	islet cell autoantigen 1,69kDa-like	111146493N5	130026	ICA1L	islet cell autoantigen 1,69kDa-like
P	5	702	499	33.9	28.66	0.143067	-0.270233	14246	10404	0.515674	111146419P5	729532	LOC729532	similar to zinc finger protein 207	111146493P5	729532	LOC729532	similar to zinc finger protein 207
A	6	1197	1678	25.23	24.55	-0.540771	-0.594406	7619	7468	0.193168	111146419A6	391124	hCG_2041321	ribosomal protein L27a-like pseudogene	111146493A6	391124	hCG_2041321	ribosomal protein L27a-like pseudogene
D	6	1404	1912	28.63	24.48	-0.2726	-0.599927	10133.5	7421	0.261524	111146419D6	345430	KRT18P41	keratin 18 pseudogene 41	111146493D6	345430	KRT18P41	keratin 18 pseudogene 41
E	6	443	1010	29.57	24.26	-0.198458	-0.617279	10856	7253	0.278307	111146419E6	391126	LOC391126	similar to 60S ribosomal protein L26 (Silica-induced gene 20 protein) (SIG-20)	111146493E6	391126	LOC391126	similar to 60S ribosomal protein L26 (Silica-induced gene 20 protein) (SIG-20)
F	6	467	1258	0.21	25.6	-2.5142	-0.511588	55.5	8210	0.0579755	111146419F6	30820	KCNIP1	Kv channel interacting protein 1	111146493F6	30820	KCNIP1	Kv channel interacting protein 1
G	6	533	799	37.34	19.77	0.414393	-0.971424	16626	4160	0.366674	111146419G6	441915	LOC441915	solute carrier family 25, member 38 pseudogene	111146493G6	441915	LOC441915	solute carrier family 25, member 38 pseudogene
K	6	1207	1068	22.37	23.97	-0.766351	-0.640153	5601	7041.5	0.135641	111146419K6	401980	LOC401980	similar to UDP-N-acetylglucosamine: alpha-1,3-D-mannoside beta-1,4-N-acetylglucosaminyltransferase IV	111146493K6	401980	LOC401980	similar to UDP-N-acetylglucosamine: alpha-1,3-D-mannoside beta-1,4-N-acetylglucosaminyltransferase IV
N	6	2687	1768	13.84	18.44	-1.43915	-1.07633	1028	3272	0.015689	111146419N6	442147	LOC442147	similar to Telomeric repeat-binding factor 2-interacting protein 1 (TRF2-interacting telomeric protein Rap1) (hRap1)	111146493N6	442147	LOC442147	similar to Telomeric repeat-binding factor 2-interacting protein 1 (TRF2-interacting telomeric protein Rap1) (hRap1)
P	6	564	1353	31.91	7.02	-0.0138927	-1.97707	12730	146	0.140698	111146419P6	442148	LOC442148	similar to FLJ14624 protein	111146493P6	442148	LOC442148	similar to FLJ14624 protein
A	7	1469	2518	33.29	23.43	0.0949535	-0.682745	13816	6655	0.355644	111146419A7	148203	ZNF738	zinc finger protein 738	111146493A7	148203	ZNF738	zinc finger protein 738
B	7	1196	1039	25	28.39	-0.558912	-0.291529	7451	10214	0.264827	111146419B7	344471	LOC344471	similar to 60S ribosomal protein L12	111146493B7	344471	LOC344471	similar to 60S ribosomal protein L12
D	7	1915	1086	19.69	15.65	-0.977734	-1.29638	3868	1720	0.0264968	111146419D7	130195	LOC130195	hypothetical LOC130195	111146493D7	130195	LOC130195	hypothetical LOC130195
J	7	588	1090	19.39	28.07	-1.0014	-0.316769	3690	9993.5	0.158899	111146419J7	643182	LOC643182	similar to Nucleolar transcription factor 1 (Upstream-binding factor 1) (UBF-1) (Autoantigen NOR-90)	111146493J7	643182	LOC643182	similar to Nucleolar transcription factor 1 (Upstream-binding factor 1) (UBF-1) (Autoantigen NOR-90)
L	7	1497	1601	29.59	23.49	-0.196881	-0.678012	10870.5	6694	0.261822	111146419L7	643459	LOC643459	similar to Dual specificity protein phosphatase 5 (Dual specificity protein phosphatase hVH3)	111146493L7	643459	LOC643459	similar to Dual specificity protein phosphatase 5 (Dual specificity protein phosphatase hVH3)
M	7	2022	2396	27.5	17.45	-0.361727	-1.15441	9244	2633	0.119711	111146419M7	126170	LOC126170	similar to peptidylprolyl isomerase A isoform 1	111146493M7	126170	LOC126170	similar to peptidylprolyl isomerase A isoform 1
O	7	2263	1740	9.59	18.79	-1.77436	-1.04872	330	3484	0.0123426	111146419O7	643719	ZNF807	zinc finger protein 807	111146493O7	643719	ZNF807	zinc finger protein 807
P	7	1340	1954	2.54	12.03	-2.33042	-1.58191	135	575	0.000427232	111146419P7	2945	GSTM1L	glutathione S-transferase M1-like	111146493P7	2945	GSTM1L	glutathione S-transferase M1-like
C	8	1209	875	31.6	27.54	-0.0383437	-0.358572	12479	9594.5	0.413506	111146419C8	644862	RP11-520H14.1	ribosomal protein S28 pseudogene	111146493C8	391174	LOC391174	family with sequence similarity 96, member A pseudogene
D	8	1237	1147	32.42	37.58	0.026333	0.433323	13125.5	16960.5	0.768198	111146419D8	442150	LOC442150	hypothetical LOC442150	111146493D8	442150	LOC442150	hypothetical LOC442150
E	8	2278	1277	12.99	24.35	-1.50619	-0.610181	806	7328	0.0561454	111146419E8	391175	RP5-915N17.3	60S ribosomal protein L23a pseudogene	111146493E8	391175	RP5-915N17.3	60S ribosomal protein L23a pseudogene
G	8	135	1256	27.41	39.01	-0.368826	0.546113	9180.5	17856	0.62036	111146419G8	128136	LOC128136	similar to Hydroxymethylglutaryl-CoA synthase, cytoplasmic (HMG-CoA synthase) (3-hydroxy-3-methylglutaryl coenzyme A synthase)	111146493G8	128136	LOC128136	similar to Hydroxymethylglutaryl-CoA synthase, cytoplasmic (HMG-CoA synthase) (3-hydroxy-3-methylglutaryl coenzyme A synthase)
I	8	1691	1890	20.88	27.99	-0.883873	-0.323079	4624.5	9929	0.179748	111146419I8	441925	LOC441925	similar to Beclin-1 (Coiled-coil myosin-like BCL2-interacting protein)	111146493I8	441925	LOC441925	similar to Beclin-1 (Coiled-coil myosin-like BCL2-interacting protein)
J	8	1888	908	14.83	44.38	-1.36106	0.969667	1346	20565	0.40744	111146419J8	728179	LOC728179	similar to 60S ribosomal protein L7a (Surfeit locus protein 3)	111146493J8	728179	LOC728179	similar to 60S ribosomal protein L7a (Surfeit locus protein 3)
K	8	1483	918	32.7	33.66	0.0484178	0.124137	13341	14188	0.643167	111146419K8	55205	ZNF532	zinc finger protein 532	111146493K8	55205	ZNF532	zinc finger protein 532
N	8	1751	1743	31.75	29.26	-0.0265126	-0.222909	12589	10855.5	0.466468	111146419N8	650303	LOC650303	similar to 60S ribosomal protein L29 (Cell surface heparin binding protein HIP)	111146493N8	650303	LOC650303	similar to 60S ribosomal protein L29 (Cell surface heparin binding protein HIP)
B	9	1411	273	25.87	8.06	-0.490292	-1.89504	8062	195	0.0578563	111146419B9	344875	LOC344875	similar to alpha 3 type VI collagen isoform 1 precursor	111146493B9	344875	LOC344875	similar to alpha 3 type VI collagen isoform 1 precursor
E	9	1361	1331	25.86	26.67	-0.491081	-0.427193	8053	8998	0.246736	111146419E9	401913	LOC401913	hypothetical LOC401913	111146493E9	401913	LOC401913	hypothetical LOC401913
G	9	362	1330	15.75	34.14	-1.2885	0.161996	1707	14540	0.224016	111146419G9	441849	LOC441849	similar to Methionine-R-sulfoxide reductase (Selenoprotein X 1)	111146493G9	441849	LOC441849	similar to Methionine-R-sulfoxide reductase (Selenoprotein X 1)
L	9	1430	515	14.76	22.91	-1.36658	-0.723759	1320	6317	0.0494934	111146419L9	728246	LOC728246	hypothetical protein LOC728246	111146493L9	728246	LOC728246	hypothetical protein LOC728246
M	9	928	1510	32	27.62	-0.00679407	-0.352262	12793.5	9654	0.427637	111146419M9	645412	LOC645412	similar to 40S ribosomal protein S16	111146493M9	645412	LOC645412	similar to 40S ribosomal protein S16
N	9	2004	1550	9.33	25.42	-1.79487	-0.525785	308	8091	0.0598635	111146419N9	391560	LOC391560	similar to 60S ribosomal protein L32	111146493N9	391560	LOC391560	similar to 60S ribosomal protein L32
P	9	512	1390	16.6	16.26	-1.22145	-1.24827	2111	1976	0.014173	111146419P9	391562	LOC391562	similar to villin 2	111146493P9	391562	LOC391562	similar to villin 2
B	10	1387	727	26.6	26.82	-0.432714	-0.415362	8590.5	9105	0.265742	111146419B10	729329	LOC729329	similar to Histone H3.3	111146493B10	729329	LOC729329	similar to Histone H3.3
C	10	1403	792	28.72	23.23	-0.265501	-0.698519	10211	6515	0.23742	111146419C10	441931	LOC441931	putative G-protein coupled receptor	111146493C10	441931	LOC441931	putative G-protein coupled receptor
E	10	696	1554	21.84	26.64	-0.808154	-0.429559	5246	8963	0.171339	111146419E10	642697	LOC642697	similar to signal-regulatory protein alpha precursor	111146493E10	642697	LOC642697	similar to signal-regulatory protein alpha precursor
F	10	2202	1863	12.67	26.41	-1.53143	-0.4477	744	8792	0.0771695	111146419F10	442175	LOC442175	similar to 60S acidic ribosomal protein P2 (NY-REN-44 antigen)	111146493F10	442175	LOC442175	similar to 60S acidic ribosomal protein P2 (NY-REN-44 antigen)
I	10	1485	1647	25.39	23.19	-0.528152	-0.701674	7724	6497	0.171628	111146419I10	644524	NKX2-4	NK2 homeobox 4	111146493I10	644524	NKX2-4	NK2 homeobox 4
J	10	2098	2532	20.83	13.78	-0.887817	-1.44388	4597	998.5	0.026568	111146419J10	222699	LOC222699	transducer of ERBB2, 2 pseudogene	111146493J10	222699	LOC222699	transducer of ERBB2, 2 pseudogene
L	10	1387	1265	16.65	20.47	-1.21751	-0.916212	2146	4613	0.0387668	111146419L10	442181	LOC442181	similar to 40S ribosomal protein SA (p40) (34/67 kDa laminin receptor) (Colon carcinoma laminin-binding protein) (NEM/1CHD4) (Multidrug resistance-associated protein MGr1-Ag)	111146493L10	442181	LOC442181	similar to 40S ribosomal protein SA (p40) (34/67 kDa laminin receptor) (Colon carcinoma laminin-binding protein) (NEM/1CHD4) (Multidrug resistance-associated protein MGr1-Ag)
O	10	1318	1106	21.7	33.18	-0.819197	0.0862773	5152	13825	0.305627	111146419O10	645605	LOC645605	similar to Protein FAM38A	111146493O10	645605	LOC645605	similar to Protein FAM38A
F	11	732	1485	29.51	28.28	-0.20319	-0.300206	10814	10130	0.372269	111146419F11	729674	LOC729674	similar to proteasome (prosome, macropain) 26S subunit, ATPase 2	111146493F11	729674	LOC729674	similar to proteasome (prosome, macropain) 26S subunit, ATPase 2
G	11	670	1129	43.88	31.98	0.93023	-0.00837155	20300	12943	0.937878	111146419G11	441864	LOC441864	similar to osteoclast-associated receptor isoform 5	111146493G11	441864	LOC441864	similar to osteoclast-associated receptor isoform 5
K	11	1303	698	34.77	36.39	0.211687	0.339463	14903	16215	0.821804	111146419K11	728481	LOC728481	similar to similar to RPL23AP7 protein	111146493K11	728481	LOC728481	similar to similar to RPL23AP7 protein
L	11	731	812	21.2	48.77	-0.858634	1.31592	4829	21995	0.610646	111146419L11	402145	LOC402145	similar to A-kinase anchor protein 5 (A-kinase anchor protein 150 kDa) (AKAP 150) (cAMP-dependent protein kinase regulatory subunit II high affinity binding protein) (P150)	111146493L11	402145	LOC402145	similar to A-kinase anchor protein 5 (A-kinase anchor protein 150 kDa) (AKAP 150) (cAMP-dependent protein kinase regulatory subunit II high affinity binding protein) (P150)
O	11	706	3064	30.45	18.83	-0.129049	-1.04557	11570	3508	0.192938	111146419O11	441868	LOC441868	similar to cSH-PTP2	111146493O11	643921	LOC643921	similar to Tyrosine-protein phosphatase non-receptor type 11 (Protein-tyrosine phosphatase SYP) (PTP-1D) (SH-PTP2) (SHP-2) (Shp2)
A	12	876	1722	21.12	22.82	-0.864944	-0.730858	4777	6266	0.103489	111146419A12	727867	LOC727867	similar to zinc finger protein 43 (HTF6)	111146493A12	727867	LOC727867	similar to zinc finger protein 43 (HTF6)
D	12	1336	1408	37.87	23.79	0.456197	-0.65435	16998	6923	0.485623	111146419D12	642074	LOC642074	similar to HLA class II histocompatibility antigen, DP alpha chain precursor (HLA-SB alpha chain) (MHC class II DP3-alpha) (DP(W3)) (DP(W4))	111146493D12	642074	LOC642074	similar to HLA class II histocompatibility antigen, DP alpha chain precursor (HLA-SB alpha chain) (MHC class II DP3-alpha) (DP(W3)) (DP(W4))
F	12	813	1621	39.73	25.05	0.602902	-0.554969	18103	7818	0.570224	111146419F12	442204	MYL8P	myosin, light chain 8, pseudogene	111146493F12	442204	MYL8P	myosin, light chain 8, pseudogene
I	12	2161	2233	22.07	26.06	-0.790013	-0.475306	5395.5	8551	0.165066	111146419I12	441964	LOC441964	similar to sperm protein SSP411	111146493I12	441964	LOC441964	similar to sperm protein SSP411
J	12	660	1233	35.76	36.98	0.289772	0.385999	15573	16581.5	0.877463	111146419J12	646949	LOC646949	similar to ribosomal protein L23	111146493J12	646949	LOC646949	similar to ribosomal protein L23
L	12	710	745	29.72	25.64	-0.186627	-0.508433	10972.5	8237	0.313162	111146419L12	442213	C6orf138	chromosome 6 open reading frame 138	111146493L12	442213	C6orf138	chromosome 6 open reading frame 138
M	12	493	615	24.34	20.98	-0.610969	-0.875986	6960	4983	0.121046	111146419M12	728004	LOC728004	hypothetical protein LOC728004	111146493M12	728004	LOC728004	hypothetical protein LOC728004
P	12	1738	1065	26.64	17.37	-0.429559	-1.16072	8612	2591	0.10651	111146419P12	442217	LOC442217	hypothetical LOC442217	111146493P12	442217	LOC442217	hypothetical LOC442217
A	13	1864	1187	0	25.53	-2.53076	-0.517109	13.5	8171	0.0568447	111146419A13	441869	hCG_20426	hCG20426	111146493A13	441869	hCG_20426	hCG20426
B	13	1052	1453	22.72	14.04	-0.738745	-1.42337	5851	1078	0.0407415	111146419B13	391598	LOC391598	similar to laminin receptor 1 (ribosomal protein SA)	111146493B13	391598	LOC391598	similar to laminin receptor 1 (ribosomal protein SA)
C	13	1918	272	0.1	15.07	-2.52288	-1.34213	35.5	1448	0.00186656	111146419C13	390996	LOC390996	similar to Cofilin-1 (Cofilin, non-muscle isoform)	111146493C13	390996	LOC390996	similar to Cofilin-1 (Cofilin, non-muscle isoform)
D	13	2001	675	23.19	24.44	-0.701674	-0.603082	6154	7391	0.155699	111146419D13	344887	LOC344887	similar to NmrA-like family domain containing 1	111146493D13	344887	LOC344887	similar to NmrA-like family domain containing 1
F	13	1403	2206	29.72	21.89	-0.186627	-0.804211	10972.5	5630	0.233927	111146419F13	647280	LOC647280	similar to Histidine-rich glycoprotein precursor (Histidine-proline-rich glycoprotein) (HPRG)	111146493F13	647280	LOC647280	similar to Histidine-rich glycoprotein precursor (Histidine-proline-rich glycoprotein) (HPRG)
I	13	1556	1844	0.19	28.42	-2.51578	-0.289163	51.5	10235	0.089795	111146419I13	441873	LOC441873	similar to PRAME family member 9	111146493I13	441873	LOC441873	similar to PRAME family member 9
L	13	1551	680	15.34	29.26	-1.32084	-0.222909	1538	10855.5	0.13035	111146419L13	391636	LOC391636	hypothetical LOC391636	111146493L13	391636	LOC391636	hypothetical LOC391636
N	13	823	439	17.38	32.12	-1.15993	0.00267082	2501	13049	0.205207	111146419N13	402175	LOC402175	hypothetical gene supported by AF044957; NM_004547	111146493N13	402175	LOC402175	hypothetical gene supported by AF044957; NM_004547
O	13	2147	983	1.3	29.4	-2.42823	-0.211867	80	10967	0.103564	111146419O13	441876	LOC441876	similar to 40S ribosomal protein S16	111146493O13	441876	LOC441876	similar to 40S ribosomal protein S16
P	13	657	1495	21.46	8.83	-0.838127	-1.83431	4991.5	233	0.0231614	111146419P13	442108	LOC442108	similar to ribosomal protein L22 like 1	111146493P13	442108	LOC442108	similar to ribosomal protein L22 like 1
C	14	1518	1830	0	16.07	-2.53076	-1.26326	13.5	1898	0.00309942	111146419C14	23331	TTC28	tetratricopeptide repeat domain 28	111146493C14	23331	TTC28	tetratricopeptide repeat domain 28
K	14	2559	1091	0.04	24.01	-2.52761	-0.636998	23	7072	0.0427172	111146419K14	646467	LOC646467	similar to Calponin-2 (Calponin H2, smooth muscle) (Neutral calponin)	111146493K14	646467	LOC646467	similar to Calponin-2 (Calponin H2, smooth muscle) (Neutral calponin)
L	14	1018	2109	18.47	26.55	-1.07396	-0.436658	3138	8900	0.122979	111146419L14	442227	LOC442227	similar to eukaryotic translation elongation factor 1 beta 2	111146493L14	442227	LOC442227	similar to eukaryotic translation elongation factor 1 beta 2
N	14	919	3301	39.17	16.54	0.558733	-1.22619	17776	2119	0.335912	111146419N14	389405	RP11-307F22.3	notch 5-like	111146493N14	389405	RP11-307F22.3	notch 5-like
O	14	2470	1568	0.08	25.96	-2.52445	-0.483193	30	8462.5	0.0612039	111146419O14	731957	LOC731957	similar to Collagen alpha-1(X) chain precursor	111146493O14	731957	LOC731957	similar to Collagen alpha-1(X) chain precursor
P	14	1970	1477	19.04	12.59	-1.029	-1.53774	3491.5	679	0.0147581	111146419P14	642590	LOC642590	similar to spermine synthase	111146493P14	642590	LOC642590	similar to spermine synthase
B	15	648	1367	16.05	32.92	-1.26484	0.0657701	1844	13651	0.203758	111146419B15	391655	LOC391655	similar to 60S ribosomal protein L17 (L23)	111146493B15	391655	LOC391655	similar to 60S ribosomal protein L17 (L23)
F	15	1457	1801	15.24	18.6	-1.32872	-1.06371	1498	3368	0.0200916	111146419F15	728019	LOC728019	hypothetical protein LOC728019	111146493F15	728019	LOC728019	hypothetical protein LOC728019
G	15	1460	1929	0	24.94	-2.53076	-0.563645	13.5	7738	0.0509887	111146419G15	650218	LOC650218	hypothetical LOC650218	111146493G15	650218	LOC650218	hypothetical LOC650218
I	15	924	1444	0.11	25.48	-2.52209	-0.521053	37.5	8132	0.0566365	111146419I15	391020	LOC391020	interferon induced transmembrane protein pseudogene	111146493I15	391020	LOC391020	interferon induced transmembrane protein pseudogene
J	15	662	1599	31.57	22.45	-0.0407099	-0.760041	12452	6001	0.288981	111146419J15	339979	LOC339979	similar to ligand-gated ion channel subunit	111146493J15	339979	LOC339979	similar to ligand-gated ion channel subunit
K	15	834	1485	0.24	24.44	-2.51183	-0.603082	57	7391	0.0470739	111146419K15	646597	LOC646597	similar to procollagen (type III) N-endopeptidase	111146493K15	646597	LOC646597	similar to procollagen (type III) N-endopeptidase
M	15	2364	1559	0	33.68	-2.53076	0.125714	13.5	14206.5	0.171604	111146419M15	149069	DCDC2B	doublecortin domain containing 2B	111146493M15	149069	DCDC2B	doublecortin domain containing 2B
N	15	790	1237	18.48	26.52	-1.07317	-0.439024	3145	8877.5	0.122663	111146419N15	402184	LOC402184	similar to ribosomal protein S12	111146493N15	402184	LOC402184	similar to ribosomal protein S12
P	15	1706	1968	10.79	20.63	-1.67971	-0.903592	428	4723.5	0.0225186	111146419P15	132391	KRT18P21	keratin 18 pseudogene 21	111146493P15	132391	KRT18P21	keratin 18 pseudogene 21
B	16	1867	1048	20.46	33.21	-0.917001	0.0886435	4355	13853	0.281358	111146419B16	442232	LOC442232	similar to 60S ribosomal protein L17 (L23)	111146493B16	442232	LOC442232	similar to 60S ribosomal protein L17 (L23)
F	16	1385	1015	20.43	33.1	-0.919367	0.0799674	4334	13777	0.278368	111146419F16	442244	LOC442244	similar to 28 kDa heat- and acid-stable phosphoprotein (PDGF-associated protein) (PAP) (PDGFA-associated protein 1) (PAP1)	111146493F16	442244	LOC442244	similar to 28 kDa heat- and acid-stable phosphoprotein (PDGF-associated protein) (PAP) (PDGFA-associated protein 1) (PAP1)
H	16	1180	856	31.27	20.91	-0.0643721	-0.881507	12235	4936	0.250222	111146419H16	442245	LOC442245	glutathione S-transferase M1 pseudogene	111146493H16	442245	LOC442245	glutathione S-transferase M1 pseudogene
I	16	1373	1499	18.65	20.28	-1.05976	-0.931198	3223	4495	0.050549	111146419I16	642249	LOC642249	hypothetical protein LOC642249	111146493I16	642249	LOC642249	hypothetical protein LOC642249
J	16	700	1422	27	21.38	-0.401164	-0.844436	8875	5267	0.169727	111146419J16	728562	LOC728562	similar to 40S ribosomal protein SA (p40) (34/67 kDa laminin receptor)	111146493J16	728562	LOC728562	similar to 40S ribosomal protein SA (p40) (34/67 kDa laminin receptor)
P	16	1258	1342	16.14	19.37	-1.25774	-1.00297	1885	3862	0.0280263	111146419P16	442255	LOC442255	similar to ADP/ATP translocase 2 (Adenine nucleotide translocator 2) (ANT 2) (ADP,ATP carrier protein 2) (Solute carrier family 25 member 5) (ADP,ATP carrier protein, fibroblast isoform)	111146493P16	442255	LOC442255	similar to ADP/ATP translocase 2 (Adenine nucleotide translocator 2) (ANT 2) (ADP,ATP carrier protein 2) (Solute carrier family 25 member 5) (ADP,ATP carrier protein, fibroblast isoform)
A	17	2041	1330	17.34	18.35	-1.16309	-1.08342	2485	3210	0.0275214	111146419A17	728602	LOC728602	hypothetical protein LOC728602	111146493A17	728602	LOC728602	hypothetical protein LOC728602
B	17	825	1157	29.45	25.24	-0.207923	-0.539983	10759	7957	0.297277	111146419B17	391706	LOC391706	similar to 40S ribosomal protein S3a (V-fos transformation effector protein)	111146493B17	391706	LOC391706	similar to 40S ribosomal protein S3a (V-fos transformation effector protein)
C	17	1862	2503	20.19	18.3	-0.938297	-1.08737	4186.5	3179	0.0460367	111146419C17	343515	LOC343515	similar to vacuolar H+ ATPase E1 isoform a	111146493C17	343515	LOC343515	similar to vacuolar H+ ATPase E1 isoform a
D	17	1205	2156	23.82	16.6	-0.651984	-1.22145	6587	2151	0.0647938	111146419D17	442117	GALNT17	polypeptide N-acetylgalactosaminyltransferase 17	111146493D17	442117	GALNT17	polypeptide N-acetylgalactosaminyltransferase 17
E	17	719	1153	15.86	19.95	-1.27982	-0.957226	1758	4286	0.0309982	111146419E17	391037	LOC391037	similar to Butyrophilin subfamily 1 member A1 precursor (BT)	111146493E17	391037	LOC391037	similar to Butyrophilin subfamily 1 member A1 precursor (BT)
F	17	1913	1157	21.9	18.58	-0.803422	-1.06528	5285	3352	0.0633045	111146419F17	402193	LOC402193	similar to ribosomal protein L5	111146493F17	402193	LOC402193	similar to ribosomal protein L5
H	17	309	946	35.28	18.71	0.251913	-1.05503	15258	3434	0.296515	111146419H17	55714	ODZ3	odz, odd Oz/ten-m homolog 3 (Drosophila)	111146493H17	55714	ODZ3	odz, odd Oz/ten-m homolog 3 (Drosophila)
I	17	454	1139	22.47	20.46	-0.758464	-0.917001	5671.5	4602	0.0895681	111146419I17	391039	LOC391039	similar to Cofilin-1 (Cofilin, non-muscle isoform) (18 kDa phosphoprotein) (p18)	111146493I17	391039	LOC391039	similar to Cofilin-1 (Cofilin, non-muscle isoform) (18 kDa phosphoprotein) (p18)
K	17	1455	849	11.96	21.55	-1.58743	-0.831028	594	5390	0.0303857	111146419K17	441884	LOC441884	similar to calreticulin, like 2	111146493K17	441884	LOC441884	similar to calreticulin, like 2
A	18	838	2124	29.95	27.82	-0.168486	-0.336488	11160	9808	0.373123	111146419A18	645521	LOC645521	similar to Zinc finger FYVE domain-containing protein 9 (Mothers against decapentaplegic homolog-interacting protein) (Madh-interacting protein) (Smad anchor for receptor activation) (Receptor activation anchor) (hSARA) (Novel serine protease) (NSP...	111146493A18	645521	LOC645521	similar to Zinc finger FYVE domain-containing protein 9 (Mothers against decapentaplegic homolog-interacting protein) (Madh-interacting protein) (Smad anchor for receptor activation) (Receptor activation anchor) (hSARA) (Novel serine protease) (NSP...
B	18	2388	1401	22.7	27.91	-0.740323	-0.329389	5833	9868.5	0.209225	111146419B18	442261	LOC442261	similar to Coiled-coil-helix-coiled-coil-helix domain-containing protein 2 (HCV NS2 trans-regulated protein) (NS2TP)	111146493B18	442261	LOC442261	similar to Coiled-coil-helix-coiled-coil-helix domain-containing protein 2 (HCV NS2 trans-regulated protein) (NS2TP)
C	18	1799	1348	29.35	18.32	-0.21581	-1.08579	10682	3194	0.163402	111146419C18	651042	LOC651042	similar to aromatic-preferring amino acid transporter isoform 2	111146493C18	651042	LOC651042	similar to aromatic-preferring amino acid transporter isoform 2
D	18	743	289	18.17	25.61	-1.09762	-0.510799	2974	8216	0.106263	111146419D18	645503	LOC645503	similar to Ubiquitin-like 1-activating enzyme E1B (SUMO-1-activating enzyme subunit 2) (Anthracycline-associated resistance ARX)	111146493D18	645503	LOC645503	similar to Ubiquitin-like 1-activating enzyme E1B (SUMO-1-activating enzyme subunit 2) (Anthracycline-associated resistance ARX)
E	18	2046	1433	28.54	18.84	-0.279698	-1.04478	10053	3520	0.156343	111146419E18	646196	LOC646196	similar to SWI/SNF related, matrix associated, actin dependent regulator of chromatin, subfamily e, member 1	111146493E18	646196	LOC646196	similar to SWI/SNF related, matrix associated, actin dependent regulator of chromatin, subfamily e, member 1
F	18	2920	1420	15.31	22.04	-1.3232	-0.79238	1523.5	5731	0.0446595	111146419F18	442267	LOC442267	similar to T-complex protein 1 subunit eta (TCP-1-eta) (CCT-eta) (HIV-1 Nef-interacting protein)	111146493F18	442267	LOC442267	similar to T-complex protein 1 subunit eta (TCP-1-eta) (CCT-eta) (HIV-1 Nef-interacting protein)
G	18	962	1530	31.19	24.64	-0.070682	-0.587307	12165	7532	0.329259	111146419G18	344371	LOC344371	hypothetical LOC344371	111146493G18	344371	LOC344371	hypothetical LOC344371
H	18	678	1280	17.55	40.39	-1.14652	0.654959	2618	18677	0.384852	111146419H18	442272	LOC442272	similar to YKT6 v-SNARE protein	111146493H18	442272	LOC442272	similar to YKT6 v-SNARE protein
I	18	930	1167	21.18	21.77	-0.860211	-0.813676	4812	5554	0.0911884	111146419I18	391365	SULT6B1	sulfotransferase family, cytosolic, 6B, member 1	111146493I18	391365	SULT6B1	sulfotransferase family, cytosolic, 6B, member 1
K	18	651	1632	18.59	22.37	-1.0645	-0.766351	3196	5948	0.0709551	111146419K18	729967	LOC729967	hypothetical protein LOC729967	111146493K18	729967	LOC729967	hypothetical protein LOC729967
A	19	2004	1810	26.15	31.16	-0.468207	-0.0730483	8254	12295	0.35836	111146419A19	645506	LOC645506	similar to Glycogenin-1	111146493A19	645506	LOC645506	similar to Glycogenin-1
C	19	1182	1502	23.18	31.96	-0.702463	-0.00994903	6148	12921	0.308597	111146419C19	645538	LOC645538	similar to Aspartate aminotransferase, mitochondrial precursor (Transaminase A) (Glutamate oxaloacetate transaminase 2)	111146493C19	645538	LOC645538	similar to Aspartate aminotransferase, mitochondrial precursor (Transaminase A) (Glutamate oxaloacetate transaminase 2)
D	19	2103	1203	21.87	18.54	-0.805788	-1.06844	5264	3333	0.0627194	111146419D19	442124	LOC442124	hypothetical LOC442124	111146493D19	442124	LOC442124	hypothetical LOC442124
I	19	2166	2678	16.81	18.89	-1.20489	-1.04083	2215	3549	0.0281924	111146419I19	343301	LOC343301	hypothetical LOC343301	111146493I19	343301	LOC343301	hypothetical LOC343301
K	19	2085	1791	15.44	25.29	-1.31295	-0.536039	1576	7986	0.0775909	111146419K19	391051	UOX	urate oxidase	111146493K19	391051	UOX	urate oxidase
M	19	1001	1935	19.58	23.26	-0.98641	-0.696153	3811	6543	0.0909773	111146419M19	391053	LOC391053	similar to Calpain small subunit 1 (CSS1) (Calcium-dependent protease small subunit 1) (Calcium-dependent protease small subunit) (CDPS) (Calpain regulatory subunit) (Calcium-activated neutral proteinase small subunit) (CANP small subunit)...	111146493M19	391053	LOC391053	similar to Calpain small subunit 1 (CSS1) (Calcium-dependent protease small subunit 1) (Calcium-dependent protease small subunit) (CDPS) (Calpain regulatory subunit) (Calcium-activated neutral proteinase small subunit) (CANP small subunit)...
N	19	2067	317	21.04	26.5	-0.871254	-0.440601	4722	8866	0.156689	111146419N19	645763	LOC645763	intersectin 1 pseudogene	111146493N19	645763	LOC645763	intersectin 1 pseudogene
P	19	1107	1291	27.37	25.79	-0.371981	-0.496602	9155.5	8350	0.260066	111146419P19	391738	LOC391738	similar to 60S ribosomal protein L29 (Cell surface heparin-binding protein HIP)	111146493P19	391738	LOC391738	similar to 60S ribosomal protein L29 (Cell surface heparin-binding protein HIP)
A	20	1582	2230	20.42	20.63	-0.920156	-0.903592	4323	4723.5	0.06945	111146419A20	442017	LOC442017	interferon induced transmembrane protein pseudogene	111146493A20	442017	LOC442017	interferon induced transmembrane protein pseudogene
C	20	1568	1005	19.2	26.57	-1.01638	-0.43508	3596	8916	0.132855	111146419C20	130865	LOC130865	similar to 60S ribosomal protein L26 (Silica-induced gene 20 protein) (SIG-20)	111146493C20	130865	LOC130865	similar to 60S ribosomal protein L26 (Silica-induced gene 20 protein) (SIG-20)
E	20	511	828	10.37	20.29	-1.71284	-0.930409	391	4501	0.0203069	111146419E20	391387	LOC391387	similar to laminin receptor 1 (ribosomal protein SA)	111146493E20	391387	LOC391387	similar to laminin receptor 1 (ribosomal protein SA)
I	20	868	1864	36.98	17.81	0.385999	-1.12602	16407.5	2854	0.314859	111146419I20	647307	LOC647307	similar to Phosphatidylethanolamine-binding protein (PEBP) (Prostatic binding protein) (HCNPpp) (Neuropolypeptide h3) (Raf kinase inhibitor protein) (RKIP)	111146493I20	647307	LOC647307	similar to Phosphatidylethanolamine-binding protein (PEBP) (Prostatic binding protein) (HCNPpp) (Neuropolypeptide h3) (Raf kinase inhibitor protein) (RKIP)
J	20	1258	1279	19.55	27.21	-0.988776	-0.384601	3791	9344	0.146415	111146419J20	730345	LOC730345	hypothetical protein LOC730345	111146493J20	730345	LOC730345	hypothetical protein LOC730345
L	20	943	2501	26.94	19.23	-0.405897	-1.01402	8814	3778	0.134559	111146419L20	54753	DKFZp434J1015	hypothetical protein DKFZp434J1015	111146493L20	54753	DKFZp434J1015	hypothetical protein DKFZp434J1015
B	21	1536	1140	19.86	45.26	-0.964325	1.03908	3976	20922	0.526102	111146419B21	730497	LOC730497	similar to Striatin	111146493B21	729862	LOC729862	similar to Striatin
C	21	2004	2167	31.29	19.66	-0.0627946	-0.9801	12255	4068.5	0.22613	111146419C21	441896	LOC441896	similar to 60S ribosomal protein L7	111146493C21	441896	LOC441896	similar to 60S ribosomal protein L7
D	21	1020	2982	28.63	18.95	-0.2726	-1.0361	10133.5	3590	0.15983	111146419D21	646639	LOC646639	similar to Probable mitochondrial import receptor subunit TOM40 homolog (Translocase of outer membrane 40 kDa subunit homolog) (Haymaker protein) (p38.5)	111146493D21	646639	LOC646639	similar to Probable mitochondrial import receptor subunit TOM40 homolog (Translocase of outer membrane 40 kDa subunit homolog) (Haymaker protein) (p38.5)
E	21	2001	1400	24.04	27.79	-0.634631	-0.338854	6735	9776	0.231355	111146419E21	441897	LOC441897	similar to Gastricsin precursor (Pepsinogen C)	111146493E21	441897	LOC441897	similar to Gastricsin precursor (Pepsinogen C)
G	21	1623	1709	22.43	24.99	-0.761619	-0.559701	5645	7786	0.153089	111146419G21	441898	hCG_1642034	hCG1642034	111146493G21	441898	hCG_1642034	hCG1642034
H	21	968	896	18.9	21.76	-1.04004	-0.814464	3398	5543	0.0678395	111146419H21	727930	LOC727930	similar to CG10275-PA	111146493H21	727930	LOC727930	similar to CG10275-PA
I	21	1308	653	19.04	34.15	-1.029	0.162785	3491.5	14548	0.276175	111146419I21	441899	LOC441899	hypothetical LOC441899	111146493I21	441899	LOC441899	hypothetical LOC441899
K	21	566	1331	30.92	22.24	-0.091978	-0.776605	11928	5850	0.268226	111146419K21	343495	LOC343495	similar to 60S ribosomal protein L6 (TAX-responsive enhancer element-binding protein 107) (TAXREB107) (Neoplasm-related protein C140)	111146493K21	343495	LOC343495	similar to 60S ribosomal protein L6 (TAX-responsive enhancer element-binding protein 107) (TAXREB107) (Neoplasm-related protein C140)
L	21	1088	886	28.13	30.47	-0.312037	-0.127471	9718	11759	0.391459	111146419L21	133748	LOC133748	similar to 60S ribosomal protein L7a (Surfeit locus protein 3)	111146493L21	133748	LOC133748	similar to 60S ribosomal protein L7a (Surfeit locus protein 3)
M	21	809	1423	27.32	28.74	-0.375925	-0.263923	9119.5	10476	0.325874	111146419M21	391073	LOC391073	similar to Glyceraldehyde-3-phosphate dehydrogenase (GAPDH)	111146493M21	391073	LOC391073	similar to Glyceraldehyde-3-phosphate dehydrogenase (GAPDH)
N	21	1611	2483	19.18	27.1	-1.01796	-0.393277	3579	9283	0.140392	111146419N21	391804	LOC391804	similar to RNA-binding motif protein, X-linked 2	111146493N21	391804	LOC391804	similar to RNA-binding motif protein, X-linked 2
O	21	1619	1538	19.27	23.67	-1.01086	-0.663815	3632	6828	0.0928497	111146419O21	391075	LOC391075	similar to Glyceraldehyde-3-phosphate dehydrogenase (GAPDH)	111146493O21	391075	LOC391075	similar to Glyceraldehyde-3-phosphate dehydrogenase (GAPDH)
P	21	1512	1643	19.44	39.32	-0.997452	0.570564	3719	18048	0.402102	111146419P21	133790	LOC133790	similar to ribosomal protein S18	111146493P21	133790	LOC133790	similar to ribosomal protein S18
A	22	1585	993	21.07	34.64	-0.868887	0.201433	4743	14913.5	0.327906	111146419A22	649489	LOC649489	similar to protein phosphatase 1, regulatory (inhibitor) subunit 2	111146493A22	649489	LOC649489	similar to protein phosphatase 1, regulatory (inhibitor) subunit 2
I	22	1302	1185	27.65	28.61	-0.349896	-0.274177	9347	10366	0.329794	111146419I22	442042	LOC442042	similar to polymerase (RNA) II (DNA directed) polypeptide D isoform 1	111146493I22	442042	LOC442042	similar to polymerase (RNA) II (DNA directed) polypeptide D isoform 1
L	22	1447	1905	31.65	15.33	-0.0344	-1.32162	12516	1549	0.167883	111146419L22	645534	LOC645534	similar to Carboxy-terminal domain RNA polymerase II polypeptide A small phosphatase 2	111146493L22	645534	LOC645534	similar to Carboxy-terminal domain RNA polymerase II polypeptide A small phosphatase 2
M	22	1031	1716	32.98	19.58	0.0705025	-0.98641	13579.5	4005	0.262418	111146419M22	339451	KLHL17	kelch-like 17 (Drosophila)	111146493M22	339451	KLHL17	kelch-like 17 (Drosophila)
O	22	877	969	20.07	28.07	-0.947761	-0.316769	4112	9993.5	0.168852	111146419O22	730037	LOC730037	similar to Collagen alpha-2(XI) chain precursor	111146493O22	730037	LOC730037	similar to Collagen alpha-2(XI) chain precursor
B	3	129	1595	4.65	34.67	-2.164	0.2038	168	14933.5	0.19354	111146418B3	441617	LOC441617	similar to trophoblast glycoprotein	111146492B3	441617	LOC441617	similar to trophoblast glycoprotein
F	3	1415	445	37.1	40.9	0.395464	0.695185	16487	18950	1.06576	111146418F3	642599	LOC642599	hypothetical LOC642599	111146492F3	642599	LOC642599	hypothetical LOC642599
G	3	1988	1284	7.34	40.03	-1.95183	0.626565	219	18449	0.295754	111146418G3	652489	LOC652489	similar to SMT3 suppressor of mif two 3 homolog 2 pseudogene	111146492G3	652489	LOC652489	similar to SMT3 suppressor of mif two 3 homolog 2 pseudogene
H	3	1070	385	44.49	39.48	0.978343	0.583184	20547	18154	1.27114	111146418H3	642599	LOC642599	hypothetical LOC642599	111146492H3	642599	LOC642599	hypothetical LOC642599
I	3	1011	1243	0.2	43.93	-2.51499	0.934173	54	20363	0.35377	111146418I3	442676	LOC442676	similar to capicua homolog	111146492I3	442676	LOC442676	similar to capicua homolog
J	3	2076	592	37.28	31.08	0.409661	-0.0793582	16585	12236	0.704956	111146418J3	390239	LOC390239	similar to NADH dehydrogenase [ubiquinone] 1 beta subcomplex subunit 11, mitochondrial precursor (NADH-ubiquinone oxidoreductase ESSS subunit) (Complex I-ESSS) (CI-ESSS) (Neuronal protein 17.3) (p17.3) (Np17.3)	111146492J3	390239	LOC390239	similar to NADH dehydrogenase [ubiquinone] 1 beta subcomplex subunit 11, mitochondrial precursor (NADH-ubiquinone oxidoreductase ESSS subunit) (Complex I-ESSS) (CI-ESSS) (Neuronal protein 17.3) (p17.3) (Np17.3)
L	3	1170	1538	40	26.14	0.624198	-0.468996	18255	8605.5	0.612309	111146418L3	390244	LOC390244	similar to heat shock 70kD protein binding protein	111146492L3	390244	LOC390244	similar to heat shock 70kD protein binding protein
N	3	416	1461	43.99	42.78	0.938906	0.843468	20357	19860	1.37267	111146418N3	120318	LOC120318	similar to 40S ribosomal protein S6	111146492N3	120318	LOC120318	similar to 40S ribosomal protein S6
A	4	1526	2078	0.13	24.16	-2.52051	-0.625167	42	7171	0.04415	111146418A4	256158	HMCN2	hemicentin 2	111146492A4	256158	HMCN2	hemicentin 2
B	4	1306	1620	44.95	38.58	1.01462	0.512197	20721	17593	1.24584	111146418B4	730036	LOC730036	similar to taste receptor protein 1	111146492B4	730036	LOC730036	similar to taste receptor protein 1
C	4	643	1677	0	29.1	-2.53076	-0.235529	13.5	10738.5	0.0981063	111146418C4	84726	KIAA0515	KIAA0515	111146492C4	84726	KIAA0515	KIAA0515
D	4	2127	2246	22.47	24.09	-0.758464	-0.630688	5671.5	7124	0.138944	111146418D4	441728	LOC441728	similar to Golgin subfamily A member 6 (Golgin linked to PML) (Golgin-like protein)	111146492D4	441728	LOC441728	similar to Golgin subfamily A member 6 (Golgin linked to PML) (Golgin-like protein)
F	4	1769	2430	32.39	32.84	0.0239668	0.0594601	13101.5	13595	0.604855	111146418F4	390614	LOC390614	hypothetical LOC390614	111146492F4	390614	LOC390614	hypothetical LOC390614
G	4	1477	681	0	59.18	-2.53076	2.137	13.5	23609	0.473579	111146418G4	2876	GPX1	glutathione peroxidase 1	111146492G4	2876	GPX1	glutathione peroxidase 1
H	4	699	1172	47.21	48.04	1.19288	1.25835	21513	21783	1.59091	111146418H4	647020	LOC647020	similar to Acidic leucine-rich nuclear phosphoprotein 32 family member B (PHAPI2 protein) (Silver-stainable protein SSP29) (Acidic protein rich in leucines)	111146492H4	647020	LOC647020	similar to Acidic leucine-rich nuclear phosphoprotein 32 family member B (PHAPI2 protein) (Silver-stainable protein SSP29) (Acidic protein rich in leucines)
K	4	2288	1580	0.04	42.41	-2.52761	0.814285	23	19692.5	0.329877	111146418K4	392437	LOC392437	hypothetical LOC392437	111146492K4	392437	LOC392437	hypothetical LOC392437
M	4	3022	1627	1.13	34.79	-2.44164	0.213265	75	15036	0.193783	111146418M4	441488	hCG_1982709	transcription factor Dp-1-like pseudogene	111146492M4	441488	hCG_1982709	transcription factor Dp-1-like pseudogene
O	4	1257	904	43.2	65.82	0.876595	2.66073	20030	23971	1.64314	111146418O4	441490	LOC441490	similar to ferritin, heavy polypeptide-like 17	111146492O4	441490	LOC441490	similar to ferritin, heavy polypeptide-like 17
P	4	600	1258	48.17	43.56	1.2686	0.90499	21824	20235	1.5013	111146418P4	390641	LOC390641	similar to selenophosphate synthetase	111146492P4	390641	LOC390641	similar to selenophosphate synthetase
A	5	3129	1533	0.32	27.2	-2.50552	-0.385389	63	9338	0.0749999	111146418A5	653340	LOC653340	hypothetical LOC653340	111146492A5	653340	LOC653340	hypothetical LOC653340
B	5	798	2008	49.5	37.8	1.3735	0.450675	22188	17104	1.31026	111146418B5	390250	LOC390250	similar to DNA directed RNA polymerase II polypeptide E	111146492B5	390250	LOC390250	similar to DNA directed RNA polymerase II polypeptide E
E	5	2734	1641	0.15	49.79	-2.51893	1.39638	46	22232	0.421203	111146418E5	54441	STAG3L1	stromal antigen 3-like 1	111146492E5	54441	STAG3L1	stromal antigen 3-like 1
M	5	2180	656	0	55.64	-2.53076	1.85779	13.5	23254	0.459451	111146418M5	728377	LOC728377	similar to rho guanine nucleotide exchange factor 5	111146492M5	728377	LOC728377	similar to rho guanine nucleotide exchange factor 5
O	5	653	1365	39.82	47.84	0.610001	1.24257	18151	21731	1.3499	111146418O5	645464	LOC645464	similar to vasoactive intestinal peptide receptor 2	111146492O5	645464	LOC645464	similar to vasoactive intestinal peptide receptor 2
A	6	287	894	0.7	55.03	-2.47555	1.80968	70	23170	0.458366	111146418A6	2229	FDPSL5	farnesyl diphosphate synthase-like 5 (farnesyl pyrophosphate synthetase-like 5)	111146492A6	2229	FDPSL5	farnesyl diphosphate synthase-like 5 (farnesyl pyrophosphate synthetase-like 5)
C	6	818	865	32.27	45.9	0.0145019	1.08956	13021	21139	0.990334	111146418C6	347549	LOC347549	similar to proline rich 6	111146492C6	347549	LOC347549	similar to proline rich 6
F	6	2234	817	33.8	47.61	0.135179	1.22443	14165	21676	1.0902	111146418F6	729197	LOC729197	similar to Dynamin-1 (D100) (Dynamin, brain) (B-dynamin)	111146492F6	729197	LOC729197	similar to Dynamin-1 (D100) (Dynamin, brain) (B-dynamin)
H	6	1681	1696	39.02	30.66	0.546902	-0.112485	17699	11923	0.744686	111146418H6	441736	LOC441736	similar to golgi autoantigen, golgin subfamily a, 8A	111146492H6	441736	LOC441736	similar to golgi autoantigen, golgin subfamily a, 8A
L	6	663	2045	36.2	38.78	0.324477	0.527972	15874	17710	0.957218	111146418L6	441742	LOC441742	similar to Gamma-aminobutyric-acid receptor alpha-5 subunit precursor (GABA(A) receptor)	111146492L6	441742	LOC441742	similar to Gamma-aminobutyric-acid receptor alpha-5 subunit precursor (GABA(A) receptor)
M	6	923	916	47.45	39.3	1.21181	0.568986	21608	18042	1.33424	111146418M6	441502	RPS26L1	ribosomal protein S26-like 1	111146492M6	441502	RPS26L1	ribosomal protein S26-like 1
N	6	1037	964	27.77	43.15	-0.340431	0.872652	9435	20041	0.737363	111146418N6	729480	RPL23AP5	ribosomal protein L23a pseudogene 5	111146492N6	729480	RPL23AP5	ribosomal protein L23a pseudogene 5
P	6	768	1398	28.65	44.64	-0.271022	0.990174	10150.5	20678	0.806584	111146418P6	441744	LOC441744	similar to 40S ribosomal protein S16	111146492P6	441744	LOC441744	similar to 40S ribosomal protein S16
A	7	1001	1522	40.16	42.44	0.636818	0.816651	18354	19710	1.22964	111146418A7	400723	LOC400723	hypothetical LOC400723	111146492A7	400723	LOC400723	hypothetical LOC400723
D	7	277	1554	29.6	39.58	-0.196092	0.591071	10880	18203	0.717831	111146418D7	390294	LOC390294	hypothetical LOC390294	111146492D7	390294	LOC390294	hypothetical LOC390294
E	7	1475	1360	48.41	38.46	1.28753	0.502732	21893	17517	1.31814	111146418E7	389611	FAM90A3	family with sequence similarity 90, member A3	111146492E7	389611	FAM90A3	family with sequence similarity 90, member A3
G	7	2089	1691	32.74	41.63	0.0515727	0.752763	13377.5	19324	0.907572	111146418G7	728731	LOC728731	similar to olfactory receptor 873	111146492G7	728731	LOC728731	similar to olfactory receptor 873
H	7	1541	1453	27.13	32.48	-0.390911	0.0310655	8968	13297.5	0.420731	111146418H7	390298	LOC390298	similar to Mitochondrial import inner membrane translocase subunit Tim17-B	111146492H7	390298	LOC390298	similar to Mitochondrial import inner membrane translocase subunit Tim17-B
I	7	1335	816	31.54	57.72	-0.0430761	2.02185	12432	23488	1.09501	111146418I7	389611	FAM90A3	family with sequence similarity 90, member A3	111146492I7	389611	FAM90A3	family with sequence similarity 90, member A3
J	7	1229	812	44.51	38.92	0.97992	0.539014	20555	17796	1.24825	111146418J7	441630	BRI3P2	brain protein I3 pseudogene 2	111146492J7	441630	BRI3P2	brain protein I3 pseudogene 2
K	7	1915	1418	35.98	33.36	0.307125	0.100475	15730	13970	0.748613	111146418K7	728957	LOC728957	similar to zinc finger protein 75	111146492K7	728957	LOC728957	similar to zinc finger protein 75
N	7	67	1641	11.94	28.34	-1.58901	-0.295473	587	10180	0.0983803	111146418N7	441632	LOC441632	hypothetical LOC441632	111146492N7	441632	LOC441632	hypothetical LOC441632
O	7	1733	646	28.97	59.44	-0.245782	2.15751	10389	23634	0.982407	111146418O7	286042	FLJ10661	similar to CG7889-PA	111146492O7	286042	FLJ10661	similar to CG7889-PA
A	8	1483	945	35.2	42.65	0.245603	0.833215	15206	19801	1.04005	111146418A8	392501	LOC392501	similar to 60S ribosomal protein L26	111146492A8	392501	LOC392501	similar to 60S ribosomal protein L26
C	8	2111	985	22.07	37.87	-0.790013	0.456197	5395.5	17147	0.431265	111146418C8	643617	LOC643617	similar to laminin receptor 1 (ribosomal protein SA)	111146492C8	643617	LOC643617	similar to laminin receptor 1 (ribosomal protein SA)
G	8	1197	573	30.49	41.88	-0.125894	0.772482	11603	19436	0.817637	111146418G8	441509	GLRA4	glycine receptor, alpha 4	111146492G8	441509	GLRA4	glycine receptor, alpha 4
I	8	493	1797	45.03	45.13	1.02093	1.02882	20755.5	20875.5	1.4709	111146418I8	644415	LOC644415	similar to prohibitin	111146492I8	644415	LOC644415	similar to prohibitin
K	8	1279	337	40.5	56.97	0.663635	1.96269	18549.5	23408	1.49406	111146418K8	441511	LOC441511	similar to mitofusin 1	111146492K8	441511	LOC441511	similar to mitofusin 1
L	8	1199	1477	31.94	37.91	-0.0115265	0.459352	12756	17175	0.760303	111146418L8	730150	LOC730150	similar to PRKC, apoptosis, WT1, regulator	111146492L8	730150	LOC730150	similar to PRKC, apoptosis, WT1, regulator
M	8	1556	1250	52.76	50.08	1.63063	1.41925	22851	22296	1.72984	111146418M8	6613	SUMO2	SMT3 suppressor of mif two 3 homolog 2 (S. cerevisiae)	111146492M8	6613	SUMO2	SMT3 suppressor of mif two 3 homolog 2 (S. cerevisiae)
O	8	774	1045	13.57	40.96	-1.46044	0.699917	968	18972	0.337433	111146418O8	730834	LOC730834	similar to PRP4 pre-mRNA processing factor 4 homolog B	111146492O8	730834	LOC730834	similar to PRP4 pre-mRNA processing factor 4 homolog B
C	9	1057	1666	42.86	42.2	0.849778	0.797721	19860	19595	1.32115	111146418C9	728938	hCG_17750	hCG17750	111146492C9	728938	hCG_17750	hCG17750
F	9	844	714	48.82	41.74	1.31987	0.761439	22021	19370.5	1.45402	111146418F9	283463	MUC19	mucin 19, oligomeric	111146492F9	283463	MUC19	mucin 19, oligomeric
G	9	1039	1112	42.25	43.79	0.801665	0.923131	19545	20313	1.34828	111146418G9	441344	LOC441344	similar to Sorting nexin-5	111146492G9	441344	LOC441344	similar to Sorting nexin-5
I	9	1483	1419	47.88	40.87	1.24573	0.692819	21740	18938	1.40432	111146418I9	59339	PLEKHA2	pleckstrin homology domain containing, family A (phosphoinositide binding specific) member 2	111146492I9	59339	PLEKHA2	pleckstrin homology domain containing, family A (phosphoinositide binding specific) member 2
J	9	873	1106	54.07	40.42	1.73396	0.657325	23062	18696	1.47988	111146418J9	441641	LOC441641	similar to ribosomal protein L13A	111146492J9	441641	LOC441641	similar to ribosomal protein L13A
K	9	1379	1689	48.01	52.87	1.25598	1.63931	21777	22858	1.69083	111146418K9	441347	hCG_1795560	hCG1795560	111146492K9	441347	hCG_1795560	hCG1795560
L	9	155	666	34.19	41.89	0.16594	0.77327	14472	19441.5	0.976093	111146418L9	120872	LOC120872	hypothetical LOC120872	111146492L9	120872	LOC120872	hypothetical LOC120872
M	9	456	793	62.5	44.14	2.39886	0.950737	23847	20455	1.6657	111146418M9	389655	LOC389655	similar to 60S ribosomal protein L29 (Cell surface heparin-binding protein HIP)	111146492M9	389655	LOC389655	similar to 60S ribosomal protein L29 (Cell surface heparin-binding protein HIP)
N	9	552	1173	38.95	31.29	0.541381	-0.0627946	17669	12400	0.76733	111146418N9	441643	LOC441643	similar to p53 and DNA damage-regulated protein	111146492N9	441643	LOC441643	similar to p53 and DNA damage-regulated protein
P	9	1259	792	40.67	37.25	0.677044	0.407295	18664	16765	1.06528	111146418P9	6159	RPL29	ribosomal protein L29	111146492P9	6159	RPL29	ribosomal protein L29
A	10	1250	1619	24.16	37.12	-0.625167	0.397041	6812	16675	0.468161	111146418A10	441518	FAM127C	family with sequence similarity 127, member C	111146492A10	441518	FAM127C	family with sequence similarity 127, member C
B	10	1890	1442	33.39	37.31	0.102841	0.412027	13897	16804	0.799926	111146418B10	647144	LOC647144	similar to uncharacterized protein family UPF0227 member RGD1359682	111146492B10	647144	LOC647144	similar to uncharacterized protein family UPF0227 member RGD1359682
F	10	73	1216	6.85	47.12	-1.99048	1.18578	204	21540.5	0.401271	111146418F10	731250	LOC731250	hypothetical protein LOC731250	111146492F10	731250	LOC731250	hypothetical protein LOC731250
G	10	1645	1348	39.45	39.84	0.580818	0.611578	17944.5	18354	1.11821	111146418G10	644670	LOC644670	hypothetical LOC644670	111146492G10	644670	LOC644670	hypothetical LOC644670
H	10	1551	919	38.62	41.68	0.515352	0.756707	17494	19337	1.15126	111146418H10	24150	TP53TG3	TP53TG3 protein	111146492H10	24150	TP53TG3	TP53TG3 protein
I	10	795	1598	45.91	39.55	1.09034	0.588705	21064	18191	1.30779	111146418I10	441531	PGAM4	phosphoglycerate mutase family member 4	111146492I10	441531	PGAM4	phosphoglycerate mutase family member 4
K	10	1956	937	36.96	45.46	0.384421	1.05485	16394	20985	1.18578	111146418K10	441533	LOC441533	similar to 60S ribosomal protein L26 (Silica-induced gene 20 protein) (SIG-20)	111146492K10	441533	LOC441533	similar to 60S ribosomal protein L26 (Silica-induced gene 20 protein) (SIG-20)
L	10	929	963	56.08	38.32	1.89249	0.49169	23316	17429	1.40895	111146418L10	401847	LOC401847	similar to ectonucleotide pyrophosphatase/phosphodiesterase 7	111146492L10	401847	LOC401847	similar to ectonucleotide pyrophosphatase/phosphodiesterase 7
M	10	1259	1447	47.82	39.67	1.24099	0.59817	21717	18248.5	1.35556	111146418M10	252946	CYorf16	chromosome Y open reading frame 16	111146492M10	252946	CYorf16	chromosome Y open reading frame 16
N	10	1015	1585	52.51	30.98	1.61091	-0.0872456	22805	12148	1.03685	111146418N10	606551	UBE2MP1	ubiquitin-conjugating enzyme E2M pseudogene 1	111146492N10	606551	UBE2MP1	ubiquitin-conjugating enzyme E2M pseudogene 1
O	10	1776	1912	39.81	35.83	0.609212	0.295294	18141	15785	0.976813	111146418O10	252946	CYorf16	chromosome Y open reading frame 16	111146492O10	252946	CYorf16	chromosome Y open reading frame 16
B	11	918	1062	22.77	43.03	-0.734802	0.863187	5881	19989	0.567982	111146418B11	283450	C12orf51	chromosome 12 open reading frame 51	111146492B11	283450	C12orf51	chromosome 12 open reading frame 51
D	11	415	2237	40.48	39.74	0.662058	0.603691	18534	18293	1.15101	111146418D11	390364	LOC390364	similar to ribosomal protein L10	111146492D11	390364	LOC390364	similar to ribosomal protein L10
E	11	1464	1594	37.91	41.47	0.459352	0.740143	17025	19244	1.1164	111146418E11	254958	REXO1L1	REX1, RNA exonuclease 1 homolog (S. cerevisiae)-like 1	111146492E11	254958	REXO1L1	REX1, RNA exonuclease 1 homolog (S. cerevisiae)-like 1
G	11	1893	462	41.1	30.95	0.71096	-0.0896118	18921	12125.5	0.818032	111146418G11	441363	REXO1L7P	REX1, RNA exonuclease 1 homolog (S. cerevisiae)-like 7 (pseudogene)	111146492G11	254958	REXO1L1	REX1, RNA exonuclease 1 homolog (S. cerevisiae)-like 1
M	11	1854	1146	36.35	53.23	0.336308	1.6677	15998.5	22916	1.2852	111146418M11	441376	LOC441376	AARD protein	111146492M11	441376	LOC441376	AARD protein
O	11	262	1044	46.56	29.69	1.14161	-0.188993	21284	11181	0.894492	111146418O11	441377	LOC441377	similar to 40S ribosomal protein S26	111146492O11	441377	LOC441377	similar to 40S ribosomal protein S26
C	12	1306	1555	35.83	44.95	0.295294	1.01462	15614.5	20796	1.12512	111146418C12	730995	LOC730995	similar to ankyrin repeat domain 36	111146492C12	730995	LOC730995	similar to ankyrin repeat domain 36
F	12	1853	2562	50.46	28.65	1.44922	-0.271022	22410	10394	0.91327	111146418F12	326343	MT1DP	metallothionein 1D (pseudogene)	111146492F12	326343	MT1DP	metallothionein 1D (pseudogene)
H	12	1145	1990	58.17	41.16	2.05734	0.715692	23534	19086	1.54161	111146418H12	441771	MT1CP	metallothionein 1C (pseudogene)	111146492H12	441771	MT1CP	metallothionein 1C (pseudogene)
J	12	1698	639	32.69	45.54	0.047629	1.06116	13332	21009.5	1.00089	111146418J12	390735	hCG_1642987	hCG1642987	111146492J12	390735	hCG_1642987	hCG1642987
K	12	1045	2424	41.91	52.27	0.774848	1.59198	19369	22755	1.50594	111146418K12	401640	LOC401640	similar to 60S ribosomal protein L7a	111146492K12	401640	LOC401640	similar to 60S ribosomal protein L7a
M	12	1881	1485	40.46	39.93	0.66048	0.618677	18525	18400	1.15715	111146418M12	441666	LOC441666	similar to zinc finger protein 91	111146492M12	441666	LOC441666	similar to zinc finger protein 91
P	12	2393	934	32.55	44.75	0.0365867	0.99885	13216	20714	0.977043	111146418P12	648774	LOC648774	hypothetical LOC648774	111146492P12	648774	LOC648774	hypothetical LOC648774
B	13	1453	1653	36.68	38.35	0.362336	0.494056	16215	17448.5	0.961755	111146418B13	441655	LOC441655	similar to inositol 1,3,4,5,6-pentakisphosphate 2-kinase	111146492B13	441655	LOC441655	similar to inositol 1,3,4,5,6-pentakisphosphate 2-kinase
E	13	1232	1028	41.48	35.12	0.740932	0.239293	19130	15281.5	1.00497	111146418E13	441381	LRRC24	leucine rich repeat containing 24	111146492E13	441381	LRRC24	leucine rich repeat containing 24
G	13	1689	1564	41.33	39.51	0.729101	0.58555	19051	18176	1.17615	111146418G13	80728	KIAA1688	KIAA1688 protein	111146492G13	80728	KIAA1688	KIAA1688 protein
H	13	865	265	57.11	59.62	1.97373	2.17171	23425	23643	1.88019	111146418H13	341784	LOC341784	similar to eukaryotic translation initiation factor 4A, isoform 1	111146492H13	341784	LOC341784	similar to eukaryotic translation initiation factor 4A, isoform 1
I	13	909	1032	40.37	47.38	0.653382	1.20629	18477	21607	1.36361	111146418I13	90987	ZNF251	zinc finger protein 251	111146492I13	90987	ZNF251	zinc finger protein 251
J	13	1757	1426	26.86	38.01	-0.412207	0.467239	8761	17237	0.573617	111146418J13	390403	LOC390403	similar to CG9288-PA	111146492J13	390403	LOC390403	similar to CG9288-PA
L	13	1027	914	42.75	34.9	0.841102	0.221941	19813	15116	1.03543	111146418L13	390407	LOC390407	similar to eukaryotic translation initiation factor 4A, isoform 1	111146492L13	390407	LOC390407	similar to eukaryotic translation initiation factor 4A, isoform 1
M	13	838	958	52.15	39.87	1.58252	0.613945	22741	18370	1.43438	111146418M13	392281	LOC392281	hypothetical LOC392281	111146492M13	392281	LOC392281	hypothetical LOC392281
N	13	1220	1478	30.98	34.51	-0.0872456	0.19118	11978	14817	0.609327	111146418N13	390411	LOC390411	similar to nucleophosmin 1 isoform 1	111146492N13	390411	LOC390411	similar to nucleophosmin 1 isoform 1
O	13	700	957	40.86	35.42	0.69203	0.262955	18775	15505	0.997305	111146418O13	728595	LOC728595	similar to 40S ribosomal protein S26	111146492O13	728595	LOC728595	similar to 40S ribosomal protein S26
B	14	700	871	48.71	42.94	1.31119	0.856088	21985	19936	1.49146	111146418B14	401865	LOC401865	hypothetical LOC401865	111146492B14	401865	LOC401865	hypothetical LOC401865
C	14	1626	665	26.08	64.36	-0.473728	2.54557	8205	23924	0.876072	111146418C14	441553	LOC441553	hypothetical LOC441553	111146492C14	441553	LOC441553	hypothetical LOC441553
E	14	2249	973	37.75	36.69	0.446732	0.363125	16915	16404	0.942171	111146418E14	644021	LOC644021	similar to cathepsin L-like protein	111146492E14	644021	LOC644021	similar to cathepsin L-like protein
F	14	857	1523	46.91	48.59	1.16922	1.30173	21392	21945	1.59392	111146418F14	441781	LOC441781	hypothetical LOC441781	111146492F14	441781	LOC441781	hypothetical LOC441781
O	14	695	622	44.75	48.55	0.99885	1.29857	20643	21927	1.538	111146418O14	644496	LOC644496	similar to Cathepsin L precursor (Major excreted protein) (MEP)	111146492O14	644496	LOC644496	similar to Cathepsin L precursor (Major excreted protein) (MEP)
A	15	1870	1558	25.83	32.67	-0.493447	0.0460515	8022	13460	0.391641	111146418A15	402359	LOC402359	KH-type splicing regulatory protein (FUSE binding protein 2) pseudogene	111146492A15	402359	LOC402359	KH-type splicing regulatory protein (FUSE binding protein 2) pseudogene
B	15	716	1560	32.82	40.38	0.0578826	0.65417	13434	18671	0.874764	111146418B15	390421	LOC390421	similar to Glyceraldehyde-3-phosphate dehydrogenase (GAPDH)	111146492B15	390421	LOC390421	similar to Glyceraldehyde-3-phosphate dehydrogenase (GAPDH)
D	15	1676	349	44.15	31.81	0.951526	-0.0217801	20421	12813	0.93737	111146418D15	390424	LOC390424	similar to ATP synthase lipid-binding protein, mitochondrial precursor (ATP synthase proteolipid P1) (ATPase protein 9) (ATPase subunit C)	111146492D15	390424	LOC390424	similar to ATP synthase lipid-binding protein, mitochondrial precursor (ATP synthase proteolipid P1) (ATPase protein 9) (ATPase subunit C)
F	15	1884	1647	33.07	26.23	0.0776012	-0.461897	13651	8664.5	0.422623	111146418F15	650363	LOC650363	similar to Collagen alpha-1(I) chain precursor	111146492F15	650363	LOC650363	similar to Collagen alpha-1(I) chain precursor
H	15	1357	454	33.46	35.02	0.108362	0.231406	13950	15200	0.721143	111146418H15	644734	LOC644734	similar to Zinc finger protein 85 (Zinc finger protein HPF4) (HTF1)	111146492H15	644734	LOC644734	similar to Zinc finger protein 85 (Zinc finger protein HPF4) (HTF1)
L	15	1204	1238	57.14	42.49	1.9761	0.820595	23430	19732	1.58107	111146418L15	641455	P704P	prostate-specific P704P	111146492L15	641455	P704P	prostate-specific P704P
M	15	2234	1324	27.66	51.59	-0.349107	1.53835	9360	22630	0.868508	111146418M15	728577	CNTNAP3B	contactin associated protein-like 3B	111146492M15	728577	CNTNAP3B	contactin associated protein-like 3B
P	15	2270	1059	34.63	40.13	0.200645	0.634452	14787	18514	0.941153	111146418P15	122585	RPL23AP9	ribosomal protein L23a pseudogene 9	111146492P15	122585	RPL23AP9	ribosomal protein L23a pseudogene 9
E	16	2279	1738	30.36	38.61	-0.136148	0.514563	11494	17614	0.719066	111146418E16	338586	LOC338586	similar to hydroxysteroid dehydrogenase like 2	111146492E16	338586	LOC338586	similar to hydroxysteroid dehydrogenase like 2
F	16	936	1517	60.36	30.52	2.23007	-0.123528	23718	11798	1.07052	111146418F16	653498	LOC653498	similar to USP6 N-terminal like	111146492F16	653498	LOC653498	similar to USP6 N-terminal like
G	16	1665	851	43.18	48.3	0.875018	1.27885	20016	21860.5	1.4883	111146418G16	118945	LOC118945	similar to Cathepsin L precursor (Major excreted protein) (MEP)	111146492G16	118945	LOC118945	similar to Cathepsin L precursor (Major excreted protein) (MEP)
H	16	1447	1222	38.98	42.14	0.543747	0.792989	17682	19571	1.1778	111146418H16	85290	KRTAP4-3	keratin associated protein 4-3	111146492H16	85290	KRTAP4-3	keratin associated protein 4-3
J	16	1863	352	33.98	36.08	0.149377	0.315012	14313.5	15973	0.778471	111146418J16	441795	LOC441795	similar to high-mobility group box 3	111146492J16	441795	LOC441795	similar to high-mobility group box 3
K	16	1148	968	43.9	48.24	0.931807	1.27412	20305	21847	1.50794	111146418K16	389992	LOC389992	similar to 60S ribosomal protein L7	111146492K16	389992	LOC389992	similar to 60S ribosomal protein L7
N	16	1887	2463	34.66	33.09	0.203011	0.0791786	14814	13770	0.693409	111146418N16	645603	LOC645603	similar to Double C2-like domain-containing protein beta (Doc2-beta)	111146492N16	645603	LOC645603	similar to Double C2-like domain-containing protein beta (Doc2-beta)
C	17	1449	2038	24.98	36.02	-0.56049	0.31028	7439	15937	0.463747	111146418C17	441410	LOC441410	similar to FK506-binding protein 4 (Peptidyl-prolyl cis-trans isomerase) (PPIase) (Rotamase) (p59 protein) (HSP-binding immunophilin) (HBI) (FKBP52 protein) (52 kDa FK506-binding protein) (FKBP59)	111146492C17	441410	LOC441410	similar to FK506-binding protein 4 (Peptidyl-prolyl cis-trans isomerase) (PPIase) (Rotamase) (p59 protein) (HSP-binding immunophilin) (HBI) (FKBP52 protein) (52 kDa FK506-binding protein) (FKBP59)
E	17	1358	1081	32.03	31.73	-0.00442785	-0.0280901	12828	12743	0.554929	111146418E17	653436	LOC653436	similar to ankyrin repeat domain 20A	111146492E17	653436	LOC653436	similar to ankyrin repeat domain 20A
H	17	1607	1019	35.35	41.32	0.257434	0.728312	15295.5	19170	1.00813	111146418H17	441687	LOC441687	similar to testis expressed gene 21	111146492H17	441687	LOC441687	similar to testis expressed gene 21
J	17	1923	860	43.27	25.23	0.882116	-0.540771	20065	7953	0.66622	111146418J17	646410	LOC646410	similar to High mobility group protein B1 (High mobility group protein 1) (HMG-1) (Amphoterin) (Heparin-binding protein p30)	111146492J17	729868	LOC729868	similar to protein kinase C, eta
K	17	758	1312	40.5	42.68	0.663635	0.835581	18549.5	19817	1.24926	111146418K17	728094	LOC728094	similar to Ankyrin repeat domain-containing protein 18A	111146492K17	728094	LOC728094	similar to Ankyrin repeat domain-containing protein 18A
L	17	1431	1116	28.65	37.72	-0.271022	0.444365	10150.5	17062.5	0.628486	111146418L17	731308	LOC731308	similar to dynein, cytoplasmic, light peptide	111146492L17	731308	LOC731308	similar to dynein, cytoplasmic, light peptide
O	17	1271	1485	35.88	36.03	0.299237	0.311068	15655	15944	0.847407	111146418O17	389747	LOC389747	meprin A, alpha (PABA peptide hydrolase) pseudogene	111146492O17	389747	LOC389747	meprin A, alpha (PABA peptide hydrolase) pseudogene
P	17	1535	1992	21.82	35.09	-0.809732	0.236927	5231.5	15261	0.356392	111146418P17	441698	LOC441698	hypothetical LOC441698	111146492P17	441698	LOC441698	hypothetical LOC441698
F	18	2177	2070	32.94	26.14	0.0673475	-0.468996	13537	8605.5	0.416095	111146418F18	390811	LOC390811	similar to polymerase (RNA) III (DNA directed) polypeptide K	111146492F18	390811	LOC390811	similar to polymerase (RNA) III (DNA directed) polypeptide K
H	18	1439	653	35.93	49.62	0.303181	1.38297	15688	22197	1.2181	111146418H18	441800	LOC441800	similar to CMRF35-H antigen precursor (CMRF35-H9) (CMRF-35-H9) (CD300a antigen) (Inhibitory receptor protein 60) (IRp60) (IRC1/IRC2) (NK inhibitory receptor)	111146492H18	441800	LOC441800	similar to CMRF35-H antigen precursor (CMRF35-H9) (CMRF-35-H9) (CD300a antigen) (Inhibitory receptor protein 60) (IRp60) (IRC1/IRC2) (NK inhibitory receptor)
J	18	1399	743	32.81	53.84	0.0570939	1.71582	13422	23011	1.12651	111146418J18	124512	LOC124512	hypothetical protein LOC124512	111146492J18	124512	LOC124512	hypothetical protein LOC124512
K	18	964	1779	54.25	40.7	1.74815	0.67941	23088	18841	1.49203	111146418K18	401676	LOC401676	similar to 60S ribosomal protein L13a	111146492K18	401676	LOC401676	similar to 60S ribosomal protein L13a
L	18	2341	492	28.88	67.07	-0.252881	2.75932	10333	24007	1.0008	111146418L18	729000	LOC729000	similar to C50F7.5	111146492L18	729000	LOC729000	similar to C50F7.5
O	18	1444	1592	32.41	34.23	0.0255443	0.169095	13116	14608.5	0.652335	111146418O18	390098	LOC390098	similar to MAS-related GPR, member X2	111146492O18	390098	LOC390098	similar to MAS-related GPR, member X2
P	18	745	501	28.86	61.88	-0.254459	2.34996	10317	23815	0.988712	111146418P18	645053	LOC645053	similar to BolA-like protein 2 isoform a	111146492P18	645045	LOC645045	hypothetical LOC645045
A	19	2448	1209	35.38	49.21	0.2598	1.35063	15321	22102	1.18857	111146418A19	441420	LOC441420	similar to Myosin-5B (Myosin Vb)	111146492A19	441420	LOC441420	similar to Myosin-5B (Myosin Vb)
F	19	2032	1481	33.42	46.05	0.105207	1.10139	13920	21191	1.04624	111146418F19	283767	LOC283767	FLJ40198 protein	111146492F19	283767	LOC283767	FLJ40198 protein
I	19	1198	1147	48.08	50.65	1.2615	1.46421	21794	22423	1.65931	111146418I19	730964	LOC730964	hypothetical protein LOC730964	111146492I19	730964	LOC730964	hypothetical protein LOC730964
K	19	1989	827	32.78	35.55	0.0547277	0.273209	13404	15589	0.713395	111146418K19	375719	AQP7P1	aquaporin 7 pseudogene 1	111146492K19	375719	AQP7P1	aquaporin 7 pseudogene 1
L	19	1588	2726	33.94	25.83	0.146222	-0.493447	14284	8384	0.43608	111146418L19	441737	LOC441737	similar to hect domain and RLD 2	111146492L19	441737	LOC441737	similar to hect domain and RLD 2
O	19	918	1174	33.44	41.48	0.106785	0.740932	13934	19253	0.934721	111146418O19	653162	LOC653162	similar to 40S ribosomal protein SA (p40) (34/67 kDa laminin receptor) (Colon carcinoma laminin-binding protein) (NEM/1CHD4) (Multidrug resistance-associated protein MGr1-Ag)	111146492O19	728562	LOC728562	similar to 40S ribosomal protein SA (p40) (34/67 kDa laminin receptor)
A	20	899	1383	38.82	38.68	0.531127	0.520085	17599	17649	1.05442	111146418A20	645490	LOC645490	similar to High mobility group protein B1 (High mobility group protein 1) (HMG-1) (Amphoterin) (Heparin-binding protein p30)	111146492A20	645490	LOC645490	similar to High mobility group protein B1 (High mobility group protein 1) (HMG-1) (Amphoterin) (Heparin-binding protein p30)
B	20	897	657	32	63.32	-0.00679407	2.46354	12793.5	23890	1.14206	111146418B20	441806	LOC441806	similar to 26S proteasome non-ATPase regulatory subunit 8 (26S proteasome regulatory subunit S14) (p31)	111146492B20	441806	LOC441806	similar to 26S proteasome non-ATPase regulatory subunit 8 (26S proteasome regulatory subunit S14) (p31)
C	20	1695	2016	35.1	34.77	0.237715	0.211687	15140	15019	0.771931	111146418C20	401677	LOC401677	similar to eukaryotic translation elongation factor 1 alpha 2	111146492C20	401677	LOC401677	similar to eukaryotic translation elongation factor 1 alpha 2
E	20	986	601	29.11	51.91	-0.23474	1.56359	10504	22690	0.935115	111146418E20	390107	LOC390107	similar to ribosomal protein S24	111146492E20	390107	LOC390107	similar to ribosomal protein S24
F	20	1586	1141	32.91	38.91	0.0649813	0.538226	13507	17788	0.83118	111146418F20	646065	LOC646065	similar to Phosphomannomutase 2 (PMM 2)	111146492F20	646065	LOC646065	similar to Phosphomannomutase 2 (PMM 2)
G	20	1417	1587	36.49	28.48	0.34735	-0.284431	16085	10277	0.589792	111146418G20	340970	LOC340970	similar to Tripartite motif protein 49 (RING finger protein 18) (Testis-specific ring-finger protein)	111146492G20	340970	LOC340970	similar to Tripartite motif protein 49 (RING finger protein 18) (Testis-specific ring-finger protein)
H	20	1171	973	31.77	54.27	-0.0249351	1.74973	12608	23071.5	1.0804	111146418H20	646314	LOC646314	similar to SAPS domain family member 2	111146492H20	646314	LOC646314	similar to SAPS domain family member 2
I	20	922	897	36.12	49.83	0.318167	1.39953	15819	22240	1.22931	111146418I20	646749	LOC646749	hypothetical LOC646749	111146492I20	646749	LOC646749	hypothetical LOC646749
K	20	1385	1208	26.28	42.72	-0.457954	0.838736	8342	19829.5	0.67354	111146418K20	646770	LOC646770	similar to tripartite motif protein 17	111146492K20	646770	LOC646770	similar to tripartite motif protein 17
L	20	691	832	41.82	42.91	0.767749	0.853722	19330	19918.5	1.30736	111146418L20	391265	LOC391265	similar to death-inducing-protein	111146492L20	391265	LOC391265	similar to death-inducing-protein
P	20	771	1197	50.45	41.27	1.44843	0.724368	22407	19146	1.46539	111146418P20	729863	LOC729863	similar to zinc finger protein 43 (HTF6)	111146492P20	729863	LOC729863	similar to zinc finger protein 43 (HTF6)
A	21	1637	1300	40.26	39.92	0.644706	0.617888	18415.5	18393	1.14986	111146418A21	441448	LOC441448	similar to chromosome 9 open reading frame 36	111146492A21	441448	LOC441448	similar to chromosome 9 open reading frame 36
C	21	2537	1592	34.8	36.31	0.214053	0.333153	14931	16147	0.819693	111146418C21	392358	LOC392358	similar to 40S ribosomal protein S6	111146492C21	392358	LOC392358	similar to 40S ribosomal protein S6
D	21	1902	1225	32.07	42.53	-0.00127289	0.82375	12858	19744	0.902057	111146418D21	644153	LOC644153	similar to Dynamin-1 (D100) (Dynamin, brain) (B-dynamin)	111146492D21	644153	LOC644153	similar to Dynamin-1 (D100) (Dynamin, brain) (B-dynamin)
F	21	1885	931	21.91	42	-0.802633	0.781946	5295	19505	0.521969	111146418F21	728770	LOC728770	similar to Dynamin-1 (D100) (Dynamin, brain) (B-dynamin)	111146492F21	728770	LOC728770	similar to Dynamin-1 (D100) (Dynamin, brain) (B-dynamin)
G	21	970	1889	45.05	31.92	1.02251	-0.013104	20764	12895.5	0.961527	111146418G21	441455	LOC441455	similar to Makorin-1 (RING finger protein 61)	111146492G21	441455	LOC441455	similar to Makorin-1 (RING finger protein 61)
I	21	1920	1305	43.75	49.04	0.919976	1.33722	20247	22064	1.51934	111146418I21	441457	FAM22G	family with sequence similarity 22, member G	111146492I21	441457	FAM22G	family with sequence similarity 22, member G
J	21	1161	787	33.59	55.27	0.118616	1.82861	14027	23199	1.17609	111146418J21	441722	LOC441722	similar to Splicing factor U2AF 35 kDa subunit (U2 auxiliary factor 35 kDa subunit) (U2 snRNP auxiliary factor small subunit)	111146492J21	441722	LOC441722	similar to Splicing factor U2AF 35 kDa subunit (U2 auxiliary factor 35 kDa subunit) (U2 snRNP auxiliary factor small subunit)
L	21	159	741	61.01	57.62	2.28134	2.01396	23766	23480	1.89444	111146418L21	441726	LOC441726	similar to ribosomal protein L28	111146492L21	441726	LOC441726	similar to ribosomal protein L28
N	21	1403	1488	36.56	41.73	0.352872	0.76065	16132	19365	1.06937	111146418N21	401817	LOC401817	similar to 40S ribosomal protein S10	111146492N21	401817	LOC401817	similar to 40S ribosomal protein S10
O	21	1824	1781	40.63	45.2	0.673889	1.03434	18643	20899	1.32698	111146418O21	23511	NUP188	nucleoporin 188kDa	111146492O21	23511	NUP188	nucleoporin 188kDa
P	21	1552	1787	31.64	34.14	-0.0351887	0.161996	12508	14540	0.620888	111146418P21	646175	LOC646175	similar to large subunit ribosomal protein L36a	111146492P21	646175	LOC646175	similar to large subunit ribosomal protein L36a
C	22	785	1083	49.04	46.45	1.33722	1.13294	22066.5	21326.5	1.59804	111146418C22	390146	LOC390146	hypothetical LOC390146	111146492C22	390146	LOC390146	hypothetical LOC390146
F	22	888	494	53.72	57.29	1.70635	1.98793	23023	23445	1.83256	111146418F22	729943	LOC729943	similar to zinc finger protein 586	111146492F22	729943	LOC729943	similar to zinc finger protein 586
G	22	1028	1284	37.65	56.78	0.438844	1.9477	16841	23384	1.37322	111146418G22	645015	LOC645015	similar to beta-1,4-mannosyltransferase	111146492G22	645015	LOC645015	similar to beta-1,4-mannosyltransferase
I	22	641	2096	43.53	41.17	0.902624	0.716481	20155	19092.5	1.30729	111146418I22	729647	LOC729647	similar to CG7889-PA	111146492I22	729647	LOC729647	similar to CG7889-PA
M	22	388	1278	31.7	55.01	-0.0304563	1.8081	12554	23168	1.08297	111146418M22	390218	LOC390218	interferon induced transmembrane protein pseudogene	111146492M22	390218	LOC390218	interferon induced transmembrane protein pseudogene
P	22	1251	1456	35.09	33.45	0.236927	0.107573	15132	14036.5	0.722058	111146418P22	390858	hCG_33730	hypothetical LOC390858	111146492P22	390858	hCG_33730	hypothetical LOC390858
A	3	1198	815	33.14	35.34	0.0831223	0.256645	13702	15436.5	0.720574	111146417A3	339287	MSL-1	male-specific lethal-1 homolog	111146491A3	339287	MSL-1	male-specific lethal-1 homolog
B	3	533	636	23.26	42.3	-0.696153	0.805609	6202	19649	0.567148	111146417B3	440854	CAPN14	calpain 14	111146491B3	440854	CAPN14	calpain 14
H	3	2017	512	23.4	33.79	-0.685111	0.13439	6309.5	14286	0.359983	111146417H3	400963	LOC400963	hypothetical gene supported by AB082925; BC019021; NM_002952	111146491H3	400963	LOC400963	hypothetical gene supported by AB082925; BC019021; NM_002952
J	3	1230	1244	30	44.05	-0.164542	0.943638	11204	20411	0.848265	111146417J3	647305	LOC647305	similar to all-trans-13,14-dihydroretinol saturase	111146491J3	647305	LOC647305	similar to all-trans-13,14-dihydroretinol saturase
K	3	1229	2823	31.9	25.22	-0.0146815	-0.54156	12722	7945	0.362487	111146417K3	645804	LOC645804	similar to Ribosomal protein S6 kinase beta-1 (Ribosomal protein S6 kinase I) (S6K) (p70-S6K)	111146491K3	645804	LOC645804	similar to Ribosomal protein S6 kinase beta-1 (Ribosomal protein S6 kinase I) (S6K) (p70-S6K)
B	4	1635	1640	30.58	34.39	-0.118795	0.181715	11669	14738	0.591808	111146417B4	441018	LOC441018	similar to UDP-glucuronosyltransferase 2B7 precursor (UDPGT) (3,4-catechol estrogen specific) (UDPGTh-2)	111146491B4	441018	LOC441018	similar to UDP-glucuronosyltransferase 2B7 precursor (UDPGT) (3,4-catechol estrogen specific) (UDPGTh-2)
E	4	1873	626	44.21	29.55	0.956258	-0.200035	20446	11087	0.84387	111146417E4	440595	LOC440595	similar to eukaryotic translation elongation factor 1 alpha 1	111146491E4	440595	LOC440595	similar to eukaryotic translation elongation factor 1 alpha 1
F	4	861	1704	35.42	41.9	0.262955	0.774059	15347	19447	1.02744	111146417F4	22902	RUFY3	RUN and FYVE domain containing 3	111146491F4	22902	RUFY3	RUN and FYVE domain containing 3
G	4	231	181	25.11	31.49	-0.550236	-0.0470198	7523	12553	0.342052	111146417G4	401957	LOC401957	hypothetical gene supported by AK001388	111146491G4	401957	LOC401957	hypothetical gene supported by AK001388
I	4	458	1372	37.55	45.77	0.430957	1.0793	16770	21094	1.21675	111146417I4	649050	LOC649050	similar to solute carrier family 25 member 24 isoform 2	111146491I4	649050	LOC649050	similar to solute carrier family 25 member 24 isoform 2
J	4	2005	1024	30.02	37.79	-0.162965	0.449887	11221	17090	0.680227	111146417J4	391670	LOC391670	similar to Heterogeneous nuclear ribonucleoprotein A1 (Helix-destabilizing protein) (Single-strand RNA-binding protein) (hnRNP core protein A1) (HDP)	111146491J4	391670	LOC391670	similar to Heterogeneous nuclear ribonucleoprotein A1 (Helix-destabilizing protein) (Single-strand RNA-binding protein) (hnRNP core protein A1) (HDP)
L	4	821	690	37.27	37.97	0.408872	0.464084	16580	17212	0.969112	111146417L4	84779	ARD1B	ARD1 homolog B (S. cerevisiae)	111146491L4	84779	ARD1B	ARD1 homolog B (S. cerevisiae)
M	4	562	2071	30.43	32.59	-0.130626	0.0397416	11549.5	13384	0.527604	111146417M4	643160	CYMP	chymosin pseudogene	111146491M4	643160	CYMP	chymosin pseudogene
N	4	1024	490	25.2	41.22	-0.543138	0.720425	7587.5	19118.5	0.605286	111146417N4	643513	LOC643513	similar to Importin alpha-2 subunit (Karyopherin alpha-2 subunit) (SRP1-alpha) (RAG cohort protein 1)	111146491N4	643513	LOC643513	similar to Importin alpha-2 subunit (Karyopherin alpha-2 subunit) (SRP1-alpha) (RAG cohort protein 1)
O	4	568	1637	33.27	35.06	0.093376	0.234561	13800	15236	0.715513	111146417O4	440603	BCL2L15	BCL2-like 15	111146491O4	440603	BCL2L15	BCL2-like 15
P	4	1274	842	33.28	43.47	0.0941647	0.897891	13808	20195	0.981252	111146417P4	441027	FLJ12993	hypothetical LOC441027	111146491P4	441027	FLJ12993	hypothetical LOC441027
A	5	1738	928	35.73	29.63	0.287406	-0.193726	15547	11147	0.604742	111146417A5	55073	LRRC37A4	leucine rich repeat containing 37, member A4 (pseudogene)	111146491A5	55073	LRRC37A4	leucine rich repeat containing 37, member A4 (pseudogene)
E	5	1795	876	26.41	36.87	-0.4477	0.377323	8423	16505	0.527371	111146417E5	646043	LOC646043	similar to Enhancer of bithorax CG32346-PB, isoform B	111146491E5	646043	LOC646043	similar to Enhancer of bithorax CG32346-PB, isoform B
F	5	1407	1015	44.71	29.36	0.995695	-0.215022	20629	10935	0.84553	111146417F5	80092	FLJ14082	hypothetical protein FLJ14082	111146491F5	80092	FLJ14082	hypothetical protein FLJ14082
G	5	1476	1780	33.13	41.69	0.0823336	0.757495	13693	19345.5	0.926374	111146417G5	440459	LOC440459	similar to solute carrier family 16, member 6	111146491G5	440459	LOC440459	similar to solute carrier family 16, member 6
H	5	1037	279	42.43	51.61	0.815862	1.53993	19647	22635	1.51726	111146417H5	57730	KIAA1641	KIAA1641	111146491H5	57730	KIAA1641	KIAA1641
I	5	2160	377	23.75	37.67	-0.657505	0.440422	6540	17031.5	0.471536	111146417I5	80022	MYO15B	myosin XVB pseudogene	111146491I5	80022	MYO15B	myosin XVB pseudogene
M	5	1732	2123	37.01	33.25	0.388365	0.0917985	16428	13878.5	0.7795	111146417M5	729021	LOC729021	hypothetical protein LOC729021	111146491M5	729021	LOC729021	hypothetical protein LOC729021
O	5	1850	1080	31.73	35.19	-0.0280901	0.244814	12580	15336	0.661378	111146417O5	727736	SH3GLP3	SH3-domain GRB2-like pseudogene 3	111146491O5	727736	SH3GLP3	SH3-domain GRB2-like pseudogene 3
P	5	1409	1777	41.23	19.08	0.721213	-1.02585	19001	3675.5	0.436407	111146417P5	653489	RGPD3	RANBP2-like and GRIP domain containing 3	111146491P5	653489	RGPD3	RANBP2-like and GRIP domain containing 3
B	6	938	1336	28.25	39.67	-0.302572	0.59817	9825	18248.5	0.668862	111146417B6	441032	EEF1AL7	eukaryotic translation elongation factor 1 alpha-like 7	111146491B6	441032	EEF1AL7	eukaryotic translation elongation factor 1 alpha-like 7
E	6	1222	1040	36.09	36.54	0.315801	0.351294	15795	16308	0.874655	111146417E6	647500	LOC647500	similar to phosphodiesterase 4D interacting protein isoform 1	111146491E6	647500	LOC647500	similar to phosphodiesterase 4D interacting protein isoform 1
F	6	1693	1992	27.35	39.26	-0.373558	0.565832	9139	18020	0.625994	111146417F6	9859	CEP170	centrosomal protein 170kDa	111146491F6	9859	CEP170	centrosomal protein 170kDa
H	6	618	791	62.62	45.13	2.40833	1.02882	23852	20875.5	1.69785	111146417H6	389223	LOC389223	similar to eukaryotic translation elongation factor 1 alpha 2	111146491H6	389223	LOC389223	similar to eukaryotic translation elongation factor 1 alpha 2
K	6	1037	1725	38.96	33.45	0.542169	0.107573	17674	14036.5	0.853397	111146417K6	728980	LOC728980	hypothetical protein LOC728980	111146491K6	728980	LOC728980	hypothetical protein LOC728980
L	6	863	1846	34.41	34.72	0.183292	0.207743	14647	14980	0.744937	111146417L6	649288	LOC649288	similar to Adenylate kinase isoenzyme 4, mitochondrial (Adenylate kinase 3-like 1) (ATP-AMP transphosphorylase)	111146491L6	649288	LOC649288	similar to Adenylate kinase isoenzyme 4, mitochondrial (Adenylate kinase 3-like 1) (ATP-AMP transphosphorylase)
N	6	988	1981	43.02	38.72	0.862398	0.52324	19934	17669.5	1.20006	111146417N6	441050	hCG_2026038	hCG2026038	111146491N6	441050	hCG_2026038	hCG2026038
P	6	1201	519	25.56	45.86	-0.514743	1.0864	7826	21123	0.711232	111146417P6	442117	GALNT17	polypeptide N-acetylgalactosaminyltransferase 17	111146491P6	442117	GALNT17	polypeptide N-acetylgalactosaminyltransferase 17
C	7	842	359	27.43	41.78	-0.367248	0.764594	9200	19388	0.693603	111146417C7	85296	KRTAP2-2	keratin associated protein 2-2	111146491C7	85296	KRTAP2-2	keratin associated protein 2-2
F	7	357	1737	46.78	44.73	1.15896	0.997273	21346	20706	1.5008	111146417F7	374666	FAM39DP	family with sequence similarity 39, member D pseudogene	111146491F7	374666	FAM39DP	family with sequence similarity 39, member D pseudogene
I	7	1602	1372	31.84	33.24	-0.0194139	0.0910097	12678	13871	0.59819	111146417I7	440482	MGC26718	similar to ankyrin repeat domain 20A	111146491I7	440482	MGC26718	similar to ankyrin repeat domain 20A
L	7	1288	523	38.28	41.3	0.488535	0.726735	17284	19161	1.12726	111146417L7	440905	LOC440905	hypothetical protein LOC440905	111146491L7	150519	FLJ30428	similar to hypothetical protein A230046P18; cDNA sequence BC055759
P	7	427	659	36.07	42.03	0.314223	0.784313	15787	19517	1.05778	111146417P7	150519	FLJ30428	similar to hypothetical protein A230046P18; cDNA sequence BC055759	111146491P7	150519	FLJ30428	similar to hypothetical protein A230046P18; cDNA sequence BC055759
H	8	1765	1876	31.1	33.32	-0.0777807	0.0973197	12076	13936.5	0.574257	111146417H8	441061	39152	membrane-associated ring finger (C3HC4) 11	111146491H8	441061	39152	membrane-associated ring finger (C3HC4) 11
I	8	1510	1873	35.43	33.58	0.263744	0.117827	15353	14135	0.737963	111146417I8	149501	LOC149501	similar to Keratin, type II cytoskeletal 8 (Cytokeratin-8) (CK-8) (Keratin-8) (K8)	111146491I8	149501	LOC149501	similar to Keratin, type II cytoskeletal 8 (Cytokeratin-8) (CK-8) (Keratin-8) (K8)
M	8	1182	480	38.07	49.38	0.471971	1.36404	17142	22141.5	1.30969	111146417M8	730102	LOC730102	hypothetical protein LOC730102	111146491M8	730102	LOC730102	hypothetical protein LOC730102
A	9	1242	1010	33.66	39.5	0.124137	0.584761	14075.5	18164	0.882108	111146417A9	440487	LOC440487	similar to ribosomal protein L21	111146491A9	440487	LOC440487	similar to ribosomal protein L21
D	9	1891	1423	37.33	26.84	0.413605	-0.413784	16618.5	9121	0.562267	111146417D9	440917	LOC440917	similar to 14-3-3 protein epsilon (14-3-3E) (Mitochondrial import stimulation factor L subunit) (MSF L)	111146491D9	440917	LOC440917	similar to 14-3-3 protein epsilon (14-3-3E) (Mitochondrial import stimulation factor L subunit) (MSF L)
F	9	1531	2347	39.58	46.4	0.591071	1.12899	18014	21313	1.31259	111146417F9	129446	XIRP2	xin actin-binding repeat containing 2	111146491F9	129446	XIRP2	xin actin-binding repeat containing 2
G	9	786	1928	46.82	36.62	1.16212	0.357604	21363	16350.5	1.20709	111146417G9	220158	GTSCR1	Gilles de la Tourette syndrome chromosome region, candidate 1	111146491G9	220158	GTSCR1	Gilles de la Tourette syndrome chromosome region, candidate 1
H	9	1219	792	39.38	51.14	0.575296	1.50286	17899	22522	1.38664	111146417H9	129446	XIRP2	xin actin-binding repeat containing 2	111146491H9	129446	XIRP2	xin actin-binding repeat containing 2
I	9	1396	1101	33.45	27.25	0.107573	-0.381446	13942	9382	0.461686	111146417I9	9658	ZNF516	zinc finger protein 516	111146491I9	9658	ZNF516	zinc finger protein 516
J	9	1481	1322	35.11	44.55	0.238504	0.983075	15147.5	20638	1.08683	111146417J9	401018	LOC401018	hypothetical gene supported by AL133018	111146491J9	401018	LOC401018	hypothetical gene supported by AL133018
M	9	1315	1692	30.11	31.91	-0.155866	-0.0138927	11284.5	12882.5	0.495663	111146417M9	440503	LSDP5	lipid storage droplet protein 5	111146491M9	440503	LSDP5	lipid storage droplet protein 5
N	9	337	918	16.62	34.53	-1.21988	0.192757	2121	14828	0.243793	111146417N9	402112	LOC402112	similar to Heterogeneous nuclear ribonucleoprotein A1 (Helix-destabilizing protein) (Single-strand binding protein) (hnRNP core protein A1) (HDP-1) (Topoisomerase-inhibitor suppressed)	111146491N9	402112	LOC402112	similar to Heterogeneous nuclear ribonucleoprotein A1 (Helix-destabilizing protein) (Single-strand binding protein) (hnRNP core protein A1) (HDP-1) (Topoisomerase-inhibitor suppressed)
P	9	920	939	20.54	32.27	-0.910691	0.0145019	4404	13166	0.261986	111146417P9	6176	RPLP1	ribosomal protein, large, P1	111146491P9	6176	RPLP1	ribosomal protein, large, P1
B	10	1098	1324	43.08	34.89	0.86713	0.221152	19966	15111	1.04422	111146417B10	441073	LOC441073	similar to 60S ribosomal protein L26 (Silica-induced gene 20 protein) (SIG-20)	111146491B10	441073	LOC441073	similar to 60S ribosomal protein L26 (Silica-induced gene 20 protein) (SIG-20)
C	10	1644	916	31.14	39.96	-0.0746258	0.621043	12111	18415	0.790832	111146417C10	440706	LOC440706	similar to titin isoform N2-A	111146491C10	440706	LOC440706	similar to titin isoform N2-A
E	10	2211	702	29.49	49.43	-0.204768	1.36798	10797	22153	0.921418	111146417E10	100124537	SNORA70B	small nucleolar RNA, H/ACA box 70B	111146491E10	100124537	SNORA70B	small nucleolar RNA, H/ACA box 70B
G	10	932	1242	45.49	37.6	1.05722	0.434901	20925	16977	1.21919	111146417G10	3336	HSPE1	heat shock 10kDa protein 1 (chaperonin 10)	111146491G10	3336	HSPE1	heat shock 10kDa protein 1 (chaperonin 10)
J	10	1451	941	26.67	28.69	-0.427193	-0.267867	8638	10433	0.308662	111146417J10	340089	LOC340089	POM121 membrane glycoprotein (rat) pseudogene	111146491J10	340089	LOC340089	POM121 membrane glycoprotein (rat) pseudogene
K	10	516	1119	43.8	35.12	0.92392	0.239293	20269	15281.5	1.0726	111146417K10	6230	RPS25	ribosomal protein S25	111146491K10	6230	RPS25	ribosomal protein S25
L	10	1468	1046	30.72	31.74	-0.107753	-0.0273013	11761.5	12752	0.509978	111146417L10	340089	LOC340089	POM121 membrane glycoprotein (rat) pseudogene	111146491L10	340089	LOC340089	POM121 membrane glycoprotein (rat) pseudogene
O	10	2338	1915	32.12	35.35	0.00267082	0.257434	12901	15446	0.681958	111146417O10	375056	MIA3	melanoma inhibitory activity family, member 3	111146491O10	375056	MIA3	melanoma inhibitory activity family, member 3
P	10	1754	1783	23.6	29.95	-0.669336	-0.168486	6435	11387	0.269555	111146417P10	441089	LOC441089	CRSP8 pseudogene	111146491P10	441089	LOC441089	CRSP8 pseudogene
A	11	1972	649	27.08	43.91	-0.394854	0.932596	8931	20355	0.727887	111146417A11	388499	hCG_2003956	hCG2003956	111146491A11	388499	hCG_2003956	hCG2003956
E	11	1126	1049	34.01	42.99	0.151743	0.860032	14347	19967	0.999284	111146417E11	126075	LOC126075	hypothetical protein LOC126075	111146491E11	126075	LOC126075	hypothetical protein LOC126075
F	11	1189	1765	31.46	34.33	-0.0493861	0.176982	12366	14687	0.621117	111146417F11	10290	SPEG	SPEG complex locus	111146491F11	10290	SPEG	SPEG complex locus
H	11	1083	669	47.09	47.23	1.18342	1.19446	21469	21572	1.57222	111146417H11	440934	LOC440934	hypothetical gene supported by BC008048	111146491H11	440934	LOC440934	hypothetical gene supported by BC008048
K	11	1025	1745	34.83	36.28	0.216419	0.330787	14951	16124	0.819534	111146417K11	440515	ZNF506	zinc finger protein 506	111146491K11	440515	ZNF506	zinc finger protein 506
L	11	794	1747	50.13	36.98	1.42319	0.385999	22328.5	16581.5	1.2849	111146417L11	646839	LOC646839	tropomyosin 3 pseudogene	111146491L11	646839	LOC646839	tropomyosin 3 pseudogene
N	11	1577	1419	34.94	35.59	0.225096	0.276364	15030	15617	0.797114	111146417N11	375316	RBM44	RNA binding motif protein 44	111146491N11	375316	RBM44	RNA binding motif protein 44
P	11	1006	1359	34.19	28.7	0.16594	-0.267078	14472	10447	0.52699	111146417P11	151176	FAM132B	family with sequence similarity 132, member B	111146491P11	151176	FAM132B	family with sequence similarity 132, member B
B	12	1701	1989	29.63	38.76	-0.193726	0.526394	10905.5	17700	0.694453	111146417B12	728093	LOC728093	similar to nuclear pore membrane protein 121	111146491B12	728093	LOC728093	similar to nuclear pore membrane protein 121
E	12	1075	1016	37.58	41.93	0.433323	0.776425	16795	19459	1.11547	111146417E12	440733	LOC440733	similar to 40S ribosomal protein S15 (RIG protein)	111146491E12	440733	LOC440733	similar to 40S ribosomal protein S15 (RIG protein)
F	12	710	1517	49.58	40.54	1.37981	0.66679	22209	18760.5	1.42452	111146417F12	54508	FLJ11235	hypothetical protein FLJ11235	111146491F12	54508	FLJ11235	hypothetical protein FLJ11235
I	12	1603	1309	39.36	39.27	0.573719	0.56662	17889	18026.5	1.09474	111146417I12	55127	HEATR1	HEAT repeat containing 1	111146491I12	55127	HEATR1	HEAT repeat containing 1
J	12	563	911	44.94	48.3	1.01384	1.27885	20716.5	21860.5	1.5385	111146417J12	728637	LOC728637	similar to acyl-CoA synthetase long-chain family member 6	111146491J12	728637	LOC728637	similar to acyl-CoA synthetase long-chain family member 6
K	12	1167	835	43.62	39.16	0.909722	0.557944	20191	17960	1.23526	111146417K12	440737	LOC440737	similar to 60S ribosomal protein L35	111146491K12	440737	LOC440737	similar to 60S ribosomal protein L35
M	12	391	1711	36.32	31.68	0.333942	-0.0320338	15981	12700	0.698124	111146417M12	653340	LOC653340	hypothetical LOC653340	111146491M12	653340	LOC653340	hypothetical LOC653340
N	12	1098	1043	23.77	49.38	-0.655927	1.36404	6554.5	22141.5	0.698854	111146417N12	402230	LOC402230	similar to putative nucleic acid binding protein RY-1	111146491N12	402230	LOC402230	similar to putative nucleic acid binding protein RY-1
P	12	1323	1539	30.84	33.85	-0.098288	0.139123	11844	14335	0.581632	111146417P12	729416	hCG_1641617	ribosomal protein, large, P1 pseudogene	111146491P12	729416	hCG_1641617	ribosomal protein, large, P1 pseudogene
B	13	1330	1446	39.25	32.85	0.565043	0.0602489	17826	13604	0.838366	111146417B13	440944	LOC440944	hypothetical gene supported by AK128398	111146491B13	440944	LOC440944	hypothetical gene supported by AK128398
C	13	1446	917	41.22	32.39	0.720425	0.0239668	18996	13247	0.8823	111146417C13	440518	LOC440518	similar to Golgin subfamily A member 8A/B (Golgi autoantigen golgin-67) (88 kDa Golgi protein) (Gm88 autoantigen)	111146491C13	440518	LOC440518	similar to Golgin subfamily A member 8A/B (Golgi autoantigen golgin-67) (88 kDa Golgi protein) (Gm88 autoantigen)
E	13	2667	1589	29.02	37	-0.241839	0.387576	10435	16598	0.620199	111146417E13	440519	ZNF724P	zinc finger protein 724 pseudogene	111146491E13	440519	ZNF724P	zinc finger protein 724 pseudogene
H	13	1471	1009	38	29.73	0.46645	-0.185838	17089	11210	0.679651	111146417H13	131185	LOC131185	similar to UV excision repair protein RAD23 homolog B (hHR23B) (XP-C repair-complementing complex 58 kDa protein) (p58)	111146491H13	131185	LOC131185	similar to UV excision repair protein RAD23 homolog B (hHR23B) (XP-C repair-complementing complex 58 kDa protein) (p58)
K	13	1596	1552	26.13	37.05	-0.469785	0.39152	8243.5	16635.5	0.5253	111146417K13	653492	PSG10	pregnancy specific beta-1-glycoprotein 10	111146491K13	653492	PSG10	pregnancy specific beta-1-glycoprotein 10
L	13	1374	1516	39.45	26.52	0.580818	-0.439024	17944.5	8877.5	0.610555	111146417L13	344787	LOC344787	similar to zinc finger protein 611	111146491L13	344787	LOC344787	similar to zinc finger protein 611
M	13	404	1417	37.13	45.66	0.39783	1.07063	16504	21050	1.19691	111146417M13	653492	PSG10	pregnancy specific beta-1-glycoprotein 10	111146491M13	653492	PSG10	pregnancy specific beta-1-glycoprotein 10
O	13	1191	1279	40.97	35.34	0.700706	0.256645	18843	15436.5	0.997276	111146417O13	342909	ZNF284	zinc finger protein 284	111146491O13	342909	ZNF284	zinc finger protein 284
A	14	1023	2031	38.12	33.63	0.475915	0.121771	17175	14168	0.833731	111146417A14	729806	LOC729806	similar to Zinc finger protein 492	111146491A14	729806	LOC729806	similar to Zinc finger protein 492
E	14	1857	1477	36.3	39.95	0.332364	0.620255	15952	18410	1.00208	111146417E14	375056	MIA3	melanoma inhibitory activity family, member 3	111146491E14	375056	MIA3	melanoma inhibitory activity family, member 3
F	14	1487	1163	36.11	55.29	0.317378	1.83018	15811	23203	1.29178	111146417F14	644994	LOC644994	hypothetical LOC644994	111146491F14	644994	LOC644994	hypothetical LOC644994
G	14	1012	1377	37.35	47.93	0.415182	1.24967	16634.5	21751	1.2505	111146417G14	128506	C20orf123	chromosome 20 open reading frame 123	111146491G14	128506	C20orf123	chromosome 20 open reading frame 123
I	14	1693	1492	39.69	52.41	0.599747	1.60303	18083	22775.5	1.41681	111146417I14	729744	LOC729744	hypothetical protein LOC729744	111146491I14	729744	LOC729744	hypothetical protein LOC729744
J	14	1450	2457	35.66	35.61	0.281885	0.277941	15501	15631	0.822544	111146417J14	643201	LOC643201	hypothetical protein LOC643201	111146491J14	643201	LOC643201	hypothetical protein LOC643201
K	14	1055	1377	32.8	30.28	0.0563052	-0.142457	13414	11629	0.532248	111146417K14	440776	LOC440776	hypothetical LOC440776	111146491K14	440776	LOC440776	hypothetical LOC440776
L	14	1113	849	46.99	37.1	1.17553	0.395464	21429	16659	1.23119	111146417L14	202181	LOC202181	hypothetical protein LOC202181	111146491L14	202181	LOC202181	hypothetical protein LOC202181
M	14	989	1446	33.77	41.08	0.132813	0.709382	14148.5	19034.5	0.934495	111146417M14	644618	LOC644618	similar to positive cofactor 2, glutamine/Q-rich-associated protein isoform b	111146491M14	644618	LOC644618	similar to positive cofactor 2, glutamine/Q-rich-associated protein isoform b
P	14	984	1988	33.03	23.54	0.0744462	-0.674069	13621	6731	0.351521	111146417P14	642263	LOC642263	hypothetical LOC642263	111146491P14	642263	LOC642263	hypothetical LOC642263
C	15	1350	2465	37.48	27.75	0.425436	-0.342009	16719	9751	0.594635	111146417C15	648217	LOC648217	similar to ribosomal protein L37	111146491C15	648217	LOC648217	similar to ribosomal protein L37
D	15	950	1078	50	22.63	1.41294	-0.745844	22301	6132	0.686102	111146417D15	440956	LOC440956	similar to IQ motif containing F4	111146491D15	440956	LOC440956	similar to IQ motif containing F4
E	15	1211	589	33.77	37.86	0.132813	0.455408	14148.5	17140	0.830834	111146417E15	147658	ZNF534	zinc finger protein 534	111146491E15	147658	ZNF534	zinc finger protein 534
G	15	1048	839	46.85	48.15	1.16449	1.26702	21377	21823	1.58386	111146417G15	388558	ZNF808	zinc finger protein 808	111146491G15	388558	ZNF808	zinc finger protein 808
H	15	665	1178	33.98	48.9	0.149377	1.32618	14313.5	22032	1.12111	111146417H15	649115	LOC649115	similar to Zinc finger protein 73 (Zinc finger protein 186) (hZNF2)	111146491H15	649115	LOC649115	similar to Zinc finger protein 73 (Zinc finger protein 186) (hZNF2)
I	15	1397	2108	36.22	31.31	0.326054	-0.0612172	15894	12420	0.680371	111146417I15	388559	LOC388559	similar to zinc finger protein 600	111146491I15	388559	LOC388559	similar to zinc finger protein 600
K	15	765	1417	56.73	39.1	1.94376	0.553212	23387	17912.5	1.44756	111146417K15	400723	LOC400723	hypothetical LOC400723	111146491K15	400723	LOC400723	hypothetical LOC400723
P	15	671	1374	42.47	35.81	0.819017	0.293716	19677	15764	1.066	111146417P15	440973	LOC440973	similar to Nuclear transcription factor Y subunit beta (Nuclear transcription factor Y subunit B) (NF-YB) (CAAT-box DNA-binding protein subunit B)	111146491P15	440973	LOC440973	similar to Nuclear transcription factor Y subunit beta (Nuclear transcription factor Y subunit B) (NF-YB) (CAAT-box DNA-binding protein subunit B)
F	16	1714	988	37.46	47.17	0.423858	1.18973	16704	21554	1.2422	111146417F16	728401	LOC728401	similar to nuclear pore membrane protein 121	111146491F16	728401	LOC728401	similar to nuclear pore membrane protein 121
J	16	1917	1730	36.98	44.74	0.385999	0.998061	16407.5	20711	1.16931	111146417J16	346157	ZNF391	zinc finger protein 391	111146491J16	346157	ZNF391	zinc finger protein 391
K	16	610	1973	31.97	37.76	-0.00916029	0.44752	12778	17080	0.756599	111146417K16	2679	GGT3	gamma-glutamyltransferase 3	111146491K16	2679	GGT3	gamma-glutamyltransferase 3
M	16	1903	2727	38.36	27.91	0.494845	-0.329389	17328	9868.5	0.627724	111146417M16	645426	TMEM191C	transmembrane protein 191C	111146491M16	645426	TMEM191C	transmembrane protein 191C
N	16	785	1828	37.96	44.04	0.463295	0.942849	17059.5	20405	1.19121	111146417N16	646819	LOC646819	similar to ribosomal protein S15a	111146491N16	646819	LOC646819	similar to ribosomal protein S15a
O	16	508	1352	44.69	41.49	0.994118	0.741721	20617.5	19258	1.34946	111146417O16	729450	SUSD2P1	sushi domain containing 2 pseudogene 1	111146491O16	729450	SUSD2P1	sushi domain containing 2 pseudogene 1
B	17	895	1458	36.54	23.66	0.351294	-0.664604	16117.5	6821.5	0.446569	111146417B17	54625	PARP14	poly (ADP-ribose) polymerase family, member 14	111146491B17	54625	PARP14	poly (ADP-ribose) polymerase family, member 14
E	17	1638	1324	34.19	39.2	0.16594	0.561099	14472	17980	0.893775	111146417E17	80772	MGC10334	hypothetical protein MGC10334	111146491E17	80772	MGC10334	hypothetical protein MGC10334
I	17	473	1277	55.39	42.91	1.83807	0.853722	23241	19918.5	1.58089	111146417I17	1953	MEGF6	multiple EGF-like-domains 6	111146491I17	1953	MEGF6	multiple EGF-like-domains 6
J	17	344	1245	37.5	38.47	0.427013	0.503521	16734	17527	0.996199	111146417J17	440981	LOC440981	similar to Phospholipid scramblase 1 (PL scramblase 1) (Ca(2+)-dependent phospholipid scramblase 1)	111146491J17	440981	LOC440981	similar to Phospholipid scramblase 1 (PL scramblase 1) (Ca(2+)-dependent phospholipid scramblase 1)
K	17	962	1087	45.11	42.5	1.02724	0.821383	20785	19734	1.39337	111146417K17	729343	LOC729343	similar to PRAME family member 6	111146491K17	729343	LOC729343	similar to PRAME family member 6
L	17	1197	985	40.52	45.28	0.665213	1.04065	18564	20930	1.32376	111146417L17	152078	C3orf55	chromosome 3 open reading frame 55	111146491L17	152078	C3orf55	chromosome 3 open reading frame 55
M	17	1318	2032	45.37	36.91	1.04775	0.380478	20870	16531	1.18717	111146417M17	343068	PRAMEF5	PRAME family member 5	111146491M17	343068	PRAMEF5	PRAME family member 5
N	17	1469	1595	35.33	41.69	0.255857	0.757495	15284	19345.5	1.01774	111146417N17	440991	LOC440991	similar to 40S ribosomal protein S3	111146491N17	440991	LOC440991	similar to 40S ribosomal protein S3
O	17	2078	1036	27.29	43.53	-0.378291	0.902624	9098	20216	0.72928	111146417O17	649330	LOC649330	similar to Heterogeneous nuclear ribonucleoprotein C-like dJ845O24.4 (hnRNP core protein C-like)	111146491O17	649330	LOC649330	similar to Heterogeneous nuclear ribonucleoprotein C-like dJ845O24.4 (hnRNP core protein C-like)
C	18	863	1303	48.2	39.14	1.27097	0.556367	21836	17941	1.3428	111146417C18	440799	LOC440799	purinergic receptor P2X-like 1, orphan receptor pseudogene	111146491C18	440799	LOC440799	purinergic receptor P2X-like 1, orphan receptor pseudogene
D	18	257	1534	43.19	41.26	0.875807	0.72358	20022.5	19142	1.30177	111146417D18	441161	OOEP	oocyte expressed protein homolog (dog)	111146491D18	441161	OOEP	oocyte expressed protein homolog (dog)
E	18	1949	1365	35.92	30.18	0.302392	-0.150345	15678	11550	0.629179	111146417E18	728418	LOC728418	similar to nuclear pore membrane protein 121	111146491E18	728418	LOC728418	similar to nuclear pore membrane protein 121
F	18	919	341	34.93	42.23	0.224307	0.800087	15024	19616	1.01836	111146417F18	9096	TBX18	T-box 18	111146491F18	9096	TBX18	T-box 18
G	18	1729	626	41.06	49.36	0.707805	1.36246	18896	22133	1.42866	111146417G18	727996	LOC727996	similar to ubiquitin specific peptidase 18	111146491G18	727996	LOC727996	similar to ubiquitin specific peptidase 18
H	18	724	1521	41.44	35.7	0.737777	0.28504	19106	15691	1.02761	111146417H18	441166	LOC441166	similar to Calponin-2 (Calponin H2, smooth muscle) (Neutral calponin)	111146491H18	441166	LOC441166	similar to Calponin-2 (Calponin H2, smooth muscle) (Neutral calponin)
L	18	1917	1713	29.53	44.13	-0.201613	0.949948	10827	20449	0.830171	111146417L18	345895	RSHL3	radial spokehead-like 3	111146491L18	345895	RSHL3	radial spokehead-like 3
N	18	1426	721	32.19	48.27	0.008192	1.27649	12949.5	21857	1.02818	111146417N18	57224	NHSL1	NHS-like 1	111146491N18	57224	NHSL1	NHS-like 1
O	18	1346	1543	32.39	41.74	0.0239668	0.761439	13101.5	19370.5	0.894877	111146417O18	729838	LOC729838	gamma-glutamyltransferase pseudogene	111146491O18	729838	LOC729838	gamma-glutamyltransferase pseudogene
A	19	477	1287	43.19	41.8	0.875807	0.766172	20022.5	19398	1.31884	111146417A19	440567	hCG_25371	hCG25371	111146491A19	440567	hCG_25371	hCG25371
D	19	1611	540	31.35	38.89	-0.0580622	0.536648	12301	17771	0.767484	111146417D19	728262	LOC728262	hypothetical protein LOC728262	111146491D19	728262	LOC728262	hypothetical protein LOC728262
F	19	1441	1230	41.64	32.85	0.753552	0.0602489	19225	13604	0.914663	111146417F19	653340	LOC653340	hypothetical LOC653340	111146491F19	653340	LOC653340	hypothetical LOC653340
H	19	1430	1365	30.35	27.99	-0.136936	-0.323079	11486	9929	0.389202	111146417H19	400723	LOC400723	hypothetical LOC400723	111146491H19	400723	LOC400723	hypothetical LOC400723
I	19	1825	733	38.58	42.56	0.512197	0.826116	17471	19765	1.17672	111146417I19	440574	C1orf151	chromosome 1 open reading frame 151	111146491I19	440574	C1orf151	chromosome 1 open reading frame 151
K	19	1114	1782	37.79	28.68	0.449887	-0.268656	16949.5	10427	0.636061	111146417K19	440575	LOC440575	similar to ribosomal protein L21	111146491K19	440575	LOC440575	similar to ribosomal protein L21
O	19	1195	1075	41.26	46.6	0.72358	1.14477	19015	21386	1.38526	111146417O19	440577	LOC440577	similar to nucleophosmin 1 isoform 1	111146491O19	440577	LOC440577	similar to nucleophosmin 1 isoform 1
P	19	1017	957	38.54	17.87	0.509042	-1.12128	17449	2896	0.35128	111146417P19	728429	LOC728429	similar to zinc finger protein 75	111146491P19	728429	LOC728429	similar to zinc finger protein 75
A	20	1573	1934	48.06	28.13	1.25992	-0.312037	21788	10034	0.85941	111146417A20	644165	LOC644165	similar to Breakpoint cluster region protein (NY-REN-26 antigen)	111146491A20	644165	LOC644165	similar to Breakpoint cluster region protein (NY-REN-26 antigen)
C	20	1608	1572	30.72	37.72	-0.107753	0.444365	11761.5	17062.5	0.705103	111146417C20	646074	LOC646074	similar to nuclear pore membrane protein 121	111146491C20	646074	LOC646074	similar to nuclear pore membrane protein 121
D	20	1383	1511	40.71	46.13	0.680199	1.1077	18694	21212	1.35153	111146417D20	441179	LOC441179	hypothetical gene supported by AK055887; AK125190	111146491D20	441179	LOC441179	hypothetical gene supported by AK055887; AK125190
G	20	720	1943	42.64	22.49	0.832426	-0.756886	19763	6018	0.564081	111146417G20	730005	LOC730005	similar to SEC14p-like protein TAP3	111146491G20	730005	LOC730005	similar to SEC14p-like protein TAP3
H	20	529	2056	51.42	40.71	1.52494	0.680199	22606	18848.5	1.45845	111146417H20	646301	LOC646301	hypothetical LOC646301	111146491H20	646301	LOC646301	hypothetical LOC646301
I	20	1218	1308	37.93	40.44	0.460929	0.658903	17041	18708	1.08461	111146417I20	54944	FLJ20464	hypothetical protein FLJ20464	111146491I20	54944	FLJ20464	hypothetical protein FLJ20464
J	20	1686	1351	29.12	43.3	-0.233951	0.884483	10508	20106	0.795399	111146417J20	728262	LOC728262	hypothetical protein LOC728262	111146491J20	728262	LOC728262	hypothetical protein LOC728262
K	20	990	695	35.86	43.17	0.29766	0.874229	15644	20053	1.08146	111146417K20	732028	LOC732028	similar to ribosomal protein S15a	111146491K20	732028	LOC732028	similar to ribosomal protein S15a
L	20	1659	81	21.82	18.52	-0.809732	-1.07002	5231.5	3315	0.0619847	111146417L20	340260	UNCX	UNC homeobox	111146491L20	340260	UNCX	UNC homeobox
M	20	915	2179	58.8	31.34	2.10703	-0.0588509	23605	12440	1.10265	111146417M20	440829	C22:CTA-250D10.9	transmembrane protein 46-like	111146491M20	440829	C22:CTA-250D10.9	transmembrane protein 46-like
O	20	1247	1718	52.21	34.17	1.58725	0.164363	22751	14565	1.18178	111146417O20	727836	LOC727836	hypothetical protein LOC727836	111146491O20	727836	LOC727836	hypothetical protein LOC727836
A	21	1441	1438	45.73	37.55	1.07615	0.430957	21006	16945	1.22235	111146417A21	353500	BMP8A	bone morphogenetic protein 8a	111146491A21	353500	BMP8A	bone morphogenetic protein 8a
D	21	995	1950	41.51	28.31	0.743298	-0.297839	19145	10153	0.728484	111146417D21	152573	LOC152573	hypothetical protein BC012029	111146491D21	152573	LOC152573	hypothetical protein BC012029
F	21	1760	1813	31.31	27.74	-0.0612172	-0.342798	12272	9742	0.41128	111146417F21	441013	LOC441013	similar to ribosomal protein S2	111146491F21	441013	LOC441013	similar to ribosomal protein S2
H	21	1193	777	35.54	33.2	0.27242	0.0878548	15425	13843	0.726993	111146417H21	401131	LOC401131	hypothetical LOC401131	111146491H21	401131	LOC401131	hypothetical LOC401131
I	21	1608	990	61.82	50.91	2.34523	1.48471	23815	22478	1.81878	111146417I21	440587	LOC440587	similar to 60S ribosomal protein L6 (TAX-responsive enhancer element-binding protein 107) (TAXREB107) (Neoplasm-related protein C140)	111146491I21	440587	LOC440587	similar to 60S ribosomal protein L6 (TAX-responsive enhancer element-binding protein 107) (TAXREB107) (Neoplasm-related protein C140)
J	21	1359	1717	36.35	35.24	0.336308	0.248758	15998.5	15376	0.835408	111146417J21	728295	LOC728295	hypothetical protein LOC728295	111146491J21	728295	LOC728295	hypothetical protein LOC728295
K	21	1004	2306	40.24	41.41	0.643128	0.735411	18396	19225	1.20118	111146417K21	440589	LOC440589	similar to ribosomal protein S2	111146491K21	440589	LOC440589	similar to ribosomal protein S2
L	21	1371	643	24.29	29.7	-0.614913	-0.188204	6923	11188	0.278368	111146417L21	728384	LOC728384	hypothetical protein LOC728384	111146491L21	401131	LOC401131	hypothetical LOC401131
N	21	1174	1621	25.64	30.1	-0.508433	-0.156655	7890	11491	0.318778	111146417N21	441016	LOC441016	similar to COMM domain containing 5	111146491N21	441016	LOC441016	similar to COMM domain containing 5
O	21	1012	1577	46.74	33.29	1.15581	0.0949535	21328	13916	1.05419	111146417O21	729930	LOC729930	hypothetical protein LOC729930	111146491O21	729930	LOC729930	hypothetical protein LOC729930
C	22	1476	1246	37.26	33.39	0.408083	0.102841	16573	13997	0.793114	111146417C22	644339	LOC644339	similar to ankyrin repeat domain 20A	111146491C22	644339	LOC644339	similar to ankyrin repeat domain 20A
E	22	2148	1908	34.31	41.09	0.175405	0.710171	14567	19041	0.958586	111146417E22	401131	LOC401131	hypothetical LOC401131	111146491E22	401131	LOC401131	hypothetical LOC401131
F	22	1250	132	37.04	3.03	0.390731	-2.29178	16449	84	0.231972	111146417F22	399988	LOC399988	similar to heat shock protein 8	111146491F22	399988	LOC399988	similar to heat shock protein 8
H	22	1122	1462	33.33	42.41	0.0981084	0.814285	13850	19692.5	0.954854	111146417H22	442511	hCG_1745121	notch1-induced protein	111146491H22	442511	hCG_1745121	notch1-induced protein
K	22	1110	1463	37.84	36.3	0.45383	0.332364	16984	16139.5	0.931147	111146417K22	729475	RAD51AP2	RAD51-associated protein 2	111146491K22	729475	RAD51AP2	RAD51-associated protein 2
L	22	502	2008	47.61	31.92	1.22443	-0.013104	21659	12895.5	1.01334	111146417L22	442525	LOC442525	similar to ADP/ATP translocase 2 (Adenine nucleotide translocator 2) (ANT 2) (ADP,ATP carrier protein 2) (Solute carrier family 25 member 5) (ADP,ATP carrier protein, fibroblast isoform)	111146491L22	292	SLC25A5	solute carrier family 25 (mitochondrial carrier; adenine nucleotide translocator), member 5
M	22	761	2161	35.35	34.8	0.257434	0.214053	15295.5	15044	0.781199	111146417M22	114818	KLHL29	kelch-like 29 (Drosophila)	111146491M22	114818	KLHL29	kelch-like 29 (Drosophila)
N	22	1222	1488	32.57	42.81	0.0381641	0.845834	13231.5	19876	0.930248	111146417N22	23333	DPY19L1	dpy-19-like 1 (C. elegans)	111146491N22	23333	DPY19L1	dpy-19-like 1 (C. elegans)
O	22	624	1864	34.62	36	0.199856	0.308702	14778.5	15923	0.799952	111146417O22	339778	LOC339778	hypothetical protein LOC339778	111146491O22	339778	LOC339778	hypothetical protein LOC339778
B	3	1540	2313	41.69	36.45	0.0030917	-0.388106	12903	9312	0.418824	111146416B3	254225	RNF169	ring finger protein 169	111146490B3	254225	RNF169	ring finger protein 169
D	3	1806	1297	29.73	50.42	-0.889794	0.654839	4576	18676	0.45884	111146416D3	390226	GUCY2E	guanylate cyclase 2E	111146490D3	390226	GUCY2E	guanylate cyclase 2E
H	3	2665	2021	23.19	26.03	-1.37804	-1.16602	1273	2550	0.0124009	111146416H3	729746	LOC729746	similar to odd Oz/ten-m homolog 4	111146490H3	729746	LOC729746	similar to odd Oz/ten-m homolog 4
L	3	893	1542	32.36	38.98	-0.693449	-0.199226	6231	11093.5	0.254715	111146416L3	440063	LOC440063	similar to peptidylprolyl isomerase A isoform 1	111146490L3	440063	LOC440063	similar to peptidylprolyl isomerase A isoform 1
B	4	1036	1321	31.66	48.22	-0.745708	0.490596	5784.5	17422	0.457046	111146416B4	653073	LOC653073	similar to Golgin subfamily A member 2 (Cis-Golgi matrix protein GM130)	111146490B4	653073	LOC653073	similar to Golgin subfamily A member 2 (Cis-Golgi matrix protein GM130)
C	4	1197	1626	27.99	26.75	-1.0197	-1.11227	3568	2977.5	0.0363562	111146416C4	730130	tcag7.977	hypothetical protein LOC730130	111146490C4	730130	tcag7.977	hypothetical protein LOC730130
D	4	2239	725	22.87	41.52	-1.40193	-0.00959982	1169	12929	0.168672	111146416D4	339005	WHDC1L1	WAS protein homology region 2 domain containing 1-like 1	111146490D4	339005	WHDC1L1	WAS protein homology region 2 domain containing 1-like 1
F	4	1548	751	29.2	35.15	-0.929362	-0.485159	4249	8444	0.136727	111146416F4	390557	LOC390557	similar to chromosome condensation protein G	111146490F4	390557	LOC390557	similar to chromosome condensation protein G
G	4	2819	826	20.61	30.27	-1.57066	-0.84948	643	5225	0.029219	111146416G4	402694	tcag7.350	similar to ribosomal protein L15	111146490G4	402694	tcag7.350	similar to ribosomal protein L15
H	4	1040	2255	30.58	31	-0.826337	-0.794981	5093	5705.5	0.0989568	111146416H4	727880	LOC727880	hypothetical protein LOC727880	111146490H4	727880	LOC727880	hypothetical protein LOC727880
J	4	2234	2337	25.47	31.32	-1.20783	-0.771091	2194	5902.5	0.0556288	111146416J4	642397	LOC642397	similar to WAS protein homology region 2 domain containing 1	111146490J4	642397	LOC642397	similar to WAS protein homology region 2 domain containing 1
K	4	1089	1941	23.88	23.65	-1.32653	-1.3437	1507	1437.5	0.00735588	111146416K4	730647	LOC730647	similar to Histidine triad nucleotide-binding protein 1 (Adenosine 5-monophosphoramidase) (Protein kinase C inhibitor 1) (Protein kinase C-interacting protein 1) (PKCI-1)	111146490K4	730647	LOC730647	similar to Histidine triad nucleotide-binding protein 1 (Adenosine 5-monophosphoramidase) (Protein kinase C inhibitor 1) (Protein kinase C-interacting protein 1) (PKCI-1)
N	4	2052	1849	26.36	19.58	-1.14139	-1.64755	2663	426	0.00809569	111146416N4	727880	LOC727880	hypothetical protein LOC727880	111146490N4	727880	LOC727880	hypothetical protein LOC727880
P	4	2542	1418	26.4	33.64	-1.1384	-0.597889	2690	7444	0.0871521	111146416P4	727909	LOC727909	similar to golgi autoantigen, golgin subfamily a, 8A	111146490P4	727909	LOC727909	similar to golgi autoantigen, golgin subfamily a, 8A
B	5	849	1805	32.86	32.58	-0.656121	-0.677025	6551	6703	0.14908	111146416B5	729561	LOC729561	similar to Nucleosome assembly protein 1-like 1 (NAP-1-related protein) (hNRP)	111146490B5	729561	LOC729561	similar to Nucleosome assembly protein 1-like 1 (NAP-1-related protein) (hNRP)
F	5	1462	1018	27.91	47.45	-1.02567	0.43311	3522	16958.5	0.355974	111146416F5	440081	DDX12	DEAD/H (Asp-Glu-Ala-Asp/His) box polypeptide 12 (CHL1-like helicase homolog, S. cerevisiae)	111146490F5	440081	DDX12	DEAD/H (Asp-Glu-Ala-Asp/His) box polypeptide 12 (CHL1-like helicase homolog, S. cerevisiae)
I	5	3165	2591	23.25	22.15	-1.37357	-1.45569	1287.5	963	0.00429659	111146416I5	401492	FLJ41200	hypothetical gene supported by AK123194	111146490I5	401492	FLJ41200	hypothetical gene supported by AK123194
J	5	1602	2071	23.47	22.65	-1.35714	-1.41836	1368	1097	0.00515486	111146416J5	644285	LOC644285	hypothetical LOC644285	111146490J5	644285	LOC644285	hypothetical LOC644285
L	5	887	1260	30.89	24.21	-0.803193	-1.3019	5288	1684	0.0412488	111146416L5	643287	LOC643287	similar to prothymosin, alpha (gene sequence 28)	111146490L5	643287	LOC643287	similar to prothymosin, alpha (gene sequence 28)
N	5	2371	1601	18.64	45.16	-1.71773	0.262148	387	15497	0.214117	111146416N5	440086	RPS6P1	ribosomal protein S6 pseudogene 1	111146490N5	440086	RPS6P1	ribosomal protein S6 pseudogene 1
O	5	3319	1075	25.34	36.74	-1.21753	-0.366456	2144.5	9527	0.115605	111146416O5	55234	SMU1	smu-1 suppressor of mec-8 and unc-52 homolog (C. elegans)	111146490O5	55234	SMU1	smu-1 suppressor of mec-8 and unc-52 homolog (C. elegans)
P	5	2531	1918	26.51	29.67	-1.13019	-0.894274	2750	4828	0.0487316	111146416P5	440087	LOC440087	hypothetical gene supported by AK092637	111146490P5	440087	LOC440087	hypothetical gene supported by AK092637
B	6	1911	1046	30.14	34.03	-0.859185	-0.568773	4821	7686	0.132749	111146416B6	440268	LOC440268	hypothetical LOC440268	111146490B6	440268	LOC440268	hypothetical LOC440268
D	6	1144	1864	34.09	22.05	-0.564294	-1.46315	7395	927	0.0587709	111146416D6	440270	GOLGA8B	golgi autoantigen, golgin subfamily a, 8B	111146490D6	440270	GOLGA8B	golgi autoantigen, golgin subfamily a, 8B
F	6	2320	2697	18.75	28.22	-1.70952	-1.00252	400	3868	0.0154563	111146416F6	723972	LOC723972	hepatopoietin PCn127	111146490F6	723972	LOC723972	hepatopoietin PCn127
J	6	2215	2055	23.48	21.8	-1.35639	-1.48182	1371	863	0.0042338	111146416J6	440280	LOC440280	similar to CCR4-NOT transcription complex, subunit 6-like isoform 1	111146490J6	440280	LOC440280	similar to CCR4-NOT transcription complex, subunit 6-like isoform 1
L	6	1217	1331	28.51	26	-0.980875	-1.16826	3845	2531	0.0344975	111146416L6	348093	RBPMS2	RNA binding protein with multiple splicing 2	111146490L6	348093	RBPMS2	RNA binding protein with multiple splicing 2
N	6	2808	1344	24.18	23.07	-1.30414	-1.387	1615	1222	0.00682849	111146416N6	440287	LOC440287	similar to COMM domain containing 4	111146490N6	440287	LOC440287	similar to COMM domain containing 4
A	7	489	1132	48.88	31.1	0.539868	-0.787516	17661	5766	0.465772	111146416A7	158376	LOC158376	hypothetical protein LOC158376	111146490A7	158376	LOC158376	hypothetical protein LOC158376
G	7	413	1420	33.9	26.9	-0.578479	-1.10107	7253	3067.5	0.0903896	111146416G7	158228	C9orf122	chromosome 9 open reading frame 122	111146490G7	158228	C9orf122	chromosome 9 open reading frame 122
H	7	1318	875	27.85	32	-1.03015	-0.720325	3480	6358	0.082135	111146416H7	144203	OVOS2	ovostatin 2	111146490H7	144203	OVOS2	ovostatin 2
J	7	2174	1118	24.98	27.82	-1.24441	-1.03239	1960	3621	0.0264305	111146416J7	79857	FLJ13224	hypothetical protein FLJ13224	111146490J7	79857	FLJ13224	hypothetical protein FLJ13224
L	7	2061	3992	18.15	18.11	-1.75431	-1.7573	359	287	0.000353632	111146416L7	440093	LOC440093	similar to H3 histone, family 3B	111146490L7	440093	LOC440093	similar to H3 histone, family 3B
P	7	3347	1100	24.08	44.18	-1.3116	0.188985	1582	14802	0.22781	111146416P7	283463	MUC19	mucin 19, oligomeric	111146490P7	283463	MUC19	mucin 19, oligomeric
B	8	2095	1153	21.1	53.25	-1.53408	0.866115	735	20004	0.365017	111146416B8	55889	GOLGA	golgin-like protein	111146490B8	55889	GOLGA	golgin-like protein
D	8	1319	2379	22.52	21.1	-1.42806	-1.53408	1072	691	0.00263644	111146416D8	400403	LOC400403	hypothetical gene supported by AY359468; NM_001897	111146490D8	400403	LOC400403	hypothetical gene supported by AY359468; NM_001897
F	8	1019	1401	42.59	30.98	0.0702821	-0.796474	13575	5687.5	0.314892	111146416F8	647995	LOC647995	similar to COMM domain containing 4	111146490F8	647995	LOC647995	similar to COMM domain containing 4
J	8	864	1849	26.04	28.77	-1.16528	-0.961464	2466	4249	0.0382636	111146416J8	648809	LOC648809	similar to elongation factor Tu GTP binding domain containing 1	111146490J8	648809	LOC648809	similar to elongation factor Tu GTP binding domain containing 1
L	8	1621	2407	26.34	19.86	-1.14288	-1.62665	2653	474	0.00829613	111146416L8	161527	LOC161527	hypothetical protein LOC161527	111146490L8	161527	LOC161527	hypothetical protein LOC161527
N	8	1782	1654	22.67	20.98	-1.41687	-1.54303	1114	663	0.00267849	111146416N8	388153	LOC388153	similar to ubiquitin-conjugating enzyme E2Q 2	111146490N8	388153	LOC388153	similar to ubiquitin-conjugating enzyme E2Q 2
P	8	1601	1700	39.16	37.24	-0.185788	-0.329128	10981	9872	0.369041	111146416P8	440307	TTLL13	tubulin tyrosine ligase-like family, member 13	111146490P8	440307	TTLL13	tubulin tyrosine ligase-like family, member 13
B	9	1185	824	30.8	40.29	-0.809912	-0.101427	5228	12006	0.252061	111146416B9	440104	LOC440104	similar to RIKEN cDNA 1110012D08	111146490B9	440104	LOC440104	similar to RIKEN cDNA 1110012D08
E	9	947	2160	25.87	31.85	-1.17797	-0.731524	2379.5	6259	0.0633265	111146416E9	340515	LOC340515	hypothetical protein LOC340515	111146490E9	340515	LOC340515	hypothetical protein LOC340515
L	9	1133	1206	18.71	28.36	-1.7125	-0.992073	392	3958	0.016056	111146416L9	390363	LOC390363	similar to chloride intracellular channel 1	111146490L9	390363	LOC390363	similar to chloride intracellular channel 1
P	9	2172	1954	33.66	26.66	-0.596396	-1.11899	7093	2913	0.0849643	111146416P9	57666	KIAA1545	KIAA1545 protein	111146490P9	57666	KIAA1545	KIAA1545 protein
A	10	887	2865	31.45	29.49	-0.761386	-0.907712	5647	4682.5	0.0905473	111146416A10	401397	LOC401397	hypothetical LOC401397	111146490A10	401397	LOC401397	hypothetical LOC401397
B	10	390	1644	30.77	23.6	-0.812152	-1.34744	5208	1424	0.0373235	111146416B10	400446	LOC400446	hypothetical gene supported by AK098314	111146490B10	400446	LOC400446	hypothetical gene supported by AK098314
G	10	1024	512	27.93	48.83	-1.02418	0.536136	3528.5	17766	0.384834	111146416G10	731075	LOC731075	hypothetical protein LOC731075	111146490G10	731075	LOC731075	hypothetical protein LOC731075
J	10	1623	1081	24.03	21.28	-1.31533	-1.52064	1571	734	0.00450726	111146416J10	645246	LOC645246	similar to solute carrier family 22 member 4	111146490J10	645246	LOC645246	similar to solute carrier family 22 member 4
K	10	1308	736	32.26	38.04	-0.700915	-0.269403	6164	10412.5	0.233195	111146416K10	138307	LCN8	lipocalin 8	111146490K10	138307	LCN8	lipocalin 8
L	10	773	1579	44.24	23.69	0.193465	-1.34072	14709	1452	0.22165	111146416L10	161527	LOC161527	hypothetical protein LOC161527	111146490L10	161527	LOC161527	hypothetical protein LOC161527
M	10	1048	1433	23	25.96	-1.39223	-1.17125	1202	2507	0.0116723	111146416M10	253260	RICTOR	rapamycin-insensitive companion of mTOR	111146490M10	253260	RICTOR	rapamycin-insensitive companion of mTOR
N	10	2142	1350	26.75	38.89	-1.11227	-0.205945	2879	11034	0.164274	111146416N10	440330	LOC440330	hypothetical LOC440330	111146490N10	440330	LOC440330	hypothetical LOC440330
P	10	2211	2289	52.96	24.33	0.844465	-1.29294	19836	1742	0.395149	111146416P10	283869	NPW	neuropeptide W	111146490P10	283869	NPW	neuropeptide W
B	11	1682	2593	26.16	23.1	-1.15632	-1.38476	2536	1230	0.0120338	111146416B11	440122	hCG_1646157	hCG1646157	111146490B11	440122	hCG_1646157	hCG1646157
D	11	2606	1636	20.53	24.14	-1.57663	-1.30712	628.5	1647	0.0043926	111146416D11	284232	LOC284232	similar to Ankyrin repeat domain protein 18A	111146490D11	284232	LOC284232	similar to Ankyrin repeat domain protein 18A
H	11	1916	2172	29.91	22.84	-0.876356	-1.40417	4683	1161.5	0.0289854	111146416H11	440125	LOC440125	similar to Heterogeneous nuclear ribonucleoprotein A1 (Helix-destabilizing protein) (Single-strand RNA-binding protein) (hnRNP core protein A1) (HDP)	111146490H11	440125	LOC440125	similar to Heterogeneous nuclear ribonucleoprotein A1 (Helix-destabilizing protein) (Single-strand RNA-binding protein) (hnRNP core protein A1) (HDP)
I	11	323	2147	31.27	28.46	-0.774824	-0.984607	5528	4023.5	0.0774206	111146416I11	286238	LOC286238	hypothetical protein LOC286238	111146490I11	286238	LOC286238	hypothetical protein LOC286238
M	11	1138	986	36.99	22.11	-0.347792	-1.45867	9371	948	0.0903633	111146416M11	401577	LOC401577	hypothetical protein LOC401577	111146490M11	401577	LOC401577	hypothetical protein LOC401577
N	11	1572	1464	32.19	33.81	-0.70614	-0.585198	6113	7546	0.158331	111146416N11	220081	FLJ32682	hypothetical protein FLJ32682	111146490N11	220081	FLJ32682	hypothetical protein FLJ32682
O	11	1905	1012	33.49	34.78	-0.609088	-0.512781	6980	8200	0.195557	111146416O11	425054	VCX3B	variable charge, X-linked 3B	111146490O11	425054	VCX3B	variable charge, X-linked 3B
E	12	1563	2210	23.67	27.15	-1.34221	-1.08241	1434	3220	0.0183788	111146416E12	340811	AKR1CL1	aldo-keto reductase family 1, member C-like 1	111146490E12	340811	AKR1CL1	aldo-keto reductase family 1, member C-like 1
F	12	1603	1854	25.95	25.35	-1.17199	-1.21679	2418	2190	0.0180173	111146416F12	440338	LOC440338	hypothetical gene supported by AJ002784	111146490F12	440338	LOC440338	hypothetical gene supported by AJ002784
H	12	1817	2138	27.79	26.01	-1.03463	-1.16751	3444	2540	0.0303857	111146416H12	440343	LOC440343	similar to hypothetical protein FLJ20581	111146490H12	440343	LOC440343	similar to hypothetical protein FLJ20581
J	12	1698	1783	29.62	26.81	-0.898006	-1.10779	4508.5	3020	0.048097	111146416J12	730092	LOC730092	RRN3 RNA polymerase I transcription factor homolog (S. cerevisiae) pseudogene	111146490J12	730092	LOC730092	RRN3 RNA polymerase I transcription factor homolog (S. cerevisiae) pseudogene
K	12	1719	1506	32.87	37.38	-0.655374	-0.318676	6561.5	9972	0.231986	111146416K12	5478	PPIA	peptidylprolyl isomerase A (cyclophilin A)	111146490K12	5478	PPIA	peptidylprolyl isomerase A (cyclophilin A)
M	12	2849	1146	21.41	29.06	-1.51093	-0.939814	795	4422	0.023095	111146416M12	439954	LOC439954	hypothetical LOC439954	111146490M12	439954	LOC439954	hypothetical LOC439954
N	12	1559	2288	27.97	16.65	-1.02119	-1.8663	3554	212	0.0120338	111146416N12	388237	LOC388237	similar to kidney-specific protein (KS)	111146490N12	388237	LOC388237	similar to kidney-specific protein (KS)
P	12	2214	1483	27.01	35.27	-1.09286	-0.4762	3010	8543	0.113269	111146416P12	730153	LOC730153	similar to similar to nuclear pore complex interacting protein	111146490P12	730153	LOC730153	similar to similar to nuclear pore complex interacting protein
B	13	1340	2094	14.1	28.13	-2.05667	-1.00924	192	3821	0.0136643	111146416B13	644623	LOC644623	similar to transmembrane phosphatase with tensin homology isoform beta	111146490B13	644623	LOC644623	similar to transmembrane phosphatase with tensin homology isoform beta
C	13	2592	2821	23.38	27.19	-1.36386	-1.07942	1333	3247	0.017799	111146416C13	645090	CXorf30	chromosome X open reading frame 30	111146490C13	645090	CXorf30	chromosome X open reading frame 30
H	13	607	1417	41.68	41.28	0.00234514	-0.0275173	12895	12748	0.558058	111146416H13	440142	LOC440142	TAR DNA binding protein pseudogene	111146490H13	440142	LOC440142	TAR DNA binding protein pseudogene
J	13	1751	2880	33.41	27.36	-0.61506	-1.06673	6921	3339	0.0893329	111146416J13	440145	RP11-11C5.2	similar to RIKEN cDNA 2410129H14	111146490J13	440145	RP11-11C5.2	similar to RIKEN cDNA 2410129H14
N	13	1100	2268	35.55	27.12	-0.455296	-1.08465	8360	3202	0.113445	111146416N13	643171	LOC643171	similar to Gamma-glutamyltranspeptidase 1 precursor (Gamma-glutamyltransferase 1) (CD224 antigen)	111146490N13	643171	LOC643171	similar to Gamma-glutamyltranspeptidase 1 precursor (Gamma-glutamyltransferase 1) (CD224 antigen)
P	13	2339	1988	23.43	22.33	-1.36013	-1.44225	1349	1008	0.00471296	111146416P13	400879	LOC400879	hypothetical LOC400879	111146490P13	400879	LOC400879	hypothetical LOC400879
A	14	1912	2703	32.58	27.56	-0.677025	-1.0518	6379	3456	0.0820849	111146416A14	645513	LOC645513	similar to septin 7	111146490A14	645513	LOC645513	similar to septin 7
B	14	1003	1513	30.11	35.82	-0.861425	-0.435139	4802	8914	0.159655	111146416B14	440352	RUNDC2C	RUN domain containing 2C	111146490B14	440352	RUNDC2C	RUN domain containing 2C
D	14	2813	3139	19.41	24.82	-1.66024	-1.25636	454	1943	0.00487432	111146416D14	339047	LOC339047	hypothetical protein LOC339047	111146490D14	339047	LOC339047	hypothetical protein LOC339047
F	14	888	1170	33.56	29.49	-0.603862	-0.907712	7018	4682.5	0.11618	111146416F14	440354	LOC440354	PI-3-kinase-related kinase SMG-1 pseudogene	111146490F14	440354	LOC440354	PI-3-kinase-related kinase SMG-1 pseudogene
H	14	1515	924	33.53	36.04	-0.606101	-0.418715	7007	9070.5	0.219366	111146416H14	647057	LOC647057	similar to carbonic anhydrase VA, mitochondrial precursor	111146490H14	731439	LOC731439	similar to carbonic anhydrase VA, mitochondrial precursor
J	14	1380	1979	35	20.62	-0.496357	-1.56991	8000	602	0.0627924	111146416J14	440359	LOC440359	similar to cold shock domain protein A short isoform	111146490J14	440359	LOC440359	similar to cold shock domain protein A short isoform
L	14	1686	975	26.99	34.97	-1.09435	-0.498597	2994	8326	0.108746	111146416L14	342426	LOC342426	similar to zinc finger protein 267	111146490L14	342426	LOC342426	similar to zinc finger protein 267
M	14	2177	270	21.27	41.85	-1.52138	0.0150367	767.5	13171	0.164877	111146416M14	439965	RP11-575L16.2	similar to family with sequence similarity 35, member A	111146490M14	439965	RP11-575L16.2	similar to family with sequence similarity 35, member A
O	14	1042	289	30.23	38.06	-0.852466	-0.26791	4873	10432	0.198791	111146416O14	119016	CTGLF1	centaurin, gamma-like family, member 1	111146490O14	119016	CTGLF1	centaurin, gamma-like family, member 1
F	15	1960	1387	12.35	27.11	-2.18732	-1.08539	166	3199	0.00960727	111146416F15	643872	HMGN2P6	high-mobility group nucleosomal binding domain 2 pseudogene 6	111146490F15	643872	HMGN2P6	high-mobility group nucleosomal binding domain 2 pseudogene 6
G	15	1832	461	24.51	26.9	-1.2795	-1.10107	1759	3067.5	0.0197667	111146416G15	729478	LOC729478	similar to beta-1,4-mannosyltransferase	111146490G15	729478	LOC729478	similar to beta-1,4-mannosyltransferase
H	15	2384	674	25.42	44.51	-1.21156	0.213622	2178	15040	0.251593	111146416H15	728755	LOC728755	hypothetical protein LOC728755	111146490H15	728755	LOC728755	hypothetical protein LOC728755
J	15	673	1757	40.86	23.73	-0.0588728	-1.33773	12296	1465	0.160704	111146416J15	440176	RPL12P6	ribosomal protein L12 pseudogene 6	111146490J15	440176	RPL12P6	ribosomal protein L12 pseudogene 6
K	15	1558	1301	27.09	26.75	-1.08689	-1.11227	3053	2977.5	0.0308598	111146416K15	5439	POLR2J	polymerase (RNA) II (DNA directed) polypeptide J, 13.3kDa	111146490K15	5439	POLR2J	polymerase (RNA) II (DNA directed) polypeptide J, 13.3kDa
L	15	1475	1769	24	22.78	-1.31757	-1.40865	1553	1138	0.00614363	111146416L15	645683	LOC645683	similar to ribosomal protein L13a	111146490L15	645683	LOC645683	similar to ribosomal protein L13a
N	15	1150	2148	29.3	18.48	-0.921896	-1.72967	4317	309.5	0.0181623	111146416N15	440180	LOC440180	similar to zinc finger, CCHC domain containing 7	111146490N15	440180	LOC440180	similar to zinc finger, CCHC domain containing 7
O	15	1471	2583	33.58	24.85	-0.602369	-1.25412	7034	1950	0.0684936	111146416O15	402509	LOC402509	similar to solute carrier family 29 (nucleoside transporters), member 4	111146490O15	402509	LOC402509	similar to solute carrier family 29 (nucleoside transporters), member 4
A	16	1318	2115	23.37	32.62	-1.36461	-0.674038	1328	6733	0.055142	111146416A16	648708	LOC648708	hypothetical LOC648708	111146490A16	648708	LOC648708	hypothetical LOC648708
C	16	1019	1414	31.89	28.15	-0.728537	-1.00775	5922	3827	0.0806556	111146416C16	221037	JMJD1C	jumonji domain containing 1C	111146490C16	221037	JMJD1C	jumonji domain containing 1C
D	16	1100	1762	28.18	26.67	-1.00551	-1.11824	3665	2921.5	0.0368131	111146416D16	283755	LOC283755	hypothetical protein LOC283755	111146490D16	440362	HERC2P4	hect domain and RLD 2 pseudogene 4
H	16	1345	1180	25.35	27.8	-1.21679	-1.03388	2150	3612	0.0281728	111146416H16	647211	LOC647211	similar to rhophilin-like protein	111146490H16	647211	LOC647211	similar to rhophilin-like protein
K	16	1509	254	30.02	11.81	-0.868144	-2.22763	4748.5	91	0.0198733	111146416K16	283008	FAM22E	family with sequence similarity 22, member E	111146490K16	283008	FAM22E	family with sequence similarity 22, member E
O	16	1248	515	22.36	27.38	-1.44001	-1.06524	1026	3353	0.0162708	111146416O16	439992	LOC439992	similar to ribosomal protein S3a	111146490O16	439992	LOC439992	similar to ribosomal protein S3a
E	17	3304	481	20.64	25.99	-1.56842	-1.16901	646	2525	0.00853128	111146416E17	644387	LOC644387	similar to myelin protein zero-like 1 isoform a	111146490E17	644387	LOC644387	similar to myelin protein zero-like 1 isoform a
F	17	1009	2502	22.5	9.59	-1.42956	-2.39337	1064	40	0.00103348	111146416F17	161394	C14orf174	chromosome 14 open reading frame 174	111146490F17	161394	C14orf174	chromosome 14 open reading frame 174
G	17	1210	1732	35.7	42.9	-0.444098	0.0934255	8466	13899	0.4245	111146416G17	92105	INTS4	integrator complex subunit 4	111146490G17	92105	INTS4	integrator complex subunit 4
I	17	1985	2496	23.27	23.28	-1.37207	-1.37133	1300	1292	0.00569982	111146416I17	285955	WBSCR19	Williams Beuren syndrome chromosome region 19	111146490I17	285955	WBSCR19	Williams Beuren syndrome chromosome region 19
K	17	2917	1689	27.32	33.45	-1.06972	-0.612074	3163	7302	0.0929385	111146416K17	441259	LOC441259	PMS2 postmeiotic segregation increased 2 (S. cerevisiae)-like	111146490K17	441259	LOC441259	PMS2 postmeiotic segregation increased 2 (S. cerevisiae)-like
N	17	1296	1267	27.62	22.26	-1.04732	-1.44747	3345	988	0.0159307	111146416N17	646090	LOC646090	similar to rhophilin-like protein	111146490N17	646090	LOC646090	similar to rhophilin-like protein
O	17	1750	1123	21.71	33.21	-1.48854	-0.629991	874	7126	0.0543106	111146416O17	84820	POLR2J4	polymerase (RNA) II (DNA directed) polypeptide J, 13.3kDa pseudogene	111146490O17	84820	POLR2J4	polymerase (RNA) II (DNA directed) polypeptide J, 13.3kDa pseudogene
P	17	1172	2040	34.22	17.25	-0.554589	-1.8215	7484	239	0.0506145	111146416P17	646243	LOC646243	similar to coxsackie virus and adenovirus receptor precursor	111146490P17	646243	LOC646243	similar to coxsackie virus and adenovirus receptor precursor
C	18	3303	1617	18.1	26.78	-1.75804	-1.11003	355	2992	0.00950475	111146416C18	439996	IFIT1L	interferon-induced protein with tetratricopeptide repeats 1-like	111146490C18	439996	IFIT1L	interferon-induced protein with tetratricopeptide repeats 1-like
D	18	1046	1263	20.75	16.39	-1.56021	-1.88571	663	199	0.000629897	111146416D18	389141	LOC389141	similar to laminin receptor 1 (ribosomal protein SA)	111146490D18	389141	LOC389141	similar to laminin receptor 1 (ribosomal protein SA)
F	18	813	2413	18.82	19.77	-1.70429	-1.63337	403	460	0.00063136	111146416F18	440387	CTRB2	chymotrypsinogen B2	111146490F18	440387	CTRB2	chymotrypsinogen B2
H	18	1730	2112	26.3	25.66	-1.14586	-1.19364	2625	2349.5	0.0209976	111146416H18	283927	NUDT7	nudix (nucleoside diphosphate linked moiety X)-type motif 7	111146490H18	283927	NUDT7	nudix (nucleoside diphosphate linked moiety X)-type motif 7
J	18	322	378	31.68	37.83	-0.744215	-0.285081	5801	10274	0.219298	111146416J18	646301	LOC646301	hypothetical LOC646301	111146490J18	646301	LOC646301	hypothetical LOC646301
K	18	2476	2669	20.72	13.9	-1.56245	-2.0716	658	119	0.000511731	111146416K18	649755	LOC649755	similar to Ribulose-phosphate 3-epimerase (Ribulose-5-phosphate-3-epimerase) (HUSSY-17)	111146490K18	649755	LOC649755	similar to Ribulose-phosphate 3-epimerase (Ribulose-5-phosphate-3-epimerase) (HUSSY-17)
L	18	2019	1555	18.33	27.46	-1.74087	-1.05926	370	3400	0.0120594	111146416L18	440396	LOC440396	similar to Heterogeneous nuclear ribonucleoprotein A1 (Helix-destabilizing protein) (Single-strand binding protein) (hnRNP core protein A1) (HDP-1) (Topoisomerase-inhibitor suppressed)	111146490L18	440396	LOC440396	similar to Heterogeneous nuclear ribonucleoprotein A1 (Helix-destabilizing protein) (Single-strand binding protein) (hnRNP core protein A1) (HDP-1) (Topoisomerase-inhibitor suppressed)
M	18	2468	1918	20.91	23.98	-1.54826	-1.31907	695	1559	0.00430997	111146416M18	374355	C10orf96	chromosome 10 open reading frame 96	111146490M18	374355	C10orf96	chromosome 10 open reading frame 96
N	18	3040	2325	20.59	20.95	-1.57215	-1.54527	637	658.5	0.00142331	111146416N18	284023	LOC284023	hypothetical protein LOC284023	111146490N18	284023	LOC284023	hypothetical protein LOC284023
A	19	915	2698	28.09	18.9	-1.01223	-1.69832	3623	347	0.0133731	111146416A19	340307	CTAGE6	CTAGE family, member 6	111146490A19	340307	CTAGE6	CTAGE family, member 6
B	19	1666	2079	23.77	24.53	-1.33474	-1.27801	1474	1817	0.0091893	111146416B19	646079	LOC646079	similar to breast cancer anti-estrogen resistance 1	111146490B19	646079	LOC646079	similar to breast cancer anti-estrogen resistance 1
C	19	1056	1378	24.53	29.03	-1.27801	-0.942054	1767	4409.5	0.0323723	111146416C19	220832	FABP5L3	fatty acid binding protein 5-like 3	111146490C19	220832	FABP5L3	fatty acid binding protein 5-like 3
E	19	2135	2859	26.28	11.3	-1.14736	-2.2657	2614	86	0.0061848	111146416E19	645357	tcag7.1093	kinesin family member pseudogene	111146490E19	645357	tcag7.1093	kinesin family member pseudogene
G	19	726	2556	22.73	18.19	-1.41239	-1.75132	1136	290	0.00172462	111146416G19	402634	LOC402634	neugrin, neurite outgrowth associated-like pseudogene	111146490G19	402634	LOC402634	neugrin, neurite outgrowth associated-like pseudogene
H	19	1311	2908	29.44	18.5	-0.911445	-1.72818	4399	312	0.0188318	111146416H19	400322	HERC2P2	hect domain and RLD 2 pseudogene 2	111146490H19	400322	HERC2P2	hect domain and RLD 2 pseudogene 2
K	19	1857	1627	21.86	26.67	-1.47734	-1.11824	913	2921.5	0.0124756	111146416K19	402643	LOC402643	tropomyosin 3 pseudogene	111146490K19	402643	LOC402643	tropomyosin 3 pseudogene
N	19	2113	1481	10.51	16.81	-2.32468	-1.85435	137	222	0.000109078	111146416N19	283767	LOC283767	FLJ40198 protein	111146490N19	283767	LOC283767	FLJ40198 protein
O	19	1311	1842	29.21	21.77	-0.928615	-1.48406	4259	852	0.0221659	111146416O19	402273	LOC402273	similar to vomeronasal 1 receptor, C24	111146490O19	402273	LOC402273	similar to vomeronasal 1 receptor, C24
A	20	1674	2416	31.84	17.63	-0.73227	-1.79313	5902	262	0.0322414	111146416A20	255352	C10orf93	chromosome 10 open reading frame 93	111146490A20	255352	C10orf93	chromosome 10 open reading frame 93
B	20	1360	428	38.75	35.75	-0.216397	-0.440365	10677	8870	0.324263	111146416B20	27338	UBE2S	ubiquitin-conjugating enzyme E2S	111146490B20	27338	UBE2S	ubiquitin-conjugating enzyme E2S
C	20	1029	3405	24.88	25.37	-1.25188	-1.21529	1914.5	2202	0.0143784	111146416C20	4586	MUC5AC	mucin 5AC, oligomeric mucus/gel-forming	111146490C20	4586	MUC5AC	mucin 5AC, oligomeric mucus/gel-forming
D	20	1392	1057	34.77	19.39	-0.513528	-1.66174	7838	405	0.0576603	111146416D20	729288	LOC729288	similar to zinc finger protein 286	111146490D20	729288	LOC729288	similar to zinc finger protein 286
E	20	1212	1313	30.53	35.19	-0.830069	-0.482172	5068	8475	0.155653	111146416E20	387751	GVIN1	GTPase, very large interferon inducible 1	111146490E20	387751	GVIN1	GTPase, very large interferon inducible 1
F	20	4296	1226	11.57	29.28	-2.24555	-0.92339	157	4551	0.0188079	111146416F20	729259	LOC729259	similar to 60S ribosomal protein L17 (L23)	111146490F20	729259	LOC729259	similar to 60S ribosomal protein L17 (L23)
H	20	2840	2079	24.72	29.97	-1.26382	-0.871877	1851	5013	0.0399807	111146416H20	80039	FAM106A	family with sequence similarity 106, member A	111146490H20	80039	FAM106A	family with sequence similarity 106, member A
I	20	1019	1199	23.65	31.44	-1.3437	-0.762133	1426	5984	0.0465947	111146416I20	440027	LOC440027	similar to 60S ribosomal protein L23a	111146490I20	440027	LOC440027	similar to 60S ribosomal protein L23a
L	20	2912	2447	21.77	17.16	-1.48406	-1.82822	888	236	0.00107128	111146416L20	650958	LOC650958	similar to PDZ and LIM domain 1 (elfin)	111146490L20	650958	LOC650958	similar to PDZ and LIM domain 1 (elfin)
N	20	1743	1684	19.45	28.92	-1.65726	-0.950266	455	4344	0.019542	111146416N20	729550	LOC729550	similar to USP6 N-terminal like	111146490N20	729550	LOC729550	similar to USP6 N-terminal like
O	20	1704	1889	29.05	18.48	-0.94056	-1.72967	4174	309.5	0.0170568	111146416O20	440041	LOC440041	similar to tripartite motif protein 17	111146490O20	440041	LOC440041	similar to tripartite motif protein 17
A	21	2293	1369	17.05	32.29	-1.83643	-0.698675	278.5	6512	0.039129	111146416A21	402665	LOC402665	hCG1651476	111146490A21	402665	LOC402665	hCG1651476
B	21	1759	1894	22.97	28.46	-1.39447	-0.984607	1194	4023.5	0.0230994	111146416B21	441737	LOC441737	similar to hect domain and RLD 2	111146490B21	441737	LOC441737	similar to hect domain and RLD 2
D	21	1514	1960	18.16	18.01	-1.75356	-1.76476	360.5	283	0.000350898	111146416D21	728271	LOC728271	similar to M-phase phosphoprotein 10	111146490D21	440320	LOC440320	similar to cis-Golgi matrix protein GM130
E	21	2946	611	23.25	36.82	-1.37357	-0.360483	1287.5	9579.5	0.100216	111146416E21	389523	LOC389523	similar to opposite strand transcription unit to Stag3	111146490E21	389523	LOC389523	similar to opposite strand transcription unit to Stag3
F	21	886	1362	37.7	23.35	-0.294786	-1.3661	9905	1317	0.106871	111146416F21	81926	FAM108A1	family with sequence similarity 108, member A1	111146490F21	81926	FAM108A1	family with sequence similarity 108, member A1
G	21	1151	1969	26.06	19.45	-1.16378	-1.65726	2479	411	0.00708605	111146416G21	729126	LOC729126	similar to GrpE protein homolog 1, mitochondrial precursor (Mt-GrpE#1) (HMGE)	111146490G21	729126	LOC729126	similar to GrpE protein homolog 1, mitochondrial precursor (Mt-GrpE#1) (HMGE)
K	21	880	609	38.18	24.3	-0.258951	-1.29518	10273	1728	0.122224	111146416K21	346588	LOC346588	similar to UPF0240 protein C6orf66 (HSPC125) (My013 protein)	111146490K21	346588	LOC346588	similar to UPF0240 protein C6orf66 (HSPC125) (My013 protein)
O	21	1726	1656	25.09	25.72	-1.2362	-1.18916	2018	2382	0.0164273	111146416O21	402679	LOC402679	similar to Serine/threonine-protein kinase MARK2 (MAP/microtubule affinity-regulating kinase 2) (ELKL motif kinase) (EMK1) (PAR1 homolog)	111146490O21	402679	LOC402679	similar to Serine/threonine-protein kinase MARK2 (MAP/microtubule affinity-regulating kinase 2) (ELKL motif kinase) (EMK1) (PAR1 homolog)
P	21	2202	1687	34.79	26.56	-0.512035	-1.12645	7852	2848	0.0971596	111146416P21	643699	LOC643699	similar to golgi autoantigen, golgin subfamily a, 8E	111146490P21	643699	LOC643699	similar to golgi autoantigen, golgin subfamily a, 8E
A	22	2016	562	34.87	47.86	-0.506062	0.463719	7909	17209	0.535441	111146416A22	390183	LOC390183	similar to 40S ribosomal protein S4, X isoform	111146490A22	390183	LOC390183	similar to 40S ribosomal protein S4, X isoform
B	22	1636	1537	17.05	30.51	-1.83643	-0.831563	278.5	5386	0.0272273	111146416B22	729682	KRT17P3	keratin 17 pseudogene 3	111146490B22	729682	KRT17P3	keratin 17 pseudogene 3
C	22	420	893	36.43	34.15	-0.389599	-0.559815	8973.5	7782.5	0.238272	111146416C22	79064	MGC3196	hypothetical protein MGC3196	111146490C22	79064	MGC3196	hypothetical protein MGC3196
E	22	1768	2419	14.25	15.34	-2.04547	-1.96409	194	152	0.00010131	111146416E22	728975	LOC728975	hypothetical protein LOC728975	111146490E22	728975	LOC728975	hypothetical protein LOC728975
G	22	1076	1454	34.39	34.94	-0.541897	-0.500836	7606	8307	0.2149	111146416G22	440044	SLC22A20	solute carrier family 22, member 20	111146490G22	440044	SLC22A20	solute carrier family 22, member 20
H	22	2584	2082	16.29	23.44	-1.89317	-1.35938	246	1355	0.00217405	111146416H22	342615	SLFN5	schlafen 5	111146490H22	342615	SLFN5	schlafen 5
J	22	2313	1964	17.99	31.21	-1.76626	-0.779303	340.5	5836	0.0323723	111146416J22	342618	SLFN14	schlafen family member 14	111146490J22	342618	SLFN14	schlafen family member 14
K	22	1572	1060	25.83	26.42	-1.18095	-1.13691	2357	2762	0.0222354	111146416K22	728429	LOC728429	similar to zinc finger protein 75	111146490K22	728429	LOC728429	similar to zinc finger protein 75
O	22	1374	964	16.16	26.76	-1.90288	-1.11152	240	2982	0.00880796	111146416O22	440055	LOC440055	similar to ribosomal protein S12	111146490O22	440055	LOC440055	similar to ribosomal protein S12
E	3	1355	1188	48.34	62.29	0.499554	1.54101	17358	22636	1.35749	111146415E3	728852	LOC728852	hypothetical protein LOC728852	111146489E3	728852	LOC728852	hypothetical protein LOC728852
G	3	1568	2571	52.36	50.14	0.799671	0.633935	19530.5	18507.5	1.22796	111146415G3	253970	LOC253970	hypothetical protein LOC253970	111146489G3	253970	LOC253970	hypothetical protein LOC253970
G	4	1941	1449	40.7	61.77	-0.0708178	1.50218	12163.5	22519	1.02086	111146415G4	400645	FLJ45994	hypothetical gene supported by AK127888	111146489G4	400645	FLJ45994	hypothetical gene supported by AK127888
L	4	1420	1182	50.63	52.96	0.670517	0.844465	18608	19866.5	1.2563	111146415L4	401115	LOC401115	hypothetical gene supported by BC038466; BC062790	111146489L4	401115	LOC401115	hypothetical gene supported by BC038466; BC062790
P	4	2738	1745	19.94	48.6	-1.62068	0.518965	516	17642	0.279815	111146415P4	730971	FLJ36777	hypothetical protein LOC730971	111146489P4	730971	FLJ36777	hypothetical protein LOC730971
C	5	2176	1145	41.45	57.64	-0.0148257	1.19386	12719.5	21570	0.997857	111146415C5	400221	FLJ22447	hypothetical gene supported by AK026100	111146489C5	400221	FLJ22447	hypothetical gene supported by AK026100
D	5	1649	1316	42.87	58.59	0.0911858	1.26478	13772	21812	1.07462	111146415D5	400879	LOC400879	hypothetical LOC400879	111146489D5	400879	LOC400879	hypothetical LOC400879
E	5	1637	1916	50.21	53.97	0.639161	0.919868	18371	20297	1.26897	111146415E5	400236	LOC400236	hypothetical LOC400236	111146489E5	400236	LOC400236	hypothetical LOC400236
D	6	1354	1473	61.08	50.71	1.45067	0.676489	22418	18812	1.4427	111146415D6	152742	LOC152742	hypothetical protein LOC152742	111146489D6	152742	LOC152742	hypothetical protein LOC152742
E	6	807	862	58.86	61.14	1.28494	1.45515	21884	22406	1.66479	111146415E6	284274	C18orf62	chromosome 18 open reading frame 62	111146489E6	284274	C18orf62	chromosome 18 open reading frame 62
F	6	1732	2495	63.91	42.93	1.66195	0.0956652	22915	13924	1.15176	111146415F6	401124	FLJ16686	FLJ16686 protein	111146489F6	401124	FLJ16686	FLJ16686 protein
I	6	1731	1662	62.51	48.92	1.55743	0.542855	22689	17835	1.39371	111146415I6	400660	FLJ37638	hypothetical gene supported by AK094957	111146489I6	400660	FLJ37638	hypothetical gene supported by AK094957
L	6	1808	1681	56.91	59.07	1.13936	1.30061	21274	21939	1.58481	111146415L6	550112	LOC550112	hypothetical LOC550112	111146489L6	550112	LOC550112	hypothetical LOC550112
N	6	1009	890	47.87	60.67	0.464466	1.42006	17077	22297	1.31573	111146415N6	286828	CSN1S2A	casein alpha s2-like A	111146489N6	286828	CSN1S2A	casein alpha s2-like A
O	6	921	560	55.92	55.36	1.06545	1.02364	20960	20851	1.48364	111146415O6	729128	LOC729128	hypothetical protein LOC729128	111146489O6	729128	LOC729128	hypothetical protein LOC729128
P	6	739	1125	46.55	68.71	0.36592	2.0203	16244	23485	1.33956	111146415P6	729021	LOC729021	hypothetical protein LOC729021	111146489P6	729021	LOC729021	hypothetical protein LOC729021
A	7	2200	1618	42.41	63.97	0.056844	1.66643	13420	22914	1.1204	111146415A7	145845	LOC145845	hypothetical protein LOC145845	111146489A7	145845	LOC145845	hypothetical protein LOC145845
K	7	1320	1491	68.56	55.94	2.0091	1.06694	23473	21037	1.68137	111146415K7	197003	MGC15885	hypothetical protein MGC15885	111146489K7	197003	MGC15885	hypothetical protein MGC15885
P	7	1402	427	61.91	48.01	1.51264	0.474918	22578	17298	1.34949	111146415P7	400945	FLJ41481	hypothetical gene supported by AK123475	111146489P7	400945	FLJ41481	hypothetical gene supported by AK123475
B	8	2251	2687	39.18	47.23	-0.184295	0.416686	10996	16841.5	0.657663	111146415B8	54532	USP53	ubiquitin specific peptidase 53	111146489B8	54532	USP53	ubiquitin specific peptidase 53
N	8	2187	1249	41.66	55.56	0.000852019	1.03857	12879	20920	0.969513	111146415N8	441058	MGC39584	hypothetical gene supported by BC029568	111146489N8	441058	MGC39584	hypothetical gene supported by BC029568
G	9	1902	1137	56.62	62.88	1.11771	1.58505	21177	22743	1.63709	111146415G9	400456	LOC400456	hypothetical gene supported by BC040875	111146489G9	400456	LOC400456	hypothetical gene supported by BC040875
P	9	1928	2193	57.94	46.56	1.21625	0.366667	21634	16427	1.22944	111146415P9	400958	LOC400958	hypothetical gene supported by BC037562	111146489P9	400958	LOC400958	hypothetical gene supported by BC037562
A	10	871	2327	57.98	47.53	1.21924	0.439083	21643.5	17019	1.26861	111146415A10	284402	LOC284402	hypothetical protein LOC284402	111146489A10	284402	LOC284402	hypothetical protein LOC284402
E	10	1917	1593	59.05	56.69	1.29912	1.12293	21926	21284	1.58459	111146415E10	728485	LOC728485	hypothetical protein LOC728485	111146489E10	728485	LOC728485	hypothetical protein LOC728485
I	10	716	995	65.22	56.38	1.75975	1.09979	23109	21184	1.66502	111146415I10	729111	LOC729111	hypothetical protein LOC729111	111146489I10	729111	LOC729111	hypothetical protein LOC729111
P	10	1349	1374	57.01	45.05	1.14682	0.253936	21302	15409	1.14377	111146415P10	340113	LOC340113	hypothetical protein LOC340113	111146489P10	340113	LOC340113	hypothetical protein LOC340113
B	11	392	1916	31.38	33.77	-0.766612	-0.588184	5597.5	7524	0.146114	111146415B11	400960	LOC400960	hypothetical gene supported by BC040598	111146489B11	400960	LOC400960	hypothetical gene supported by BC040598
H	11	552	702	66.12	57.26	1.82694	1.16549	23218	21461.5	1.6942	111146415H11	285033	LOC285033	hypothetical protein LOC285033	111146489H11	285033	LOC285033	hypothetical protein LOC285033
B	12	1553	2013	48.55	57.97	0.515232	1.21849	17493	21647	1.30014	111146415B12	401180	LOC401180	hypothetical LOC401180	111146489B12	401180	LOC401180	hypothetical LOC401180
D	12	1029	1574	51.12	57.12	0.707098	1.15503	18891	21427	1.37958	111146415D12	729989	LOC729989	hypothetical protein LOC729989	111146489D12	729989	LOC729989	hypothetical protein LOC729989
M	12	2685	995	56.72	62.11	1.12517	1.52757	21200	22602	1.62831	111146415M12	729135	LOC729135	hypothetical protein LOC729135	111146489M12	729135	LOC729135	hypothetical protein LOC729135
O	12	1929	1247	48.11	0.4	0.482383	-3.07946	17232	2	0.252061	111146415O12	729604	LOC729604	hypothetical protein LOC729604	111146489O12	729604	LOC729604	hypothetical protein LOC729604
C	13	730	1250	36.44	52.96	-0.388852	0.844465	8983	19866.5	0.706351	111146415C13	283867	LOC283867	hypothetical protein LOC283867	111146489C13	283867	LOC283867	hypothetical protein LOC283867
K	13	559	903	77.28	56.15	2.6601	1.08262	24007	21105.5	1.7272	111146415K13	730018	LOC730018	hypothetical protein LOC730018	111146489K13	730018	LOC730018	hypothetical protein LOC730018
O	13	2654	268	49.17	74.25	0.561519	2.43389	17797.5	23868	1.47334	111146415O13	728804	LOC728804	hypothetical protein LOC728804	111146489O13	728804	LOC728804	hypothetical protein LOC728804
P	13	1930	382	44.82	41.36	0.236765	-0.0215448	15129	12817	0.6628	111146415P13	401021	LOC401021	hypothetical gene supported by BC047605	111146489P13	401021	LOC401021	hypothetical gene supported by BC047605
E	14	932	1922	55.26	65.71	1.01617	1.79633	20729	23152	1.63419	111146415E14	692073	SNORA16A	small nucleolar RNA, H/ACA box 16A	111146489E14	692073	SNORA16A	small nucleolar RNA, H/ACA box 16A
H	14	1740	1668	60.52	71.22	1.40886	2.20768	22293	23685	1.79411	111146415H14	401220	LOC401220	hypothetical gene supported by BC036933	111146489H14	401220	LOC401220	hypothetical gene supported by BC036933
M	15	468	1561	63.46	49.52	1.62835	0.587648	22846	18184	1.42873	111146415M15	9423	NTN1	netrin 1	111146489M15	9423	NTN1	netrin 1
B	16	1141	1069	50.92	63.8	0.692167	1.65374	18776	22888	1.47323	111146415B16	729161	LOC729161	hypothetical protein LOC729161	111146489B16	729161	LOC729161	hypothetical protein LOC729161
C	16	2122	1517	52.4	49.64	0.802658	0.596607	19551	18244	1.21232	111146415C16	400756	LOC400756	hypothetical gene supported by BC030752	111146489C16	400756	LOC400756	hypothetical gene supported by BC030752
D	16	1332	1235	50.08	55.63	0.629456	1.0438	18295	20944	1.30672	111146415D16	401242	LOC401242	hypothetical gene supported by AK055503	111146489D16	401242	LOC401242	hypothetical gene supported by AK055503
F	16	1377	1554	57.66	49.74	1.19535	0.604073	21526	18294	1.34571	111146415F16	80862	C6orf12	chromosome 6 open reading frame 12	111146489F16	80862	C6orf12	chromosome 6 open reading frame 12
M	16	2159	758	57.85	64.91	1.20953	1.7366	21598	23058	1.69242	111146415M16	729970	LOC729970	hypothetical protein LOC729970	111146489M16	729970	LOC729970	hypothetical protein LOC729970
I	17	1225	2532	68	37.28	1.96729	-0.326141	23415	9893	0.941549	111146415I17	339263	C17orf51	chromosome 17 open reading frame 51	111146489I17	339263	C17orf51	chromosome 17 open reading frame 51
L	17	2030	1172	49.11	55.89	0.557039	1.06321	17765	21019	1.27659	111146415L17	152024	LOC152024	hypothetical protein LOC152024	111146489L17	152024	LOC152024	hypothetical protein LOC152024
B	18	1662	1061	42.42	50.14	0.0575906	0.633935	13431	18507.5	0.865714	111146415B18	285733	LOC285733	hypothetical protein LOC285733	111146489B18	285733	LOC285733	hypothetical protein LOC285733
E	18	1443	1530	55.79	50.2	1.05574	0.638414	20918	18548	1.32189	111146415E18	730258	LOC730258	region containing neuroblastoma breakpoint family, member 8; neuroblastoma breakpoint family, member 10	111146489E18	730258	LOC730258	region containing neuroblastoma breakpoint family, member 8; neuroblastoma breakpoint family, member 10
I	18	791	1177	66.37	68.99	1.8456	2.0412	23254	23505	1.85558	111146415I18	2312	FLG	filaggrin	111146489I18	2312	FLG	filaggrin
K	18	1605	561	55.08	69.88	1.00274	2.10764	20664	23582	1.66149	111146415K18	400793	FLJ13137	hypothetical gene supported by AK125122	111146489K18	400793	FLJ13137	hypothetical gene supported by AK125122
O	18	1335	2159	51.31	49.56	0.721283	0.590635	19003	18201	1.1747	111146415O18	57238	KIAA0492	KIAA0492 protein	111146489O18	57238	KIAA0492	KIAA0492 protein
P	18	2800	1385	45.07	39.64	0.255429	-0.149953	15283	11553	0.611193	111146415P18	730015	LOC730015	hypothetical protein LOC730015	111146489P18	730015	LOC730015	hypothetical protein LOC730015
D	19	2008	1494	41.98	42.3	0.0247419	0.0486319	13111	13478	0.599994	111146415D19	401068	LOC401068	hypothetical gene supported by BC028186	111146489D19	401068	LOC401068	hypothetical gene supported by BC028186
G	19	1004	780	49.1	62.56	0.556293	1.56116	17760.5	22684	1.38825	111146415G19	339210	C17orf67	chromosome 17 open reading frame 67	111146489G19	339210	C17orf67	chromosome 17 open reading frame 67
I	19	1113	1818	68.46	55.34	2.00163	1.02215	23469	20840.5	1.66626	111146415I19	729417	LOC729417	hypothetical protein LOC729417	111146489I19	729417	LOC729417	hypothetical protein LOC729417
L	19	1164	1876	43.9	51.23	0.168082	0.71531	14497	19082	0.956933	111146415L19	348801	LOC348801	hypothetical protein LOC348801	111146489L19	348801	LOC348801	hypothetical protein LOC348801
O	19	1464	1793	48.29	41.49	0.495821	-0.0118395	17334.5	12904	0.776006	111146415O19	400617	FLJ36644	hypothetical gene supported by AK093963	111146489O19	400617	FLJ36644	hypothetical gene supported by AK093963
A	20	1342	1126	46.5	39.34	0.362187	-0.17235	16213	11346	0.64457	111146415A20	400796	LOC400796	hypothetical LOC400796	111146489A20	400796	LOC400796	hypothetical LOC400796
G	20	1975	1644	49.67	54.38	0.598847	0.950477	18075	20454	1.25986	111146415G20	339535	LOC339535	hypothetical protein LOC339535	111146489G20	339535	LOC339535	hypothetical protein LOC339535
K	20	638	1853	40.6	48.3	-0.0782834	0.496568	12069	17468	0.740418	111146415K20	729810	LOC729810	hypothetical protein LOC729810	111146489K20	729810	LOC729810	hypothetical protein LOC729810
N	20	1945	1785	45.09	52.1	0.256922	0.780261	15291	19491	1.02673	111146415N20	728836	LOC728836	hypothetical protein LOC728836	111146489N20	728836	LOC728836	hypothetical protein LOC728836
B	21	2778	1828	39.6	49.78	-0.152939	0.607059	11315.5	18325.5	0.745641	111146415B21	401081	FLJ22763	hypothetical gene supported by AK026416	111146489B21	401081	FLJ22763	hypothetical gene supported by AK026416
P	21	1447	1006	53.08	41.95	0.853424	0.0225023	19879	13235	0.930613	111146415P21	401098	LOC401098	hypothetical LOC401098	111146489P21	401098	LOC401098	hypothetical LOC401098
D	22	1373	1151	49.09	60.3	0.555546	1.39244	17752	22220.5	1.35603	111146415D22	401442	LOC401442	hypothetical gene supported by BC028401	111146489D22	401442	LOC401442	hypothetical gene supported by BC028401
I	22	1670	1149	51.44	47.08	0.730988	0.405488	19063	16748	1.08838	111146415I22	284801	LOC284801	hypothetical protein LOC284801	111146489I22	284801	LOC284801	hypothetical protein LOC284801
K	22	1506	603	50.53	55.39	0.663051	1.02588	18541	20863	1.31774	111146415K22	729580	LOC729580	hypothetical protein LOC729580	111146489K22	729580	LOC729580	hypothetical protein LOC729580
B	3	1199	2425	39.03	29.03	-0.195493	-0.942054	10886.5	4409.5	0.198557	111146414B3	401612	MCART6	mitochondrial carrier triple repeat 6	111146488B3	401612	MCART6	mitochondrial carrier triple repeat 6
C	3	1909	2042	29.65	42.26	-0.895767	0.0456456	4522	13454.5	0.274249	111146414C3	728361	LOC728361	similar to Transcription factor Ovo-like 2 (hOvo2) (Zinc finger protein 339)	111146488C3	644099	LOC644099	similar to ovo-like 2 isoform A
D	3	580	1005	53.28	57.01	0.868355	1.14682	19974	21395	1.45244	111146414D3	286467	LOC286467	hypothetical protein LOC286467	111146488D3	286467	LOC286467	hypothetical protein LOC286467
H	3	1718	1415	40.28	36.82	-0.102173	-0.360483	11805.5	9579.5	0.388112	111146414H3	203547	LOC203547	hypothetical protein LOC203547	111146488H3	203547	LOC203547	hypothetical protein LOC203547
N	3	2963	1847	49.65	26.53	0.597354	-1.12869	18059	2832	0.370388	111146414N3	374666	FAM39DP	family with sequence similarity 39, member D pseudogene	111146488N3	374666	FAM39DP	family with sequence similarity 39, member D pseudogene
P	3	350	1961	43.14	43.65	0.111343	0.149418	13968	14437	0.684752	111146414P3	644528	LOC644528	hypothetical LOC644528	111146488P3	644528	LOC644528	hypothetical LOC644528
A	4	1062	2291	24.01	34	-1.31683	-0.571013	1559	7672	0.0723118	111146414A4	29063	ZCCHC4	zinc finger, CCHC domain containing 4	111146488A4	29063	ZCCHC4	zinc finger, CCHC domain containing 4
B	4	2520	1711	33.77	47.34	-0.588184	0.424898	7152.5	16901.5	0.491038	111146414B4	23732	C9orf4	chromosome 9 open reading frame 4	111146488B4	23732	C9orf4	chromosome 9 open reading frame 4
F	4	1143	1259	48.64	54.25	0.521951	0.940771	17545	20396	1.2217	111146414F4	402382	LOC402382	similar to collagen, type I, alpha 2	111146488F4	402382	LOC402382	similar to collagen, type I, alpha 2
J	4	1537	2459	45.15	43.84	0.261402	0.163602	15337	14557.5	0.75845	111146414J4	644756	LOC644756	similar to Copper-transporting ATPase 1 (Copper pump 1) (Menkes disease-associated protein)	111146488J4	644756	LOC644756	similar to Copper-transporting ATPase 1 (Copper pump 1) (Menkes disease-associated protein)
K	4	1552	1851	38.21	46.68	-0.256711	0.375625	10296	16489	0.608872	111146414K4	645513	LOC645513	similar to septin 7	111146488K4	645513	LOC645513	similar to septin 7
M	4	441	2141	43.54	41.34	0.141205	-0.0230379	14227	12799	0.619878	111146414M4	9693	RAPGEF2	Rap guanine nucleotide exchange factor (GEF) 2	111146488M4	9693	RAPGEF2	Rap guanine nucleotide exchange factor (GEF) 2
N	4	3007	1653	25.64	41.5	-1.19514	-0.0110929	2265	12912	0.19548	111146414N4	54627	KIAA1383	KIAA1383	111146488N4	54627	KIAA1383	KIAA1383
O	4	1747	1010	41.04	44.65	-0.0454347	0.224074	12406	15133	0.643635	111146414O4	91351	FLJ31033	hypothetical protein FLJ31033	111146488O4	91351	FLJ31033	hypothetical protein FLJ31033
B	5	2310	66	33.12	22.73	-0.63671	-1.41239	6714	1122	0.0521065	111146414B5	401638	RPSAP10	ribosomal protein SA pseudogene 10	111146488B5	401638	RPSAP10	ribosomal protein SA pseudogene 10
C	5	2274	1026	33.29	43.86	-0.624019	0.165095	6831	14572.5	0.388784	111146414C5	170958	ZNF525	zinc finger protein 525	111146488C5	170958	ZNF525	zinc finger protein 525
D	5	2319	919	34.2	56.15	-0.556082	1.08262	7473	21105.5	0.693143	111146414D5	401646	LOC401646	similar to Guanine nucleotide-binding protein G(i), alpha-2 subunit (Adenylate cyclase-inhibiting G alpha protein)	111146488D5	401646	LOC401646	similar to Guanine nucleotide-binding protein G(i), alpha-2 subunit (Adenylate cyclase-inhibiting G alpha protein)
E	5	1599	952	45.65	43.49	0.29873	0.137473	15650	14319	0.762235	111146414E5	400720	ZNF772	zinc finger protein 772	111146488E5	400720	ZNF772	zinc finger protein 772
F	5	1279	1213	47.46	46.08	0.433857	0.330832	16805.5	16125.5	0.920355	111146414F5	401647	C10orf132	chromosome 10 open reading frame 132	111146488F5	401647	C10orf132	chromosome 10 open reading frame 132
G	5	1666	639	42.62	51.02	0.0725218	0.699632	13601	18968	0.900232	111146414G5	400721	ZNF814	zinc finger protein 814	111146488G5	400721	ZNF814	zinc finger protein 814
H	5	1955	1616	49.41	41.89	0.579436	0.0180229	17930.5	13198	0.822359	111146414H5	401679	LOC401679	hypothetical LOC401679	111146488H5	401679	LOC401679	hypothetical LOC401679
I	5	1557	2058	35.2	37.27	-0.481426	-0.326888	8147	9887	0.276006	111146414I5	116412	LOC116412	hypothetical protein BC012365	111146488I5	116412	LOC116412	hypothetical protein BC012365
K	5	1085	1272	40.28	66.12	-0.102173	1.82694	11805.5	23192	1.03949	111146414K5	346288	39339	septin 14	111146488K5	346288	39339	septin 14
M	5	744	1744	64.92	49.6	1.73735	0.593621	23067.5	18224.5	1.44704	111146414M5	646301	LOC646301	hypothetical LOC646301	111146488M5	729660	LOC729660	hypothetical protein LOC729660
N	5	1307	1848	43.76	32.79	0.15763	-0.661347	14404	6860	0.383732	111146414N5	728622	LOC728622	similar to S-phase kinase-associated protein 1A isoform b	111146488N5	728622	LOC728622	similar to S-phase kinase-associated protein 1A isoform b
O	5	1833	288	38.35	43.75	-0.246259	0.156883	10385	14484	0.524878	111146414O5	400723	LOC400723	hypothetical LOC400723	111146488O5	400723	LOC400723	hypothetical LOC400723
P	5	1670	1626	32.28	39.85	-0.699421	-0.134275	6175	11700.5	0.271176	111146414P5	401720	LOC401720	similar to fidgetin	111146488P5	401720	LOC401720	similar to fidgetin
C	6	1713	1496	38.82	36.56	-0.211171	-0.379894	10727.5	9394.5	0.343621	111146414C6	401190	RGS7BP	regulator of G-protein signaling 7 binding protein	111146488C6	401190	RGS7BP	regulator of G-protein signaling 7 binding protein
E	6	1591	1833	47.71	42.55	0.452521	0.0672959	16972.5	13658	0.796256	111146414E6	401197	LOC401197	similar to RPL7L1 protein	111146488E6	729123	LOC729123	similar to ribosomal protein L7-like 1
F	6	1195	1439	43.6	46.21	0.145685	0.340537	14279	16229.5	0.789926	111146414F6	338588	LOC338588	hypothetical protein LOC338588	111146488F6	338588	LOC338588	hypothetical protein LOC338588
K	6	1611	956	43.58	41.53	0.144192	-0.00885326	14262	12938	0.627886	111146414K6	153561	GUSBP1	glucuronidase, beta pseudogene 1	111146488K6	153561	GUSBP1	glucuronidase, beta pseudogene 1
L	6	2046	1115	46.48	57.67	0.360694	1.19609	16201.5	21582	1.21158	111146414L6	399726	C10orf114	chromosome 10 open reading frame 114	111146488L6	399726	C10orf114	chromosome 10 open reading frame 114
P	6	2077	2494	42.08	17.48	0.0322075	-1.80433	13181	254	0.15318	111146414P6	728005	CTGLF9P	centaurin, gamma-like family, member 9 pseudogene	111146488P6	728005	CTGLF9P	centaurin, gamma-like family, member 9 pseudogene
C	7	1969	1795	27.43	26.63	-1.0615	-1.12123	3212	2897	0.0316685	111146414C7	400736	PRAMEF13	PRAME family member 13	111146488C7	400736	PRAMEF13	PRAME family member 13
E	7	378	1410	41.27	46.45	-0.0282638	0.358454	12578	16358	0.710593	111146414E7	23252	OTUD3	OTU domain containing 3	111146488E7	23252	OTUD3	OTU domain containing 3
G	7	1388	2205	46.54	48.07	0.365173	0.479397	16237	17345	0.957104	111146414G7	400745	SH2D5	SH2 domain containing 5	111146488G7	400745	SH2D5	SH2 domain containing 5
I	7	687	1051	48.91	46.81	0.542108	0.385331	17673	16577	0.99556	111146414I7	400746	C1orf130	chromosome 1 open reading frame 130	111146488I7	400746	C1orf130	chromosome 1 open reading frame 130
M	7	1578	907	48.16	30.98	0.486116	-0.796474	17262	5687.5	0.446978	111146414M7	22996	C1orf34	chromosome 1 open reading frame 34	111146488M7	22996	C1orf34	chromosome 1 open reading frame 34
P	7	1797	1809	40.57	40.24	-0.080523	-0.10516	12041	11982	0.489773	111146414P7	401859	LOC401859	similar to peptidylprolyl isomerase A isoform 1	111146488P7	401859	LOC401859	similar to peptidylprolyl isomerase A isoform 1
A	8	1540	2411	33.31	29.37	-0.622526	-0.91667	6844	4604	0.111219	111146414A8	401207	FLJ44606	hypothetical gene supported by AK126569	111146488A8	401207	FLJ44606	hypothetical gene supported by AK126569
B	8	1393	1769	46.59	43.36	0.368906	0.127767	16271.5	14221	0.789098	111146414B8	728643	LOC728643	heterogeneous nuclear ribonucleoprotein A1 pseudogene	111146488B8	728643	LOC728643	heterogeneous nuclear ribonucleoprotein A1 pseudogene
C	8	943	912	48.57	44.52	0.516725	0.214368	17505	15048	0.899348	111146414C8	153218	SPINK5L3	serine PI Kazal type 5-like 3	111146488C8	153218	SPINK5L3	serine PI Kazal type 5-like 3
E	8	1388	1068	29.11	55.34	-0.936081	1.02215	4204	20840.5	0.532312	111146414E8	134466	LOC134466	hypothetical protein LOC134466	111146488E8	134466	LOC134466	hypothetical protein LOC134466
G	8	1109	2520	46.53	42.38	0.364427	0.0546044	16233	13543	0.752449	111146414G8	133491	LOC133491	hypothetical protein LOC133491	111146488G8	133491	LOC133491	hypothetical protein LOC133491
O	8	2059	1719	49	41.59	0.548827	-0.0043739	17714	12976	0.799353	111146414O8	401236	FLJ23152	hypothetical gene supported by AK026805	111146488O8	401236	FLJ23152	hypothetical gene supported by AK026805
A	9	1988	2186	32.8	39.89	-0.6606	-0.131289	6513	11723	0.282224	111146414A9	163404	PAP2D	phosphatidic acid phosphatase type 2	111146488A9	163404	PAP2D	phosphatidic acid phosphatase type 2
E	9	1287	1272	32.56	50.16	-0.678518	0.635428	6361	18523	0.525511	111146414E9	9909	DENND4B	DENN/MADD domain containing 4B	111146488E9	9909	DENND4B	DENN/MADD domain containing 4B
G	9	881	426	48.01	49.77	0.474918	0.606312	17167	18313	1.06835	111146414G9	126669	SHE	Src homology 2 domain containing E	111146488G9	126669	SHE	Src homology 2 domain containing E
H	9	1474	1165	47.76	48.41	0.456254	0.50478	16999.5	17535	1.01217	111146414H9	401884	MGC57346	hypothetical LOC401884	111146488H9	401884	MGC57346	hypothetical LOC401884
J	9	207	872	66.67	44.15	1.868	0.186746	23280	14779	1.22931	111146414J9	342850	DKFZp779B1634	similar to KIAA1074 protein	111146488J9	342850	DKFZp779B1634	similar to KIAA1074 protein
L	9	1120	2311	52.14	45.22	0.783247	0.266627	19428	15535	1.03744	111146414L9	401895	LOC401895	similar to 40S ribosomal protein S15 (RIG protein)	111146488L9	401895	LOC401895	similar to 40S ribosomal protein S15 (RIG protein)
O	9	3055	1341	33.75	60.48	-0.589677	1.40588	7146	22262	0.733965	111146414O9	128387	TATDN3	TatD DNase domain containing 3	111146488O9	128387	TATDN3	TatD DNase domain containing 3
A	10	828	2512	51.09	43.39	0.704858	0.130007	18873.5	14245.5	0.930894	111146414A10	9856	KIAA0319	KIAA0319	111146488A10	9856	KIAA0319	KIAA0319
C	10	1413	1130	41.83	34.16	0.0135435	-0.559068	13006	7790	0.367027	111146414C10	728093	LOC728093	similar to nuclear pore membrane protein 121	111146488C10	728093	LOC728093	similar to nuclear pore membrane protein 121
E	10	2101	897	37.22	61.32	-0.330621	1.46859	9526	22436	0.866988	111146414E10	401250	MCCD1	mitochondrial coiled-coil domain 1	111146488E10	401250	MCCD1	mitochondrial coiled-coil domain 1
G	10	1756	2267	44.7	42.17	0.227806	0.0389266	15054	13377	0.686006	111146414G10	54739	XAF1	XIAP associated factor-1	111146488G10	54739	XAF1	XIAP associated factor-1
M	10	204	2071	69.12	46.6	2.05091	0.369653	23526	16449.5	1.35624	111146414M10	57583	TMEM181	transmembrane protein 181	111146488M10	57583	TMEM181	transmembrane protein 181
B	11	752	1053	48.54	41.03	0.514485	-0.0461813	17486	12559	0.766106	111146414B11	391504	LOC391504	hypothetical LOC391504	111146488B11	391504	LOC391504	hypothetical LOC391504
C	11	649	1040	40.68	43.75	-0.0723109	0.156883	12144	14484	0.601755	111146414C11	400723	LOC400723	hypothetical LOC400723	111146488C11	400723	LOC400723	hypothetical LOC400723
D	11	1563	52	37.3	21.15	-0.324648	-1.53034	9583.5	700	0.0897426	111146414D11	401911	LOC401911	similar to 60S ribosomal protein L29 (Cell surface heparin-binding protein HIP)	111146488D11	401911	LOC401911	similar to 60S ribosomal protein L29 (Cell surface heparin-binding protein HIP)
E	11	1681	1100	45.51	41.82	0.288278	0.012797	15555	13142	0.698903	111146414E11	728796	LOC728796	hypothetical protein LOC728796	111146488E11	9725	TMEM63A	transmembrane protein 63A
F	11	1200	1004	48.58	55.58	0.517472	1.04006	17514	20928	1.25418	111146414F11	644554	LOC644554	hypothetical LOC644554	111146488F11	644554	LOC644554	hypothetical LOC644554
H	11	640	617	57.19	43.11	1.16026	0.109103	21354	14051	1.06384	111146414H11	80207	OPA3	optic atrophy 3 (autosomal recessive, with chorea and spastic paraplegia)	111146488H11	80207	OPA3	optic atrophy 3 (autosomal recessive, with chorea and spastic paraplegia)
J	11	900	1709	59.89	59.92	1.36183	1.36407	22151	22143	1.66509	111146414J11	401923	LOC401923	hypothetical LOC401923	111146488J11	401923	LOC401923	hypothetical LOC401923
K	11	1538	1647	50.91	48.88	0.69142	0.539868	18772	17809	1.13569	111146414K11	343505	NBPF7	neuroblastoma breakpoint family, member 7	111146488K11	440670	NBPF9	neuroblastoma breakpoint family, member 9
L	11	1771	2895	57.31	34.65	1.16922	-0.522487	21393	8117	0.739065	111146414L11	401934	LOC401934	similar to RIKEN cDNA 5830442J12	111146488L11	401934	LOC401934	similar to RIKEN cDNA 5830442J12
M	11	1657	2381	52.08	38.98	0.778768	-0.199226	19399	11093.5	0.789098	111146414M11	9837	GINS1	GINS complex subunit 1 (Psf1 homolog)	111146488M11	9837	GINS1	GINS complex subunit 1 (Psf1 homolog)
O	11	1856	1148	44.88	42.16	0.241244	0.03818	15170	13372	0.691373	111146414O11	728882	LOC728882	similar to chromosome 20 open reading frame 91	111146488O11	728882	LOC728882	similar to chromosome 20 open reading frame 91
C	12	1521	1377	37.08	47.79	-0.341073	0.458493	9429	17165.5	0.600242	111146414C12	55780	C6orf70	chromosome 6 open reading frame 70	111146488C12	55780	C6orf70	chromosome 6 open reading frame 70
G	12	1491	852	41.45	51.06	-0.0148257	0.702619	12719.5	18983	0.852967	111146414G12	442505	LOC442505	similar to beta-1,4-mannosyltransferase	111146488G12	442505	LOC442505	similar to beta-1,4-mannosyltransferase
I	12	1702	1153	33.67	50.74	-0.59565	0.678729	7101.5	18835	0.570906	111146414I12	729852	LOC729852	hypothetical protein LOC729852	111146488I12	729852	LOC729852	hypothetical protein LOC729852
M	12	1801	627	44.25	41.79	0.194211	0.0105573	14715.5	13117	0.657427	111146414M12	23333	DPY19L1	dpy-19-like 1 (C. elegans)	111146488M12	23333	DPY19L1	dpy-19-like 1 (C. elegans)
O	12	1567	646	37.84	37.93	-0.284334	-0.277615	10011	10329	0.351107	111146414O12	84820	POLR2J4	polymerase (RNA) II (DNA directed) polypeptide J, 13.3kDa pseudogene	111146488O12	84820	POLR2J4	polymerase (RNA) II (DNA directed) polypeptide J, 13.3kDa pseudogene
A	13	1252	875	42.49	38.63	0.0628165	-0.225356	13482	10832.5	0.501732	111146414A13	728056	LOC728056	similar to IQ motif and Sec7 domain 3	111146488A13	728056	LOC728056	similar to IQ motif and Sec7 domain 3
C	13	1772	1794	46.05	44.09	0.328592	0.182266	15910	14744	0.797479	111146414C13	400856	LOC400856	hypothetical gene supported by AK123815	111146488C13	400856	LOC400856	hypothetical gene supported by AK123815
E	13	1780	1568	41.57	45.34	-0.00586702	0.275586	12805.5	15606	0.685065	111146414E13	400858	LOC400858	similar to PRED4	111146488E13	642460	LOC642460	similar to ankyrin repeat domain 30A
F	13	1612	1635	47.33	30.4	0.424152	-0.839775	16707	5308	0.411317	111146414F13	645787	LOC645787	hypothetical LOC645787	111146488F13	645787	LOC645787	hypothetical LOC645787
J	13	1174	1111	41.14	50.41	-0.0379691	0.654092	12480	18669	0.823442	111146414J13	402057	LOC402057	similar to 40S ribosomal protein S17	111146488J13	402057	LOC402057	similar to 40S ribosomal protein S17
M	13	1236	1521	45.87	50.3	0.315154	0.64588	15790	18611	1.00436	111146414M13	8897	MTMR3	myotubularin related protein 3	111146488M13	8897	MTMR3	myotubularin related protein 3
O	13	1837	1462	41.81	32.42	0.0120504	-0.68897	12983	6595	0.325292	111146414O13	85352	LL22NC03-75B3.6	KIAA1644 protein	111146488O13	85352	LL22NC03-75B3.6	KIAA1644 protein
P	13	1803	1617	33.28	41.25	-0.624765	-0.0297569	6818	12719.5	0.323947	111146414P13	150726	FBXO41	F-box protein 41	111146488P13	150726	FBXO41	F-box protein 41
A	14	1704	1544	41.43	42.75	-0.0163189	0.0822271	12710	13796	0.596253	111146414A14	729033	LOC729033	hypothetical protein LOC729033	111146488A14	729033	LOC729033	hypothetical protein LOC729033
C	14	1073	2388	56.01	41.5	1.07217	-0.0110929	20989	12912	0.975374	111146414C14	646301	LOC646301	hypothetical LOC646301	111146488C14	646301	LOC646301	hypothetical LOC646301
F	14	1627	2580	52.49	36.09	0.809377	-0.414982	19596	9108.5	0.699268	111146414F14	399978	hCG_2032978	hCG2032978	111146488F14	399978	hCG_2032978	hCG2032978
G	14	437	2154	47.37	41.18	0.427138	-0.0349829	16736	12669	0.733815	111146414G14	728435	LOC728435	hypothetical protein LOC728435	111146488G14	728435	LOC728435	hypothetical protein LOC728435
I	14	1416	1255	49.51	48.45	0.586902	0.507766	17977	17554	1.07142	111146414I14	641761	LOC641761	similar to CG12113-PA	111146488I14	641761	LOC641761	similar to CG12113-PA
K	14	1365	2434	48.21	36.48	0.489849	-0.385866	17292	9333	0.601619	111146414K14	641803	LOC641803	hypothetical protein LOC641803	111146488K14	641803	LOC641803	hypothetical protein LOC641803
P	14	1989	1432	33.23	46.65	-0.628498	0.373386	6784	16473	0.459037	111146414P14	196415	LOC196415	hypothetical protein LOC196415	111146488P14	196415	LOC196415	hypothetical protein LOC196415
C	15	1598	810	33.17	41.98	-0.632978	0.0247419	6747	13254	0.339501	111146414C15	341676	NEK5	NIMA (never in mitosis gene a)-related kinase 5	111146488C15	341676	NEK5	NIMA (never in mitosis gene a)-related kinase 5
E	15	1804	1695	38.03	53.57	-0.270149	0.890005	10158.5	20141	0.77914	111146414E15	400950	LOC400950	FLJ42903 protein	111146488E15	400950	LOC400950	FLJ42903 protein
H	15	1493	1732	55.66	56.06	1.04604	1.0759	20863	21075	1.49267	111146414H15	402100	LOC402100	similar to 60S ribosomal protein L22 (Heparin-binding protein HBp15)	111146488H15	402100	LOC402100	similar to 60S ribosomal protein L22 (Heparin-binding protein HBp15)
I	15	1453	2552	56.37	48.47	1.09904	0.50926	21091	17566	1.26825	111146414I15	400961	PAIP2B	poly(A) binding protein interacting protein 2B	111146488I15	400961	PAIP2B	poly(A) binding protein interacting protein 2B
M	15	2866	1610	36.04	47.52	-0.418715	0.438336	8703.5	17012	0.561218	111146414M15	400965	LOC400965	hypothetical gene supported by AK098018	111146488M15	400965	LOC400965	hypothetical gene supported by AK098018
N	15	1979	1175	42.14	53.45	0.0366869	0.881047	13219	20084.5	0.941295	111146414N15	402117	LOC402117	similar to CRiM (Cysteine RIch motor neuron protein) homolog family member (crm-1)	111146488N15	402117	LOC402117	similar to CRiM (Cysteine RIch motor neuron protein) homolog family member (crm-1)
O	15	1162	1394	67.64	28.26	1.94042	-0.999539	23381	3891	0.631214	111146414O15	150763	LOC150763	hypothetical protein LOC150763	111146488O15	150763	LOC150763	hypothetical protein LOC150763
P	15	2309	1900	40.19	35	-0.108892	-0.496357	11750	8352	0.342938	111146414P15	402120	LOC402120	similar to 60S ribosomal protein L23	111146488P15	402120	LOC402120	similar to 60S ribosomal protein L23
A	16	1796	1544	39.03	45.21	-0.195493	0.265881	10886.5	15526.5	0.592077	111146414A16	402569	LOC402569	similar to importin alpha 1b	111146488A16	402569	LOC402569	similar to importin alpha 1b
D	16	1391	2202	42.77	43.37	0.0837202	0.128514	13707.5	14226	0.662207	111146414D16	400027	LOC400027	hypothetical gene supported by BC047417	111146488D16	400027	LOC400027	hypothetical gene supported by BC047417
F	16	1188	2955	52.27	39.32	0.792952	-0.173843	19490	11325	0.805878	111146414F16	728148	LOC728148	hypothetical protein LOC728148	111146488F16	728148	LOC728148	hypothetical protein LOC728148
G	16	2361	1251	46.59	44.68	0.368906	0.226313	16271.5	15152	0.83802	111146414G16	10687	PNMA2	paraneoplastic antigen MA2	111146488G16	10687	PNMA2	paraneoplastic antigen MA2
J	16	2435	3021	47.43	43.96	0.431617	0.172561	16779	14640	0.83778	111146414J16	9498	SLC4A8	solute carrier family 4, sodium bicarbonate cotransporter, member 8	111146488J16	9498	SLC4A8	solute carrier family 4, sodium bicarbonate cotransporter, member 8
K	16	1360	2258	53.16	42.91	0.859396	0.094172	19911	13910.5	0.970804	111146414K16	401466	C8orf59	chromosome 8 open reading frame 59	111146488K16	401466	C8orf59	chromosome 8 open reading frame 59
L	16	1917	1454	46.48	59.35	0.360694	1.32152	16201.5	22013	1.23938	111146414L16	100124700	HOTAIR	Hox transcript antisense intergenic RNA	111146488L16	100124700	HOTAIR	Hox transcript antisense intergenic RNA
M	16	1754	1955	44.98	46.24	0.24871	0.342777	15230	16244	0.840715	111146414M16	254958	REXO1L1	REX1, RNA exonuclease 1 homolog (S. cerevisiae)-like 1	111146488M16	254958	REXO1L1	REX1, RNA exonuclease 1 homolog (S. cerevisiae)-like 1
O	16	806	872	58.81	35.21	1.2812	-0.480679	21874	8497	0.782822	111146414O16	401470	RPS26P10	ribosomal protein S26 pseudogene 10	111146488O16	401470	RPS26P10	ribosomal protein S26 pseudogene 10
A	17	487	609	48.46	47.45	0.508513	0.43311	17444.5	16958.5	1.00447	111146414A17	400987	LOC400987	similar to ankyrin repeat domain 36	111146488A17	400987	LOC400987	similar to ankyrin repeat domain 36
B	17	1141	691	41.19	45.88	-0.0342363	0.3159	12517	15980	0.689195	111146414B17	728232	LOC728232	similar to 40S ribosomal protein SA (p40) (34/67 kDa laminin receptor)	111146488B17	728232	LOC728232	similar to 40S ribosomal protein SA (p40) (34/67 kDa laminin receptor)
C	17	2565	1025	36.96	54.24	-0.350031	0.940025	9341.5	20394	0.750403	111146414C17	728066	LOC728066	hypothetical protein MGC40405 pseudogene	111146488C17	728066	LOC728066	hypothetical protein MGC40405 pseudogene
D	17	1935	828	42.84	55.68	0.0889461	1.04753	13753	20957.5	1.02251	111146414D17	730129	LOC730129	similar to mesenchymal stem cell protein DSC92 isoform 2	111146488D17	730129	LOC730129	similar to mesenchymal stem cell protein DSC92 isoform 2
F	17	1905	514	43.88	46.11	0.166588	0.333071	14482	16145	0.796074	111146414F17	402152	LOC402152	hypothetical LOC402152	111146488F17	402152	LOC402152	hypothetical LOC402152
G	17	1267	830	47.75	48.31	0.455507	0.497315	16993	17473	1.00816	111146414G17	6209	RPS15	ribosomal protein S15	111146488G17	6209	RPS15	ribosomal protein S15
H	17	964	917	44.61	57.47	0.221087	1.18116	14992	21524	1.13165	111146414H17	402160	LOC402160	hypothetical LOC402160	111146488H17	402160	LOC402160	hypothetical LOC402160
J	17	1123	880	62.69	73.75	1.57087	2.39656	22720	23843	1.84006	111146414J17	391627	USP17	ubiquitin specific peptidase 17	111146488J17	391627	USP17	ubiquitin specific peptidase 17
M	17	1210	1171	37.52	41.25	-0.308224	-0.0297569	9767	12719.5	0.429124	111146414M17	257407	LOC257407	hypothetical protein LOC257407	111146488M17	257407	LOC257407	hypothetical protein LOC257407
N	17	919	1591	51.8	34.95	0.757864	-0.50009	19258	8316	0.645272	111146414N17	391749	LOC391749	similar to Transcription initiation factor TFIID subunit 11 (Transcription initiation factor TFIID 28 kDa subunit) (TAF(II)28) (TAFII-28) (TAFII28) (TFIID subunit p30-beta)	111146488N17	391749	LOC391749	similar to Transcription initiation factor TFIID subunit 11 (Transcription initiation factor TFIID 28 kDa subunit) (TAF(II)28) (TAFII-28) (TAFII28) (TFIID subunit p30-beta)
P	17	977	1891	42.78	41.41	0.0844668	-0.017812	13709	12854	0.598821	111146414P17	285563	LOC285563	similar to Transcription initiation factor TFIID subunit 11 (Transcription initiation factor TFIID 28 kDa subunit) (TAF(II)28) (TAFII-28) (TAFII28) (TFIID subunit p30-beta)	111146488P17	285563	LOC285563	similar to Transcription initiation factor TFIID subunit 11 (Transcription initiation factor TFIID 28 kDa subunit) (TAF(II)28) (TAFII-28) (TAFII28) (TFIID subunit p30-beta)
A	18	1018	1062	40.37	32.77	-0.0954542	-0.66284	11886.5	6842	0.297675	111146414A18	401478	FLJ45872	FLJ45872 protein	111146488A18	401478	FLJ45872	FLJ45872 protein
C	18	1294	1200	55.72	51.92	1.05052	0.766823	20884	19403	1.37746	111146414C18	84771	MGC13005	hypothetical protein MGC13005	111146488C18	84771	MGC13005	hypothetical protein MGC13005
G	18	487	2121	64.27	41.68	1.68882	0.00234514	22980	13045	1.10142	111146414G18	401497	LOC401497	similar to PRO2738	111146488G18	401497	LOC401497	similar to PRO2738
I	18	841	311	61.71	52.41	1.49771	0.803404	22546	19634	1.50995	111146414I18	158381	LOC158381	ATPase, Class I, type 8B family pseudogene	111146488I18	158381	LOC158381	ATPase, Class I, type 8B family pseudogene
K	18	1689	2666	48.49	42.57	0.510753	0.068789	17459	13673	0.822544	111146414K18	9827	RGP1	RGP1 retrograde golgi transport homolog (S. cerevisiae)	111146488K18	9827	RGP1	RGP1 retrograde golgi transport homolog (S. cerevisiae)
M	18	1403	1113	41.55	42.14	-0.00736014	0.0366869	12790	13352	0.579989	111146414M18	401509	ZNF658B	zinc finger protein 658B	111146488M18	401509	ZNF658B	zinc finger protein 658B
B	19	1683	1143	47	37.8	0.399515	-0.28732	16518	10250	0.608099	111146414B19	402214	LOC402214	hypothetical LOC402214	111146488B19	402214	LOC402214	hypothetical LOC402214
C	19	1253	2255	45.49	43.81	0.286785	0.161362	15540.5	14534.5	0.767637	111146414C19	728456	LOC728456	hypothetical protein LOC728456	111146488C19	728456	LOC728456	hypothetical protein LOC728456
J	19	2762	1421	34.29	52.43	-0.549363	0.804897	7529.5	19645	0.626709	111146414J19	728507	LOC728507	hypothetical protein LOC728507	111146488J19	728507	LOC728507	hypothetical protein LOC728507
K	19	1611	890	42.71	55.96	0.0792408	1.06843	13667	21042	1.02242	111146414K19	285331	CCDC66	coiled-coil domain containing 66	111146488K19	285331	CCDC66	coiled-coil domain containing 66
L	19	1027	426	48	50.47	0.474171	0.658572	17162	18707	1.09191	111146414L19	402279	LOC402279	similar to glutamate receptor, metabotropic 8	111146488L19	402279	LOC402279	similar to glutamate receptor, metabotropic 8
A	20	1288	2754	37.19	35.08	-0.33286	-0.490385	9507	8409	0.272406	111146414A20	375719	AQP7P1	aquaporin 7 pseudogene 1	111146488A20	375719	AQP7P1	aquaporin 7 pseudogene 1
E	20	1326	2104	52.56	42.73	0.814603	0.080734	19642.5	13783	0.948204	111146414E20	169693	C9orf71	chromosome 9 open reading frame 71	111146488E20	169693	C9orf71	chromosome 9 open reading frame 71
G	20	2472	1432	38.67	47.42	-0.222369	0.430871	10618	16941.5	0.644593	111146414G20	645345	CHCHD9	coiled-coil-helix-coiled-coil-helix domain containing 9	111146488G20	645345	CHCHD9	coiled-coil-helix-coiled-coil-helix domain containing 9
K	20	2737	1021	32.41	50.15	-0.689716	0.634682	6262	18518	0.521127	111146414K20	401546	C9orf152	chromosome 9 open reading frame 152	111146488K20	401546	C9orf152	chromosome 9 open reading frame 152
M	20	1910	812	40.47	56.28	-0.0879886	1.09232	11971	21148	0.930894	111146414M20	401548	SNX30	sorting nexin family member 30	111146488M20	401548	SNX30	sorting nexin family member 30
O	20	851	2102	49.59	44.77	0.592874	0.233032	18026	15222	0.93816	111146414O20	1955	MEGF9	multiple EGF-like-domains 9	111146488O20	1955	MEGF9	multiple EGF-like-domains 9
A	21	1354	1474	40.69	56.72	-0.0715643	1.12517	12156	21292	0.949481	111146414A21	401074	LOC401074	hypothetical LOC401074	111146488A21	401074	LOC401074	hypothetical LOC401074
B	21	1925	2586	49.56	52.28	0.590635	0.793699	18010	19576	1.19895	111146414B21	646253	LOC646253	similar to Protein C11orf2 (Another new gene 2 protein)	111146488B21	646253	LOC646253	similar to Protein C11orf2 (Another new gene 2 protein)
C	21	2812	1532	33.71	37.14	-0.592663	-0.336593	7122	9804	0.243132	111146414C21	131544	DKFZp667G2110	hypothetical protein DKFZp667G2110	111146488C21	131544	DKFZp667G2110	hypothetical protein DKFZp667G2110
G	21	1242	441	62.24	69.16	1.53727	2.05389	22641	23522	1.80858	111146414G21	401089	LOC401089	FLJ43329 protein	111146488G21	401089	LOC401089	FLJ43329 protein
I	21	2137	2103	51.66	43.75	0.747412	0.156883	19178.5	14484	0.961698	111146414I21	196074	METT5D1	methyltransferase 5 domain containing 1	111146488I21	196074	METT5D1	methyltransferase 5 domain containing 1
J	21	978	359	36.09	54.87	-0.414982	0.987058	8741	20653	0.733266	111146414J21	377711	LOC377711	KIAA1833-like	111146488J21	377711	LOC377711	KIAA1833-like
K	21	653	1692	54.36	57.62	0.948983	1.19236	20407	21564	1.49502	111146414K21	401097	LOC401097	Similar to LOC166075	111146488K21	401097	LOC401097	Similar to LOC166075
M	21	3035	1780	37.3	43.15	-0.324648	0.112089	9583.5	14076	0.475063	111146414M21	285484	LOC285484	hypothetical protein LOC285484	111146488M21	285484	LOC285484	hypothetical protein LOC285484
N	21	1011	480	45.9	38.96	0.317394	-0.200719	15812	11080	0.613746	111146414N21	402360	LOC402360	similar to nucleolar protein 5A	111146488N21	402360	LOC402360	similar to nucleolar protein 5A
O	21	702	1496	79.49	38.9	2.82509	-0.205199	24071	11042	1.04636	111146414O21	391627	USP17	ubiquitin specific peptidase 17	111146488O21	391627	USP17	ubiquitin specific peptidase 17
A	22	1756	1878	44.76	36.79	0.232286	-0.362723	15093.5	9558	0.515737	111146414A22	401551	WDR38	WD repeat domain 38	111146488A22	401551	WDR38	WD repeat domain 38
C	22	1756	1041	45.1	37.75	0.257669	-0.291053	15300	10219	0.552674	111146414C22	642399	LOC642399	similar to CG5435-PA	111146488C22	642399	LOC642399	similar to CG5435-PA
O	22	955	1401	41.99	43.68	0.0254885	0.151657	13115	14460	0.645319	111146414O22	728493	LOC728493	similar to stella	111146488O22	728493	LOC728493	similar to stella
C	3	1803	1150	39.82	27.22	-0.217306	-1.37358	10671	1284	0.121289	111146413C3	728510	LOC728510	hypothetical protein LOC728510	111146487C3	728510	LOC728510	hypothetical protein LOC728510
L	3	1418	2496	31.59	40.14	-0.972557	-0.18794	3910.5	11189	0.193489	111146413L3	389641	LOC389641	hypothetical gene supported by AK124295	111146487L3	389641	LOC389641	hypothetical gene supported by AK124295
M	3	622	1236	44.21	38.59	0.185556	-0.330181	14669	9860.5	0.510644	111146413M3	388780	LOC388780	hypothetical LOC388780	111146487M3	388780	LOC388780	hypothetical LOC388780
C	4	1114	2191	32.94	27.16	-0.84867	-1.37909	4897	1260	0.0321682	111146413C4	730139	LOC730139	hypothetical protein LOC730139	111146487C4	730139	LOC730139	hypothetical protein LOC730139
D	4	2040	1353	33.04	39.17	-0.839493	-0.276955	4977	10338	0.199051	111146413D4	399904	LOC399904	hypothetical LOC399904	111146487D4	399904	LOC399904	hypothetical LOC399904
F	4	1396	977	31.59	32.55	-0.972557	-0.88446	3910.5	4910.5	0.0660306	111146413F4	399909	PCNXL3	pecanex-like 3 (Drosophila)	111146487F4	399909	PCNXL3	pecanex-like 3 (Drosophila)
K	4	600	992	46.67	41.63	0.411305	-0.0512059	16594.5	12509.5	0.718868	111146413K4	727900	LOC727900	hypothetical protein LOC727900	111146487K4	727900	LOC727900	hypothetical protein LOC727900
L	4	1094	1044	42.96	52.2	0.0708456	0.918782	13583	20294	0.973993	111146413L4	143570	XRRA1	X-ray radiation resistance associated 1	111146487L4	143570	XRRA1	X-ray radiation resistance associated 1
N	4	2125	2098	35.53	37.51	-0.610991	-0.42929	6958.5	8967.5	0.215251	111146413N4	283219	KCTD21	potassium channel tetramerisation domain containing 21	111146487N4	283219	KCTD21	potassium channel tetramerisation domain containing 21
P	4	2221	453	36.74	31.79	-0.499952	-0.954203	7961.5	4317	0.127942	111146413P4	399939	LOC399939	similar to Tripartite motif protein 49 (RING finger protein 18) (Testis-specific ring-finger protein)	111146487P4	399939	LOC399939	similar to Tripartite motif protein 49 (RING finger protein 18) (Testis-specific ring-finger protein)
A	5	1526	1318	32.31	34.83	-0.906484	-0.675229	4437	6722	0.105675	111146413A5	728329	LOC728329	hypothetical protein LOC728329	111146487A5	728329	LOC728329	hypothetical protein LOC728329
B	5	981	309	34.86	57.93	-0.672476	1.44461	6419	22366.5	0.70322	111146413B5	389654	LOC389654	similar to patched	111146487B5	389654	LOC389654	similar to patched
C	5	1556	1844	31.23	50.33	-1.00559	0.747176	3664	19286	0.446998	111146413C5	388789	LOC388789	hypothetical gene supported by AF147354	111146487C5	388789	LOC388789	hypothetical gene supported by AF147354
C	6	24	1374	8.33	40.03	-3.10708	-0.198035	1	11111	0.104786	111146413C6	728394	LOC728394	hypothetical protein LOC728394	111146487C6	728394	LOC728394	hypothetical protein LOC728394
D	6	1356	982	42.33	37.98	0.0130317	-0.386159	13001	9330.5	0.423229	111146413D6	399968	FLJ41047	similar to Seminal vesicle protein 7 precursor (SVS VII) (Caltrin) (Calcium transport inhibitor)	111146487D6	399968	FLJ41047	similar to Seminal vesicle protein 7 precursor (SVS VII) (Caltrin) (Calcium transport inhibitor)
F	6	1631	1185	43.84	29.79	0.151601	-1.13774	14341	2759	0.248157	111146413F6	399979	SNX19	sorting nexin 19	111146487F6	399979	SNX19	sorting nexin 19
G	6	2014	775	36.64	32.9	-0.509128	-0.852341	7884.5	5201	0.145314	111146413G6	389230	LOC389230	hypothetical LOC389230	111146487G6	389230	LOC389230	hypothetical LOC389230
H	6	1355	1446	54.24	30.01	1.10599	-1.11755	21119.5	2931.5	0.490916	111146413H6	728996	LOC728996	methyltransferase like 8 pseudogene	111146487H6	728996	LOC728996	methyltransferase like 8 pseudogene
M	6	2309	473	29.84	36.15	-1.13315	-0.554095	2723	7828	0.0944724	111146413M6	729902	LOC729902	hypothetical protein LOC729902	111146487M6	729902	LOC729902	hypothetical protein LOC729902
P	6	2233	964	29.87	23.86	-1.1304	-1.68192	2747	369	0.00823786	111146413P6	400055	hCG_26523	ribosomal protein L26 pseudogene	111146487P6	400055	hCG_26523	ribosomal protein L26 pseudogene
A	7	2175	1796	33.93	34.47	-0.75782	-0.708265	5686	6449	0.124969	111146413A7	388813	LOC388813	hypothetical LOC388813	111146487A7	388813	LOC388813	hypothetical LOC388813
B	7	1196	1432	41.14	41.27	-0.0961723	-0.0842424	11875	12184.5	0.491263	111146413B7	389676	LOC389676	hypothetical LOC389676	111146487B7	389676	LOC389676	hypothetical LOC389676
C	7	1529	1243	30.8	35.08	-1.04505	-0.652287	3359	6942.5	0.090057	111146413C7	388814	LOC388814	hypothetical LOC388814	111146487C7	388814	LOC388814	hypothetical LOC388814
E	7	2553	959	37.21	26.28	-0.456821	-1.45985	8348	942	0.0732392	111146413E7	388820	LOC388820	hypothetical gene supported by BC049386	111146487E7	388820	LOC388820	hypothetical gene supported by BC049386
G	7	1057	871	33.49	54.31	-0.798198	1.11241	5339	21227	0.598956	111146413G7	732141	LOC732141	hypothetical protein LOC732141	111146487G7	732141	LOC732141	hypothetical protein LOC732141
K	7	1497	1254	35.8	23.84	-0.586214	-1.68376	7170	367	0.0482057	111146413K7	388885	LOC388885	similar to 40S ribosomal protein S10	111146487K7	388885	LOC388885	similar to 40S ribosomal protein S10
O	7	2083	2339	30.63	33.69	-1.06065	-0.779844	3217.5	5832	0.069496	111146413O7	440823	MIAT	myocardial infarction associated transcript (non-protein coding)	111146487O7	440823	MIAT	myocardial infarction associated transcript (non-protein coding)
B	8	2276	1197	30.54	48.29	-1.06891	0.559969	3167	17970	0.379162	111146413B8	400856	LOC400856	hypothetical gene supported by AK123815	111146487B8	400856	LOC400856	hypothetical gene supported by AK123815
K	8	2010	968	33.33	37.5	-0.812881	-0.430208	5203.5	8962	0.170291	111146413K8	728339	LOC728339	hypothetical protein LOC728339	111146487K8	728339	LOC728339	hypothetical protein LOC728339
L	8	1045	619	37.7	45.72	-0.411854	0.324125	8762	16053.5	0.522622	111146413L8	400156	RPS26L	40S ribosomal protein S26-like	111146487L8	400156	RPS26L	40S ribosomal protein S26-like
N	8	2297	1428	19.33	21.64	-2.09763	-1.88565	181	200	0.000122876	111146413N8	729369	LOC729369	similar to ankyrin repeat domain 26	111146487N8	729369	LOC729369	similar to ankyrin repeat domain 26
K	9	2225	1401	18.02	38.97	-2.21785	-0.295309	161	10182	0.0907841	111146413K9	388910	RP3-474I12.5	hypothetical LOC388910	111146487K9	388910	RP3-474I12.5	hypothetical LOC388910
M	9	2029	1732	30.06	26.33	-1.11296	-1.45526	2873	965	0.0124984	111146413M9	730841	LOC730841	hypothetical protein LOC730841	111146487M9	730841	LOC730841	hypothetical protein LOC730841
H	10	1610	1486	32.24	27.25	-0.912908	-1.37083	4390	1295	0.0274248	111146413H10	400206	STELLAR	germ and embryonic stem cell enriched protein STELLA	111146487H10	400206	STELLAR	germ and embryonic stem cell enriched protein STELLA
N	10	719	1445	54.24	34.67	1.10599	-0.689911	21119.5	6584	0.651347	111146413N10	400224	FLJ44817	similar to pleckstrin homology domain protein (5V327)	111146487N10	400224	FLJ44817	similar to pleckstrin homology domain protein (5V327)
P	10	1925	2599	26.55	34.71	-1.43507	-0.686241	1041	6622	0.049831	111146413P10	283585	LOC283585	hypothetical LOC283585	111146487P10	283585	LOC283585	hypothetical LOC283585
C	11	2313	551	33.25	44.1	-0.820222	0.175461	5139	14665	0.332846	111146413C11	388923	LOC388923	hypothetical LOC388923	111146487C11	388923	LOC388923	hypothetical LOC388923
G	11	1300	1014	27.62	25.64	-1.33688	-1.51858	1456	740	0.00409096	111146413G11	729723	LOC729723	hypothetical protein LOC729723	111146487G11	729723	LOC729723	hypothetical protein LOC729723
I	11	1934	610	38.57	51.31	-0.332016	0.837109	9516	19824	0.730574	111146413I11	165186	LOC165186	similar to RIKEN cDNA 4632412N22 gene	111146487I11	165186	LOC165186	similar to RIKEN cDNA 4632412N22 gene
K	11	506	1132	43.08	29.68	0.0818577	-1.14783	13687.5	2673.5	0.227171	111146413K11	388942	FLJ44450	hypothetical gene supported by AK126414	111146487K11	388942	FLJ44450	hypothetical gene supported by AK126414
M	11	755	1060	28.21	28.96	-1.28273	-1.21391	1743	2212.5	0.0132755	111146413M11	730078	LOC730078	hypothetical protein LOC730078	111146487M11	730078	LOC730078	hypothetical protein LOC730078
O	11	1578	945	30.86	34.81	-1.03955	-0.677064	3404	6701.5	0.0866626	111146413O11	388948	LOC388948	hypothetical gene supported by BC062774	111146487O11	388948	LOC388948	hypothetical gene supported by BC062774
P	11	1559	1862	43.36	24.49	0.107553	-1.62411	13941	482	0.176539	111146413P11	729078	LOC729078	hypothetical protein LOC729078	111146487P11	729078	LOC729078	hypothetical protein LOC729078
B	12	1046	1076	34.61	31.04	-0.695418	-1.02303	6209	3698	0.0832912	111146413B12	646079	LOC646079	similar to breast cancer anti-estrogen resistance 1	111146487B12	646079	LOC646079	similar to breast cancer anti-estrogen resistance 1
C	12	2188	1101	22.44	27.34	-1.81223	-1.36257	293	1333	0.0022425	111146413C12	389300	LOC389300	hypothetical LOC389300	111146487C12	389300	LOC389300	hypothetical LOC389300
D	12	2176	2401	26.01	20.53	-1.48462	-1.98751	886	144	0.000899521	111146413D12	642311	LOC642311	similar to Ribosome beiogenesis protein BMS1 homolog	111146487D12	642311	LOC642311	similar to Ribosome beiogenesis protein BMS1 homolog
F	12	1657	1959	33.37	30.88	-0.80921	-1.03771	5237	3576.5	0.0659184	111146413F12	283768	GOLGA8G	golgi autoantigen, golgin subfamily a, 8G	111146487F12	283768	GOLGA8G	golgi autoantigen, golgin subfamily a, 8G
J	12	1346	984	32.47	45.73	-0.891801	0.325043	4558	16069	0.361085	111146413J12	728310	LOC728310	similar to Golgin subfamily A member 2 (Cis-Golgi matrix protein GM130)	111146487J12	728310	LOC728310	similar to Golgin subfamily A member 2 (Cis-Golgi matrix protein GM130)
N	12	1142	1870	37.48	31.6	-0.432043	-0.971639	8602	4157	0.138152	111146413N12	92421	CHMP4C	chromatin modifying protein 4C	111146487N12	92421	CHMP4C	chromatin modifying protein 4C
O	12	1812	2300	35.15	20.43	-0.645863	-1.99669	6637	141.5	0.0389908	111146413O12	731116	LOC731116	hypothetical protein LOC731116	111146487O12	731116	LOC731116	hypothetical protein LOC731116
B	13	2084	1637	32.63	21.08	-0.877118	-1.93704	4677	169	0.0199267	111146413B13	286434	LOC286434	hypothetical protein LOC286434	111146487B13	286434	LOC286434	hypothetical protein LOC286434
G	13	265	403	21.13	35.98	-1.93245	-0.569695	226	7678	0.0530149	111146413G13	389024	LOC389024	hypothetical LOC389024	111146487G13	389024	LOC389024	hypothetical LOC389024
I	13	871	1918	33.87	32.17	-0.763326	-0.919332	5634	4591	0.0887244	111146413I13	645733	LOC645733	hypothetical LOC645733	111146487I13	645733	LOC645733	hypothetical LOC645733
J	13	578	690	37.89	27.68	-0.394418	-1.33137	8935	1497	0.0923533	111146413J13	92912	UBE2Q2	ubiquitin-conjugating enzyme E2Q (putative) 2	111146487J13	92912	UBE2Q2	ubiquitin-conjugating enzyme E2Q (putative) 2
A	14	1628	1867	41.83	28.82	-0.0328523	-1.22675	12534	2113.5	0.182077	111146413A14	389328	LOC389328	hypothetical LOC389328	111146487A14	389328	LOC389328	hypothetical LOC389328
B	14	2396	2537	24.62	30.31	-1.61218	-1.09002	532	3161	0.0115718	111146413B14	400410	ST20	suppressor of tumorigenicity 20	111146487B14	400410	ST20	suppressor of tumorigenicity 20
I	14	800	2040	41.38	36.18	-0.0741479	-0.551342	12120	7850	0.338449	111146413I14	389332	LOC389332	hypothetical LOC389332	111146487I14	389332	LOC389332	hypothetical LOC389332
J	14	1043	2163	19.46	22.47	-2.0857	-1.80948	187	249	0.000160966	111146413J14	338999	FLJ36131	hypothetical protein FLJ36131	111146487J14	338999	FLJ36131	hypothetical protein FLJ36131
K	14	869	812	33.14	40.64	-0.830317	-0.142056	5065	11636	0.236711	111146413K14	389333	LOC389333	hypothetical LOC389333	111146487K14	389333	LOC389333	hypothetical LOC389333
L	14	1403	643	36.85	40.59	-0.489857	-0.146645	8067	11591	0.327956	111146413L14	388161	LOC388161	LOC388161	111146487L14	388161	LOC388161	LOC388161
O	14	965	1127	43.21	37	0.0937876	-0.476092	13807	8546	0.424044	111146413O14	729421	LOC729421	hypothetical protein LOC729421	111146487O14	729421	LOC729421	hypothetical protein LOC729421
P	14	2477	3184	34.11	25.13	-0.741302	-1.56538	5825	612	0.0351608	111146413P14	729652	LOC729652	hypothetical protein LOC729652	111146487P14	729652	LOC729652	hypothetical protein LOC729652
A	15	1725	1242	28.7	46.46	-1.23777	0.392034	2006.5	16637.5	0.294994	111146413A15	389043	LOC389043	hypothetical gene supported by AK125982; BC042817	111146487A15	389043	LOC389043	hypothetical gene supported by AK125982; BC042817
F	15	2354	703	25.57	36.84	-1.525	-0.490775	759.5	8402	0.071227	111146413F15	23148	NACAD	NAC alpha domain containing	111146487F15	23148	NACAD	NAC alpha domain containing
L	15	1853	1685	35.29	29.26	-0.633015	-1.18638	6746	2398.5	0.0709629	111146413L15	57876	MUC3B	mucin 3B, cell surface associated	111146487L15	57876	MUC3B	mucin 3B, cell surface associated
M	15	1989	368	27	23.37	-1.39377	-1.72689	1197	316	0.00194155	111146413M15	729292	LOC729292	hypothetical protein LOC729292	111146487M15	729292	LOC729292	hypothetical protein LOC729292
N	15	1601	1103	30.98	42.52	-1.02854	0.0304676	3495	13296	0.239269	111146413N15	647030	hCG_19809	eukaryotic translation elongation factor 1 beta 2-like	111146487N15	647030	hCG_19809	eukaryotic translation elongation factor 1 beta 2-like
O	15	2151	2145	37.01	21.86	-0.475174	-1.86546	8196	214	0.0600204	111146413O15	348751	LOC348751	hypothetical protein LOC348751	111146487O15	348751	LOC348751	hypothetical protein LOC348751
P	15	1198	1617	46.08	41.43	0.357162	-0.0695595	16166	12338	0.689533	111146413P15	392862	GRID2IP	glutamate receptor, ionotropic, delta 2 (Grid2) interacting protein	111146487P15	392862	GRID2IP	glutamate receptor, ionotropic, delta 2 (Grid2) interacting protein
F	16	2996	663	23.93	30.02	-1.6755	-1.11663	435	2941	0.00967019	111146413F16	400506	LOC400506	similar to TSG118.1	111146487F16	400506	LOC400506	similar to TSG118.1
H	16	1432	2368	27.37	28.51	-1.35982	-1.2552	1352	1948	0.00923964	111146413H16	400508	FLJ41766	similar to hypothetical protein	111146487H16	400508	FLJ41766	similar to hypothetical protein
I	16	2029	1456	37.85	34.48	-0.398089	-0.707347	8903	6455	0.20017	111146413I16	389362	C6orf86	chromosome 6 open reading frame 86	111146487I16	389362	C6orf86	chromosome 6 open reading frame 86
J	16	2273	1882	26.26	33.42	-1.46168	-0.804622	965	5625	0.0368522	111146413J16	23117	LOC23117	KIAA0220-like protein	111146487J16	23117	LOC23117	KIAA0220-like protein
K	16	1807	1834	31.71	32.88	-0.961545	-0.854176	3988	5179.5	0.0713203	111146413K16	389369	LOC389369	hypothetical LOC389369	111146487K16	389369	LOC389369	hypothetical LOC389369
L	16	940	3076	38.62	29.68	-0.327428	-1.14783	9558	2673.5	0.126965	111146413L16	146378	FLJ25404	hypothetical protein FLJ25404	111146487L16	146378	FLJ25404	hypothetical protein FLJ25404
M	16	1722	1308	28.92	27.37	-1.21758	-1.35982	2143	1349	0.0103462	111146413M16	389370	LOC389370	hypothetical LOC389370	111146487M16	389370	LOC389370	hypothetical LOC389370
N	16	1816	3046	23.62	21.41	-1.70395	-1.90676	404	186	0.000294935	111146413N16	146481	LOC146481	hypothetical protein LOC146481	111146487N16	146481	LOC146481	hypothetical protein LOC146481
B	17	1555	2269	43.15	30.63	0.0882815	-1.06065	13747	3390	0.249232	111146413B17	136143	LOC136143	similar to ribosomal protein L18	111146487B17	136143	LOC136143	similar to ribosomal protein L18
D	17	1098	1004	28.87	24.9	-1.22217	-1.58649	2106	560	0.00602999	111146413D17	641842	SLC23A4	solute carrier family 23 (nucleobase transporters), member 4	111146487D17	641842	SLC23A4	solute carrier family 23 (nucleobase transporters), member 4
G	17	914	100	37.42	27	-0.437549	-1.39377	8542	1196	0.0804737	111146413G17	728245	LOC728245	hypothetical protein LOC728245	111146487G17	728245	LOC728245	hypothetical protein LOC728245
F	18	1911	2822	24.39	18.85	-1.63329	-2.14168	492	98	0.000294935	111146413F18	732275	LOC732275	hypothetical protein LOC732275	111146487F18	732275	LOC732275	hypothetical protein LOC732275
H	18	1444	1772	29.43	24.21	-1.17078	-1.64981	2431.5	422	0.00690816	111146413H18	400566	LOC400566	hypothetical gene supported by AK128660	111146487H18	400566	LOC400566	hypothetical gene supported by AK128660
L	18	1550	2858	47.29	20.71	0.468201	-1.97099	17104.5	149	0.252632	111146413L18	400581	LOC400581	GRB2-related adaptor protein-like	111146487L18	400581	LOC400581	GRB2-related adaptor protein-like
M	18	849	1611	24.97	39.11	-1.58006	-0.282461	614	10287	0.100844	111146413M18	728360	LOC728360	hypothetical protein LOC728360	111146487M18	728360	LOC728360	hypothetical protein LOC728360
N	18	1109	1216	15.6	19.33	-2.43993	-2.09763	77	105	2.79582e-05	111146413N18	645313	LOC645313	similar to Acyl-CoA desaturase (Stearoyl-CoA desaturase) (Fatty acid desaturase) (Delta(9)-desaturase)	111146487N18	645313	LOC645313	similar to Acyl-CoA desaturase (Stearoyl-CoA desaturase) (Fatty acid desaturase) (Delta(9)-desaturase)
P	18	962	1870	44.18	40.53	0.182803	-0.152151	14642	11530	0.581321	111146413P18	201229	LOC201229	hypothetical protein LOC201229	111146487P18	201229	LOC201229	hypothetical protein LOC201229
B	19	2432	2831	35.61	25.79	-0.60365	-1.50481	7020.5	785	0.0517017	111146413B19	54906	C10orf18	chromosome 10 open reading frame 18	111146487B19	54906	C10orf18	chromosome 10 open reading frame 18
H	19	473	1194	26.43	28.39	-1.44608	-1.26621	1002	1879	0.00704198	111146413H19	439951	LOC439951	hypothetical LOC439951	111146487H19	439951	LOC439951	hypothetical LOC439951
L	19	1334	2297	28.34	22.77	-1.2708	-1.78195	1807	271	0.00366303	111146413L19	441124	LOC441124	hypothetical gene supported by AK093729; BX647918	111146487L19	441124	LOC441124	hypothetical gene supported by AK093729; BX647918
N	19	1967	1992	27.71	31.38	-1.32862	-0.991828	1499	3961	0.0252967	111146413N19	414194	CCNYL2	cyclin Y-like 2	111146487N19	414194	CCNYL2	cyclin Y-like 2
P	19	1688	2015	35.55	35.58	-0.609156	-0.606403	6978	7357	0.174391	111146413P19	642517	CTGLF6	centaurin, gamma-like family, member 6	111146487P19	642517	CTGLF6	centaurin, gamma-like family, member 6
D	20	1335	1607	36.48	28.81	-0.523811	-1.22767	7751	2103.5	0.0824108	111146413D20	284100	LOC284100	hypothetical protein LOC284100	111146487D20	284100	LOC284100	hypothetical protein LOC284100
H	20	1481	1890	17.42	19.52	-2.27291	-2.0802	152	116	6.07302e-05	111146413H20	56970	ATXN7L3	ataxin 7-like 3	111146487H20	56970	ATXN7L3	ataxin 7-like 3
I	20	1137	2036	21.46	44.45	-1.90217	0.20758	241	14975	0.196486	111146413I20	727911	LOC727911	hypothetical protein LOC727911	111146487I20	727911	LOC727911	hypothetical protein LOC727911
L	20	1580	1496	34.81	24.73	-0.677064	-1.60209	6377.5	525	0.0404305	111146413L20	339230	CCDC137	coiled-coil domain containing 137	111146487L20	339230	CCDC137	coiled-coil domain containing 137
N	20	1824	1771	46.88	33.15	0.430576	-0.829399	16768.5	5404.5	0.417242	111146413N20	339290	LOC339290	hypothetical protein LOC339290	111146487N20	339290	LOC339290	hypothetical protein LOC339290
P	20	1819	1111	20.95	35.55	-1.94897	-0.609156	221	7333	0.0484234	111146413P20	400652	LOC400652	similar to 40S ribosomal protein S3a	111146487P20	400652	LOC400652	similar to 40S ribosomal protein S3a
D	21	1617	2180	29.81	25.28	-1.1359	-1.55161	2709	642.5	0.00953033	111146413D21	399814	C10orf120	chromosome 10 open reading frame 120	111146487D21	399814	C10orf120	chromosome 10 open reading frame 120
E	21	512	2311	39.06	28.82	-0.28705	-1.22675	9971	2113.5	0.123931	111146413E21	389161	C3orf16	chromosome 3 open reading frame 16	111146487E21	389161	C3orf16	chromosome 3 open reading frame 16
F	21	1799	2381	27.52	18.9	-1.34605	-2.13709	1409	100	0.0019313	111146413F21	399815	LOC399815	similar to chromosome 10 open reading frame 88; Em:AC073585.5	111146487F21	399815	LOC399815	similar to chromosome 10 open reading frame 88; Em:AC073585.5
G	21	1237	1312	38.32	42.68	-0.354958	0.0451505	9295	13445	0.438855	111146413G21	389161	C3orf16	chromosome 3 open reading frame 16	111146487G21	389161	C3orf16	chromosome 3 open reading frame 16
I	21	1750	1285	18.74	35.41	-2.15178	-0.622003	170	7214	0.0462683	111146413I21	389161	C3orf16	chromosome 3 open reading frame 16	111146487I21	389161	C3orf16	chromosome 3 open reading frame 16
J	21	1961	2742	29.88	18.13	-1.12948	-2.20775	2753	96	0.00688639	111146413J21	399839	LOC399839	similar to double homeobox 4c	111146487J21	399839	LOC399839	similar to double homeobox 4c
N	21	1026	2648	53.02	28.97	0.994032	-1.21299	20614	2221	0.442529	111146413N21	399888	LOC399888	hypothetical gene supported by BC065704	111146487N21	399888	LOC399888	hypothetical gene supported by BC065704
O	21	1961	1649	27.23	61.8	-1.37267	1.79976	1296	23155	0.507381	111146413O21	730116	LOC730116	hypothetical protein LOC730116	111146487O21	730116	LOC730116	hypothetical protein LOC730116
P	21	2000	1309	26.6	21.01	-1.43048	-1.94346	1059	162	0.00126425	111146413P21	399898	LOC399898	hypothetical gene supported by AK128188	111146487P21	399898	LOC399898	hypothetical gene supported by AK128188
A	22	75	1912	17.33	31.17	-2.28117	-1.0111	148	3811	0.013299	111146413A22	729995	hCG_1817208	hCG1817208	111146487A22	729995	hCG_1817208	hCG1817208
B	22	1385	784	33.86	48.72	-0.764244	0.599429	5618	18261	0.483919	111146413B22	646301	LOC646301	hypothetical LOC646301	111146487B22	646301	LOC646301	hypothetical LOC646301
D	22	1089	984	42.15	45.83	-0.00348653	0.33422	12837	16154.5	0.713321	111146413D22	25759	SHC2	SHC (Src homology 2 domain containing) transforming protein 2	111146487D22	25759	SHC2	SHC (Src homology 2 domain containing) transforming protein 2
F	22	1625	192	29.78	43.75	-1.13866	0.143342	2688	14374	0.247055	111146413F22	729359	KIAA1881	KIAA1881	111146487F22	729359	KIAA1881	KIAA1881
H	22	2723	1013	25.82	30.01	-1.50206	-1.11755	819	2931.5	0.011935	111146413H22	400673	VMAC	vimentin-type IF-associated coiled-coil protein	111146487H22	400673	VMAC	vimentin-type IF-associated coiled-coil protein
J	22	1202	2594	29.7	20.43	-1.146	-1.99669	2621	141.5	0.0064745	111146413J22	55552	HSZFP36	ZFP-36 for a zinc finger protein	111146487J22	55552	HSZFP36	ZFP-36 for a zinc finger protein
P	22	2379	3084	20.43	29.22	-1.99669	-1.19005	202	2371	0.00561655	111146413P22	400682	LOC400682	similar to zinc finger protein 100	111146487P22	400682	LOC400682	similar to zinc finger protein 100
B	3	573	955	51.66	57.49	0.869228	1.40424	19980.5	22257	1.51407	111146412B3	729717	LOC729717	hypothetical protein LOC729717	111146486B3	729717	LOC729717	hypothetical protein LOC729717
F	3	675	1305	38.37	56.7	-0.35037	1.33174	9336	22051	0.836074	111146412F3	387826	LOC387826	hypothetical LOC387826	111146486F3	387826	LOC387826	hypothetical LOC387826
G	3	931	880	57.36	64.77	1.39231	2.07231	22247	23537	1.779	111146412G3	647500	LOC647500	similar to phosphodiesterase 4D interacting protein isoform 1	111146486G3	647500	LOC647500	similar to phosphodiesterase 4D interacting protein isoform 1
H	3	1511	1163	42.49	48.5	0.0277146	0.579241	13136	18119.5	0.829083	111146412H3	731039	LOC731039	hypothetical protein LOC731039	111146486H3	731039	LOC731039	hypothetical protein LOC731039
K	3	949	602	61.54	61.96	1.7759	1.81444	23133.5	23178	1.82023	111146412K3	391123	VSIG8	V-set and immunoglobulin domain containing 8	111146486K3	391123	VSIG8	V-set and immunoglobulin domain containing 8
O	3	1013	637	57.75	57.46	1.42809	1.40148	22338.5	22245	1.68693	111146412O3	391137	LOC391137	similar to 40S ribosomal protein S15 (RIG protein)	111146486O3	391137	LOC391137	similar to 40S ribosomal protein S15 (RIG protein)
A	4	1421	1048	34.2	49.05	-0.733042	0.629713	5895	18472	0.503901	111146412A4	393078	LOC393078	similar to polycystic kidney disease 1 like 3	111146486A4	393078	LOC393078	similar to polycystic kidney disease 1 like 3
B	4	1651	1568	41.91	50.45	-0.0255109	0.758188	12601	19349	0.866337	111146412B4	388279	LOC388279	hypothetical gene supported by AF275804	111146486B4	388279	LOC388279	hypothetical gene supported by AF275804
D	4	1684	1167	55.29	60.33	1.20235	1.66486	21560	22912	1.6785	111146412D4	388282	LOC388282	hypothetical gene supported by AF452719; BC041062	111146486D4	388282	LOC388282	hypothetical gene supported by AF452719; BC041062
E	4	1507	1207	55.74	59.15	1.24364	1.55657	21731	22675	1.67353	111146412E4	648237	LOC648237	similar to 60S ribosomal protein L10 (QM protein) (Tumor suppressor QM) (Laminin receptor homolog)	111146486E4	648237	LOC648237	similar to 60S ribosomal protein L10 (QM protein) (Tumor suppressor QM) (Laminin receptor homolog)
G	4	1453	1201	50.52	65.45	0.764612	2.13471	19305	23605	1.56266	111146412G4	392188	LOC392188	similar to deubiquitinating enzyme 3	111146486G4	392188	LOC392188	similar to deubiquitinating enzyme 3
I	4	1186	1220	44.01	57.05	0.167202	1.36386	14490	22139	1.13867	111146412I4	392197	LOC392197	similar to deubiquitinating enzyme 3	111146486I4	392197	LOC392197	similar to deubiquitinating enzyme 3
O	4	1745	512	47.51	58.59	0.48839	1.50518	17283	22530	1.34523	111146412O4	392221	LOC392221	similar to Coiled-coil-helix-coiled-coil-helix domain-containing protein 2 (HCV NS2 trans-regulated protein) (NS2TP)	111146486O4	392221	LOC392221	similar to Coiled-coil-helix-coiled-coil-helix domain-containing protein 2 (HCV NS2 trans-regulated protein) (NS2TP)
P	4	224	996	56.25	48.19	1.29044	0.550792	21897.5	17891.5	1.34361	111146412P4	731275	LOC731275	hypothetical protein LOC731275	111146486P4	731275	LOC731275	hypothetical protein LOC731275
B	5	1338	953	40.13	57.4	-0.188858	1.39598	10945	22231	0.934101	111146412B5	387869	LOC387869	similar to microtubule-associated proteins 1A/1B light chain 3	111146486B5	387869	LOC387869	similar to microtubule-associated proteins 1A/1B light chain 3
H	5	792	939	53.28	50.05	1.01789	0.721481	20738	19127	1.34875	111146412H5	643339	LOC643339	hypothetical LOC643339	111146486H5	643339	LOC643339	hypothetical LOC643339
I	5	2276	1025	48.86	34.15	0.612277	-0.737631	18167	6196	0.503736	111146412I5	391205	LOC391205	hypothetical LOC391205	111146486I5	391205	LOC391205	hypothetical LOC391205
J	5	1198	1549	50.83	49	0.79306	0.625125	19491	18438	1.22093	111146412J5	387876	LOC387876	hypothetical LOC387876	111146486J5	387876	LOC387876	hypothetical LOC387876
N	5	1139	808	60.58	63.61	1.6878	1.96586	22977.5	23413	1.82645	111146412N5	727786	LOC727786	hypothetical protein LOC727786	111146486N5	727786	LOC727786	hypothetical protein LOC727786
P	5	1384	1344	47.18	43.08	0.458107	0.0818577	17012	13792	0.805302	111146412P5	387885	LOC387885	similar to coiled-coil domain containing 42	111146486P5	387885	LOC387885	similar to coiled-coil domain containing 42
A	6	1050	1558	37.33	49.49	-0.445808	0.670091	8450	18777	0.629133	111146412A6	392222	LOC392222	similar to UPF0315 protein	111146486A6	392222	LOC392222	similar to UPF0315 protein
I	6	1657	1437	65.54	44.82	2.14297	0.241534	23640	15303.5	1.28712	111146412I6	392288	LOC392288	similar to microtubule-associated proteins 1A/1B light chain 3	111146486I6	392288	LOC392288	similar to microtubule-associated proteins 1A/1B light chain 3
K	6	995	1489	46.23	48.62	0.370927	0.590253	16290.5	18199	1.00953	111146412K6	646993	LOC646993	similar to high-mobility group box 3	111146486K6	646993	LOC646993	similar to high-mobility group box 3
L	6	2076	488	42.87	42.42	0.0625865	0.0212908	13480	13226	0.605286	111146412L6	727862	LOC727862	hypothetical protein LOC727862	111146486L6	727862	LOC727862	hypothetical protein LOC727862
O	6	1594	1451	36.83	57.41	-0.491692	1.39689	8043	22233	0.777932	111146412O6	392352	LOC392352	hypothetical LOC392352	111146486O6	392352	LOC392352	hypothetical LOC392352
A	7	1594	1089	52.63	66.3	0.958243	2.21271	20456	23689	1.65391	111146412A7	64900	LPIN3	lipin 3	111146486A7	64900	LPIN3	lipin 3
C	7	793	1215	49.43	47.24	0.664585	0.463613	18561	17207	1.08577	111146412C7	391253	SPINT4	serine peptidase inhibitor, Kunitz type 4	111146486C7	391253	SPINT4	serine peptidase inhibitor, Kunitz type 4
H	7	573	822	58.99	67.4	1.54189	2.31366	22654	23780	1.82988	111146412H7	387895	LOC387895	hypothetical gene supported by BC040060	111146486H7	387895	LOC387895	hypothetical gene supported by BC040060
M	7	1843	1630	44.49	47.48	0.211251	0.485637	14897.5	17387	0.884573	111146412M7	391322	LOC391322	similar to D-dopachrome decarboxylase (D-dopachrome tautomerase) (Phenylpyruvate tautomerase II)	111146486M7	391322	LOC391322	similar to D-dopachrome decarboxylase (D-dopachrome tautomerase) (Phenylpyruvate tautomerase II)
A	8	1170	1039	55.3	44.56	1.20326	0.217674	21565	15075	1.13935	111146412A8	649166	LOC649166	hypothetical LOC649166	111146486A8	649166	LOC649166	hypothetical LOC649166
C	8	1412	122	50.07	37.7	0.723316	-0.411854	19012	9138.5	0.672536	111146412C8	392382	LOC392382	similar to ribosomal protein L31	111146486C8	392382	LOC392382	similar to ribosomal protein L31
D	8	1269	1184	35.93	49.32	-0.574284	0.65449	7295	18672	0.57225	111146412D8	729751	LOC729751	similar to similar to pleckstrin homology domain containing, family M (with RUN domain) member 1; adapter protein 162	111146486D8	146880	MGC40489	hypothetical protein MGC40489
E	8	770	362	58.18	55.52	1.46756	1.22345	22468	21668.5	1.65327	111146412E8	256158	HMCN2	hemicentin 2	111146486E8	256158	HMCN2	hemicentin 2
I	8	1183	334	59.09	53.29	1.55106	1.01881	22679	20823.5	1.60612	111146412I8	392433	MAGEB6B	melanoma antigen family B, 6B pseudogene	111146486I8	392433	MAGEB6B	melanoma antigen family B, 6B pseudogene
J	8	1714	1378	55.83	55.01	1.2519	1.17665	21764	21508	1.58914	111146412J8	728073	LOC728073	hypothetical protein LOC728073	111146486J8	728073	LOC728073	hypothetical protein LOC728073
K	8	1164	1886	64.69	58.7	2.06497	1.51527	23546	22564	1.80443	111146412K8	392439	LOC392439	similar to Splicing factor, arginine/serine-rich 2 (Splicing factor SC35) (SC-35) (Splicing component, 35 kDa)	111146486K8	392439	LOC392439	similar to Splicing factor, arginine/serine-rich 2 (Splicing factor SC35) (SC-35) (Splicing component, 35 kDa)
M	8	462	1205	62.99	48.88	1.90896	0.614112	23343	18372.5	1.47687	111146412M8	392447	hCG_1644323	hCG1644323	111146486M8	392447	hCG_1644323	hCG1644323
A	9	1211	1662	32.2	67.03	-0.916579	2.2797	4361.5	23755	0.670913	111146412A9	391343	LOC391343	similar to CG2839-PA	111146486A9	391343	LOC391343	similar to CG2839-PA
B	9	1458	214	48.63	43.46	0.59117	0.11673	18015	14127	0.876781	111146412B9	728099	LOC728099	hypothetical protein LOC728099	111146486B9	728099	LOC728099	hypothetical protein LOC728099
H	9	736	1090	63.32	62.2	1.93924	1.83646	23380	23221	1.84306	111146412H9	732078	LOC732078	hypothetical protein LOC732078	111146486H9	732078	LOC732078	hypothetical protein LOC732078
K	9	687	1687	52.55	56.37	0.950901	1.30145	20417.5	21943	1.5229	111146412K9	391358	LOC391358	similar to UPF0315 protein AD-001	111146486K9	391358	LOC391358	similar to UPF0315 protein AD-001
M	9	2001	1003	54.67	53.44	1.14545	1.03257	21297.5	20891.5	1.51059	111146412M9	391359	LOC391359	similar to Epithelial membrane protein 2 (EMP-2) (XMP protein)	111146486M9	391359	LOC391359	similar to Epithelial membrane protein 2 (EMP-2) (XMP protein)
O	9	1436	1190	44.36	42.94	0.199321	0.0690102	14775	13674	0.686875	111146412O9	150921	TCF23	transcription factor 23	111146486O9	150921	TCF23	transcription factor 23
P	9	1573	1016	41.26	46.46	-0.0851601	0.392034	11997	16637.5	0.695862	111146412P9	387939	LOC387939	hypothetical LOC387939	111146486P9	387939	LOC387939	hypothetical LOC387939
A	10	2079	1071	43.82	47.99	0.149766	0.532439	14316	17744	0.872313	111146412A10	392465	GLOD5	glyoxalase domain containing 5	111146486A10	392465	GLOD5	glyoxalase domain containing 5
E	10	2205	1582	38.82	62.33	-0.309074	1.84839	9756.5	23239	0.923964	111146412E10	392473	LOC392473	similar to Phosphoglycerate mutase 1 (Phosphoglycerate mutase isozyme B) (PGAM-B) (BPG-dependent PGAM 1)	111146486E10	392473	LOC392473	similar to Phosphoglycerate mutase 1 (Phosphoglycerate mutase isozyme B) (PGAM-B) (BPG-dependent PGAM 1)
M	10	877	855	68.76	51.7	2.43846	0.872898	23879	20043	1.63724	111146412M10	644328	LOC644328	similar to H2B histone family, member W, testis-specific	111146486M10	644328	LOC644328	similar to H2B histone family, member W, testis-specific
C	11	747	2106	59.3	42.59	1.57034	0.0368914	22717	13356	1.10436	111146412C11	651894	LOC651894	similar to ribosomal protein S12	111146486C11	651894	LOC651894	similar to ribosomal protein S12
D	11	1121	997	49.69	72.22	0.688444	2.75598	18750	24004	1.55132	111146412D11	387941	LOC387941	hypothetical LOC387941	111146486D11	387941	LOC387941	hypothetical LOC387941
E	11	840	1585	56.31	49.91	1.29595	0.708633	21913	19029.5	1.42265	111146412E11	646936	LOC646936	similar to C-terminal binding protein 2 isoform 2	111146486E11	646936	LOC646936	similar to C-terminal binding protein 2 isoform 2
G	11	1175	1666	48.34	43.82	0.564558	0.149766	17823	14443	0.883559	111146412G11	648897	LOC648897	similar to ATP-binding cassette sub-family D member 1 (Adrenoleukodystrophy protein) (ALDP)	111146486G11	648897	LOC648897	similar to ATP-binding cassette sub-family D member 1 (Adrenoleukodystrophy protein) (ALDP)
I	11	2320	1752	53.58	56.56	1.04542	1.31889	20862	22004	1.55946	111146412I11	732225	LOC732225	hypothetical protein LOC732225	111146486I11	732225	LOC732225	hypothetical protein LOC732225
O	11	1450	1097	52.14	50.96	0.913276	0.80499	20204	19646.5	1.34777	111146412O11	391428	LOC391428	similar to selenophosphate synthetase	111146486O11	391428	LOC391428	similar to selenophosphate synthetase
A	12	1517	1344	51.88	59	0.889416	1.5428	20093.5	22641	1.54991	111146412A12	392528	LOC392528	hypothetical LOC392528	111146486A12	392528	LOC392528	hypothetical LOC392528
E	12	1000	300	46.8	47.33	0.423235	0.471872	16699	17275	0.979579	111146412E12	2892	GRIA3	glutamate receptor, ionotrophic, AMPA 3	111146486E12	2892	GRIA3	glutamate receptor, ionotrophic, AMPA 3
G	12	1493	1050	49.36	38.1	0.658161	-0.375147	18505	9435	0.662516	111146412G12	392539	LOC392539	similar to tight junction protein 4 (peripheral)	111146486G12	392539	LOC392539	similar to tight junction protein 4 (peripheral)
I	12	202	1080	50.5	44.91	0.762777	0.249793	19285.5	15384	1.0201	111146412I12	728470	LOC728470	similar to Protein CXorf48 (Tumor antigen BJ-HCC-20)	111146486I12	728470	LOC728470	similar to Protein CXorf48 (Tumor antigen BJ-HCC-20)
J	12	1405	2009	43.7	41.61	0.138754	-0.0530413	14208.5	12485	0.604719	111146412J12	4298	MLLT1	myeloid/lymphoid or mixed-lineage leukemia (trithorax homolog, Drosophila); translocated to, 1	111146486J12	4298	MLLT1	myeloid/lymphoid or mixed-lineage leukemia (trithorax homolog, Drosophila); translocated to, 1
M	12	2438	817	32.73	53.12	-0.867941	1.00321	4753	20738.5	0.551484	111146412M12	649238	LOC649238	similar to paraneoplastic antigen MA3	111146486M12	649238	LOC649238	similar to paraneoplastic antigen MA3
O	12	902	1046	54.66	65.49	1.14453	2.13838	21294	23611	1.71135	111146412O12	338829	LOC338829	hypothetical LOC338829	111146486O12	338829	LOC338829	hypothetical LOC338829
A	13	1745	1235	46.48	51.34	0.393869	0.839862	16475	19842	1.11935	111146412A13	391429	LOC391429	hypothetical LOC391429	111146486A13	391429	LOC391429	hypothetical LOC391429
C	13	1934	1193	48.19	47.36	0.550792	0.474625	17728	17297	1.04112	111146412C13	730076	LOC730076	zinc finger domain containing pseudogene	111146486C13	730076	LOC730076	zinc finger domain containing pseudogene
G	13	1465	2012	48.05	42.05	0.537945	-0.0126633	17645	12899	0.791765	111146412G13	391475	DYTN	dystrotelin	111146486G13	391475	DYTN	dystrotelin
J	13	630	1263	61.9	53.13	1.80893	1.00413	23185.5	20747	1.63803	111146412J13	730007	LOC730007	hypothetical protein LOC730007	111146486J13	730007	LOC730007	hypothetical protein LOC730007
K	13	941	1546	67.38	43.92	2.31182	0.158943	23790	14514	1.24519	111146412K13	391491	LOC391491	similar to Guanidinoacetate N-methyltransferase	111146486K13	391491	LOC391491	similar to Guanidinoacetate N-methyltransferase
L	13	1898	2600	62.64	49.15	1.87684	0.63889	23289	18553	1.48584	111146412L13	388002	LOC388002	hypothetical LOC388002	111146486L13	388002	LOC388002	hypothetical LOC388002
P	13	1092	598	53.3	43.48	1.01973	0.118565	20748	14139	1.03294	111146412P13	730133	LOC730133	hypothetical protein LOC730133	111146486P13	730133	LOC730133	hypothetical protein LOC730133
C	14	1501	1509	42.64	33.47	0.0414798	-0.800033	13276	5666	0.3045	111146412C14	642631	LOC642631	similar to testis specific protein, Y-linked 1	111146486C14	642631	LOC642631	similar to testis specific protein, Y-linked 1
E	14	1541	1740	65.35	36.49	2.12553	-0.522894	23628	8113	0.85504	111146412E14	642796	LOC642796	similar to testis specific protein, Y-linked 1	111146486E14	642796	LOC642796	similar to testis specific protein, Y-linked 1
H	14	1829	1656	49.64	58.76	0.683856	1.52078	18719	22582	1.44767	111146412H14	388553	LOC388553	hypothetical LOC388553	111146486H14	388553	LOC388553	hypothetical LOC388553
I	14	1642	2062	54.2	44.33	1.10232	0.196568	21101	14859	1.09745	111146412I14	90379	LOC90379	hypothetical protein BC002926	111146486I14	90379	LOC90379	hypothetical protein BC002926
J	14	1240	1125	52.18	43.2	0.916947	0.0928699	20229	13892	0.988074	111146412J14	199800	LOC199800	hypothetical protein LOC199800	111146486J14	199800	LOC199800	hypothetical protein LOC199800
O	14	1517	2730	52.27	35.02	0.925206	-0.657793	20280	6886.5	0.62634	111146412O14	727894	LOC727894	hypothetical protein LOC727894	111146486O14	727894	LOC727894	hypothetical protein LOC727894
P	14	1183	1803	56.21	33	1.28677	-0.843164	21890	5278	0.626409	111146412P14	388312	LOC388312	hypothetical gene supported by AK128780	111146486P14	388312	LOC388312	hypothetical gene supported by AK128780
A	15	2074	1122	51.74	57.93	0.876569	1.44461	20027.5	22366.5	1.52531	111146412A15	649976	LOC649976	similar to Coiled-coil-helix-coiled-coil-helix domain containing protein 4	111146486A15	649976	LOC649976	similar to Coiled-coil-helix-coiled-coil-helix domain containing protein 4
C	15	2178	912	52.8	67.76	0.973843	2.34669	20525	23811	1.66825	111146412C15	391540	LOC391540	hypothetical LOC391540	111146486C15	391540	LOC391540	hypothetical LOC391540
O	15	793	1239	37.83	45.12	-0.399924	0.269065	8889	15558	0.507215	111146412O15	391656	LOC391656	similar to ribosomal protein S15a	111146486O15	391656	LOC391656	similar to ribosomal protein S15a
F	16	1884	1358	48.57	59.72	0.585664	1.60888	17971	22789	1.40999	111146412F16	388588	LOC388588	hypothetical gene supported by BC035379; BC042129	111146486F16	388588	LOC388588	hypothetical gene supported by BC035379; BC042129
G	16	790	2318	61.9	43.4	1.80893	0.111224	23185.5	14066	1.1777	111146412G16	387654	LOC387654	hypothetical LOC387654	111146486G16	387654	LOC387654	hypothetical LOC387654
C	17	1174	1475	54.34	51.12	1.11517	0.819673	21166	19729	1.41935	111146412C17	285556	LOC285556	hypothetical protein LOC285556	111146486C17	285556	LOC285556	hypothetical protein LOC285556
D	17	2405	1835	45.16	44.41	0.272735	0.203909	15428	14935	0.782409	111146412D17	730073	LOC730073	hypothetical protein LOC730073	111146486D17	730073	LOC730073	hypothetical protein LOC730073
G	17	1457	1083	52.02	53.92	0.902264	1.07662	20150	21082	1.44284	111146412G17	391701	LOC391701	similar to ribosomal protein S23	111146486G17	391701	LOC391701	similar to ribosomal protein S23
I	17	2568	1482	42.91	64.91	0.0662572	2.08515	13526.5	23552	1.16679	111146412I17	729830	LOC729830	similar to CG3558-PA, isoform A	111146486I17	729830	LOC729830	similar to CG3558-PA, isoform A
L	17	1456	1565	56.25	50.1	1.29044	0.726069	21897.5	19153	1.43016	111146412L17	283688	LOC283688	hypothetical protein LOC283688	111146486L17	283688	LOC283688	hypothetical protein LOC283688
M	17	1396	1100	45.34	50.91	0.289254	0.800401	15570	19617	1.05078	111146412M17	391711	LOC391711	hypothetical LOC391711	111146486M17	391711	LOC391711	hypothetical LOC391711
O	17	617	1270	66.94	37.17	2.27144	-0.460491	23754	8677	0.892619	111146412O17	391714	TRIM75	tripartite motif-containing 75	111146486O17	391714	TRIM75	tripartite motif-containing 75
A	18	2424	555	38.82	54.77	-0.309074	1.15463	9756.5	21426	0.825214	111146412A18	728130	FAM22D	family with sequence similarity 22, member D	111146486A18	728130	FAM22D	family with sequence similarity 22, member D
B	18	1111	755	57.43	76.03	1.39873	3.10561	22264	24113	1.82539	111146412B18	58512	DLGAP3	discs, large (Drosophila) homolog-associated protein 3	111146486B18	58512	DLGAP3	discs, large (Drosophila) homolog-associated protein 3
J	18	1345	2463	64.61	39.91	2.05762	-0.209047	23535	10994.5	1.01188	111146412J18	729325	LOC729325	hypothetical protein LOC729325	111146486J18	729325	LOC729325	hypothetical protein LOC729325
M	18	1318	1279	43.63	47.93	0.13233	0.526933	14143	17705	0.860814	111146412M18	387715	ARMS2	age-related maculopathy susceptibility 2	111146486M18	387715	ARMS2	age-related maculopathy susceptibility 2
A	19	1467	1994	44.92	52.26	0.250711	0.924288	15249	20316	1.07348	111146412A19	391722	LOC391722	similar to myosin regulatory light chain-like	111146486A19	391722	LOC391722	similar to myosin regulatory light chain-like
D	19	1333	496	43.89	60.28	0.15619	1.66027	14390	22907	1.18058	111146412D19	728800	LOC728800	hypothetical protein LOC728800	111146486D19	728800	LOC728800	hypothetical protein LOC728800
E	19	1050	808	52.76	52.97	0.970172	0.989444	20509	20674	1.43941	111146412E19	391764	LOC391764	similar to TAF11 RNA polymerase II, TATA box binding protein (TBP)-associated factor	111146486E19	391764	LOC391764	similar to TAF11 RNA polymerase II, TATA box binding protein (TBP)-associated factor
F	19	1275	1301	46.9	46.5	0.432412	0.395704	16787	16661.5	0.949509	111146412F19	642325	LOC642325	golgi autoantigen, golgin subfamily a, 6 pseudogene	111146486F19	642325	LOC642325	golgi autoantigen, golgin subfamily a, 6 pseudogene
G	19	1329	1705	46.88	46.98	0.430576	0.439753	16768.5	17025	0.969198	111146412G19	391767	LOC391767	similar to Transcription initiation factor TFIID subunit 11 (Transcription initiation factor TFIID 28 kDa subunit) (TAF(II)28) (TAFII-28) (TAFII28) (TFIID subunit p30-beta)	111146486G19	391767	LOC391767	similar to Transcription initiation factor TFIID subunit 11 (Transcription initiation factor TFIID 28 kDa subunit) (TAF(II)28) (TAFII-28) (TAFII28) (TFIID subunit p30-beta)
I	19	2218	2126	41.34	47.84	-0.0778186	0.518674	12073	17639	0.749218	111146412I19	391769	LOC391769	similar to HIStone family member (his-72)	111146486I19	391769	LOC391769	similar to HIStone family member (his-72)
N	19	1297	1986	46.57	40.38	0.402128	-0.165916	16534	11401	0.662279	111146412N19	646823	LOC646823	hypothetical LOC646823	111146486N19	646823	LOC646823	hypothetical LOC646823
O	19	1750	1192	39.26	52.27	-0.268696	0.925206	10178	20323	0.789538	111146412O19	728780	LOC728780	similar to ankyrin 3, epithelial isoform b	111146486O19	728780	LOC728780	similar to ankyrin 3, epithelial isoform b
E	20	1377	845	47.28	42.25	0.467284	0.00569027	17097	13073	0.772494	111146412E20	729147	LOC729147	hypothetical protein LOC729147	111146486E20	729147	LOC729147	hypothetical protein LOC729147
M	20	1394	1618	51.36	49.69	0.841697	0.688444	19820	18905	1.27271	111146412M20	387763	LOC387763	hypothetical LOC387763	111146486M20	387763	LOC387763	hypothetical LOC387763
P	20	1757	1390	46.04	32.3	0.353491	-0.907402	16134	4684	0.367804	111146412P20	644634	LOC644634	hypothetical LOC644634	111146486P20	644634	LOC644634	hypothetical LOC644634
A	21	1939	2421	32.65	38.17	-0.875283	-0.368723	4692	9502	0.170977	111146412A21	391807	LOC391807	similar to 60S ribosomal protein L14 (CAG-ISL 7)	111146486A21	391807	LOC391807	similar to 60S ribosomal protein L14 (CAG-ISL 7)
C	21	2696	489	27.63	69.53	-1.33596	2.50912	1464	23904	0.546153	111146412C21	645181	LOC645181	similar to 28 kDa heat- and acid-stable phosphoprotein (PDGF-associated protein) (PAP) (PDGFA-associated protein 1) (PAP1)	111146486C21	645181	LOC645181	similar to 28 kDa heat- and acid-stable phosphoprotein (PDGF-associated protein) (PAP) (PDGFA-associated protein 1) (PAP1)
G	21	2132	1343	46.25	54.8	0.372762	1.15738	16305.5	21434	1.20876	111146412G21	391844	LOC391844	similar to tropomyosin 2 (beta) isoform 2	111146486G21	391844	LOC391844	similar to tropomyosin 2 (beta) isoform 2
H	21	106	1493	50.94	41.19	0.803155	-0.0915838	19555	12105	0.850681	111146412H21	729564	LOC729564	high-mobility group nucleosomal binding domain 2 pseudogene	111146486H21	729564	LOC729564	high-mobility group nucleosomal binding domain 2 pseudogene
I	21	2118	792	51.56	46.72	0.860051	0.415893	19917.5	16833.5	1.14627	111146412I21	391847	LOC391847	similar to ribosomal protein L19	111146486I21	391847	LOC391847	similar to ribosomal protein L19
K	21	1219	732	45.2	40.3	0.276406	-0.173257	15457	11334	0.609145	111146412K21	391849	LOC391849	similar to neuralized-like	111146486K21	391849	LOC391849	similar to neuralized-like
L	21	784	192	43.11	44.79	0.0846108	0.238781	13710	15274	0.712952	111146412L21	388276	hCG_2045437	hCG2045437	111146486L21	388276	hCG_2045437	hCG2045437
B	22	2214	1494	40.24	44.85	-0.178763	0.244287	11037.5	15332	0.590128	111146412B22	644634	LOC644634	hypothetical LOC644634	111146486B22	644634	LOC644634	hypothetical LOC644634
D	22	958	2939	50.1	32.56	0.726069	-0.883542	19031.5	4919	0.486822	111146412D22	731416	LOC731416	hypothetical protein LOC731416	111146486D22	731416	LOC731416	hypothetical protein LOC731416
B	3	1161	2136	39.79	34.36	-0.220059	-0.71836	10647	6376	0.245927	111146411B3	5820	PVT1	Pvt1 oncogene homolog, MYC activator (mouse)	111146485B3	5820	PVT1	Pvt1 oncogene homolog, MYC activator (mouse)
C	3	1122	1216	50.53	41.12	0.76553	-0.0980076	19311	12038	0.834051	111146411C3	375033	PEAR1	platelet endothelial aggregation receptor 1	111146485C3	375033	PEAR1	platelet endothelial aggregation receptor 1
D	3	1696	1266	46.99	42.34	0.440671	0.0139494	16857	13157	0.764526	111146411D3	90871	C9orf123	chromosome 9 open reading frame 123	111146485D3	90871	C9orf123	chromosome 9 open reading frame 123
K	3	2314	1199	34.31	54.63	-0.722948	1.14178	5964	21376	0.634366	111146411K3	27166	PRELID1	PRELI domain containing 1	111146485K3	27166	PRELID1	PRELI domain containing 1
L	3	901	1361	44.51	35.27	0.213086	-0.634851	14918	7088	0.410981	111146411L3	389730	FAM75A6	family with sequence similarity 75, member A6	111146485L3	389730	FAM75A6	family with sequence similarity 75, member A6
M	3	1046	1273	45.51	29.38	0.304854	-1.17536	15704.5	2477.5	0.280555	111146411M3	441155	RP11-74E24.2	zinc finger CCCH-type domain-containing pseudogene	111146485M3	441155	RP11-74E24.2	zinc finger CCCH-type domain-containing pseudogene
A	4	1557	1545	36.74	35.08	-0.499952	-0.652287	7961.5	6942.5	0.18851	111146411A4	389137	LOC389137	similar to SVH protein	111146485A4	389137	LOC389137	similar to SVH protein
B	4	1272	268	49.21	48.88	0.644396	0.614112	18410	18372.5	1.14823	111146411B4	390335	LOC390335	similar to poly(A) binding protein, cytoplasmic 4 isoform 2	111146485B4	390335	LOC390335	similar to poly(A) binding protein, cytoplasmic 4 isoform 2
C	4	1053	707	47.29	39.18	0.468201	-0.276038	17104.5	10345	0.639458	111146411C4	255330	C3orf46	chromosome 3 open reading frame 46	111146485C4	255330	C3orf46	chromosome 3 open reading frame 46
D	4	258	1517	51.16	42.72	0.823343	0.0488212	19706	13481	0.934721	111146411D4	390338	LOC390338	similar to T-box 20 isoform a	111146485D4	390338	LOC390338	similar to T-box 20 isoform a
E	4	84	547	55.95	50.27	1.26291	0.74167	21800	19257	1.43061	111146411E4	57501	KIAA1257	KIAA1257	111146485E4	57501	KIAA1257	KIAA1257
G	4	1376	1431	35.1	36.2	-0.650451	-0.549506	6600	7867	0.177618	111146411G4	389151	LOC389151	hypothetical gene supported by AK127998	111146485G4	389151	LOC389151	hypothetical gene supported by AK127998
H	4	2212	158	41.32	48.73	-0.079654	0.600347	12054	18270.5	0.780426	111146411H4	390345	LOC390345	hypothetical LOC390345	111146485H4	390345	LOC390345	hypothetical LOC390345
I	4	726	526	49.72	46.96	0.691198	0.437918	18770	17008	1.08637	111146411I4	389158	PLSCR5	phospholipid scramblase family, member 5	111146485I4	389158	PLSCR5	phospholipid scramblase family, member 5
K	4	1556	729	51.54	51.71	0.858215	0.873816	19905.5	20047	1.35468	111146411K4	389168	LOC389168	similar to Protein SET (Phosphatase 2A inhibitor I2PP2A) (I-2PP2A) (Template-activating factor I) (TAF-I) (HLA-DR-associated protein II) (PHAPII) (Inhibitor of granzyme A-activated DNase) (IGAAD)	111146485K4	389168	LOC389168	similar to Protein SET (Phosphatase 2A inhibitor I2PP2A) (I-2PP2A) (Template-activating factor I) (TAF-I) (HLA-DR-associated protein II) (PHAPII) (Inhibitor of granzyme A-activated DNase) (IGAAD)
L	4	131	1505	36.64	39.47	-0.509128	-0.249425	7884.5	10609	0.290251	111146411L4	390352	LOC390352	similar to eukaryotic translation elongation factor 1 alpha 1	111146485L4	390352	LOC390352	similar to eukaryotic translation elongation factor 1 alpha 1
M	4	1401	889	43.75	60.52	0.143342	1.68229	14252	22944	1.17419	111146411M4	389173	LOC389173	similar to phosphoserine aminotransferase isoform 1	111146485M4	389173	LOC389173	similar to phosphoserine aminotransferase isoform 1
O	4	2104	1490	31.56	55.5	-0.97531	1.22162	3894	21661	0.554235	111146411O4	389174	LOC389174	similar to EGF-like-domain, multiple 3	111146485O4	389174	LOC389174	similar to EGF-like-domain, multiple 3
A	5	821	611	33.01	57.12	-0.842246	1.37028	4954.5	22160	0.623945	111146411A5	645884	LOC645884	similar to 40S ribosomal protein S7 (S8)	111146485A5	645884	LOC645884	similar to 40S ribosomal protein S7 (S8)
C	5	2228	824	39.86	57.65	-0.213635	1.41892	10701	22294	0.923936	111146411C5	727882	LOC727882	similar to matrix-remodelling associated 8	111146485C5	441869	hCG_20426	hCG20426
H	5	1524	742	44.95	41.37	0.253464	-0.0750656	15269	12273.5	0.643798	111146411H5	375719	AQP7P1	aquaporin 7 pseudogene 1	111146485H5	375719	AQP7P1	aquaporin 7 pseudogene 1
J	5	794	999	44.58	52.05	0.21951	0.905017	14979	20236	1.05245	111146411J5	595135	PGM5P2	phosphoglucomutase 5 pseudogene 2	111146485J5	595135	PGM5P2	phosphoglucomutase 5 pseudogene 2
M	5	1353	1201	43.53	36.22	0.123153	-0.547671	14065	7884	0.408854	111146411M5	388795	LOC388795	similar to CG40449-PA.3	111146485M5	388795	LOC388795	similar to CG40449-PA.3
N	5	1511	1155	34.75	50.3	-0.68257	0.744423	6327.5	19275	0.556297	111146411N5	347127	FLJ43950	FLJ43950 protein	111146485N5	347127	FLJ43950	FLJ43950 protein
O	5	928	1428	58.3	45.38	1.47857	0.292924	22497	15758	1.24201	111146411O5	128486	C20orf142	chromosome 20 open reading frame 142	111146485O5	128486	C20orf142	chromosome 20 open reading frame 142
C	6	1655	1526	39.76	40.5	-0.222812	-0.154904	10614	11505.5	0.415231	111146411C6	647253	LOC647253	similar to RING finger protein 13	111146485C6	647253	LOC647253	similar to RING finger protein 13
D	6	283	596	44.17	51.34	0.181885	0.839862	14636	19842	1.00886	111146411D6	390423	ARF4P3	ADP-ribosylation factor 4 pseudogene 3	111146485D6	390423	ARF4P3	ADP-ribosylation factor 4 pseudogene 3
H	6	1639	1730	44.11	44.51	0.176379	0.213086	14581	15031	0.744183	111146411H6	390427	LOC390427	similar to TBP-associated factor 15 isoform 1	111146485H6	390427	LOC390427	similar to TBP-associated factor 15 isoform 1
I	6	961	1675	32.78	30.75	-0.863353	-1.04964	4791	3474	0.0579685	111146411I6	389203	LOC389203	hypothetical gene supported by BC032431	111146485I6	389203	LOC389203	hypothetical gene supported by BC032431
L	6	1836	1424	40.14	50.07	-0.18794	0.723316	10958	19140	0.768811	111146411L6	729015	LOC729015	similar to Opioid growth factor receptor (OGFr) (Zeta-type opioid receptor)	111146485L6	729015	LOC729015	similar to Opioid growth factor receptor (OGFr) (Zeta-type opioid receptor)
M	6	808	1784	39.85	43.83	-0.214553	0.150684	10693	14450	0.536507	111146411M6	389217	LOC389217	similar to Protein SET (Phosphatase 2A inhibitor I2PP2A) (I-2PP2A) (Template-activating factor I) (TAF-I) (HLA-DR-associated protein II) (PHAPII) (Inhibitor of granzyme A-activated DNase) (IGAAD)	111146485M6	389217	LOC389217	similar to Protein SET (Phosphatase 2A inhibitor I2PP2A) (I-2PP2A) (Template-activating factor I) (TAF-I) (HLA-DR-associated protein II) (PHAPII) (Inhibitor of granzyme A-activated DNase) (IGAAD)
N	6	1662	1656	44.58	42.51	0.21951	0.02955	14979	13286	0.678018	111146411N6	646279	LOC646279	similar to 60S ribosomal protein L21	111146485N6	646279	LOC646279	similar to 60S ribosomal protein L21
O	6	1821	1554	44.59	46.72	0.220427	0.415893	14990	16833.5	0.859491	111146411O6	401149	FLJ14186	hypothetical gene supported by AK024248; AL137733	111146485O6	401149	FLJ14186	hypothetical gene supported by AK024248; AL137733
P	6	877	536	40.48	41.42	-0.156739	-0.0704772	11273.5	12321	0.472457	111146411P6	283571	PROX2	prospero homeobox 2	111146485P6	283571	PROX2	prospero homeobox 2
A	7	2388	1592	31.11	43.91	-1.01661	0.158025	3593	14499	0.277785	111146411A7	200232	C20orf106	chromosome 20 open reading frame 106	111146485A7	200232	C20orf106	chromosome 20 open reading frame 106
D	7	2644	776	35.85	41.37	-0.581625	-0.0750656	7217	12273.5	0.322391	111146411D7	79670	ZCCHC6	zinc finger, CCHC domain containing 6	111146485D7	79670	ZCCHC6	zinc finger, CCHC domain containing 6
E	7	1357	525	39.65	41.52	-0.232907	-0.0613004	10517	12416	0.446336	111146411E7	400723	LOC400723	hypothetical LOC400723	111146485E7	400723	LOC400723	hypothetical LOC400723
F	7	899	1286	40.82	45.72	-0.125538	0.324125	11606	16053.5	0.64928	111146411F7	389768	LOC389768	similar to potassium channel tetramerisation domain containing 1	111146485F7	389768	LOC389768	similar to potassium channel tetramerisation domain containing 1
I	7	2607	1372	27.96	43.73	-1.30567	0.141507	1606	14357.5	0.216266	111146411I7	728556	C2orf4P	C2orf4 pseudogene	111146485I7	728556	C2orf4P	C2orf4 pseudogene
L	7	999	1275	56.26	34.43	1.29136	-0.711936	21902	6419	0.680708	111146411L7	375757	C9orf119	chromosome 9 open reading frame 119	111146485L7	375757	C9orf119	chromosome 9 open reading frame 119
M	7	1369	1398	36.16	34.33	-0.553177	-0.721113	7494.5	6344	0.16252	111146411M7	728076	LOC728076	hypothetical protein LOC728076	111146485M7	728076	LOC728076	hypothetical protein LOC728076
O	7	2287	1731	36.16	49.74	-0.553177	0.693033	7494.5	18941	0.593086	111146411O7	644079	LOC644079	similar to Breakpoint cluster region protein (NY-REN-26 antigen)	111146485O7	644079	LOC644079	similar to Breakpoint cluster region protein (NY-REN-26 antigen)
P	7	1618	1241	37.52	49.56	-0.428373	0.676515	8628	18813	0.639062	111146411P7	389813	LOC389813	similar to CG15216-PA	111146485P7	389813	LOC389813	similar to CG15216-PA
A	8	1251	666	43.57	55.41	0.126824	1.21336	14093	21633	1.08322	111146411A8	729407	LOC729407	hypothetical protein LOC729407	111146485A8	729407	LOC729407	hypothetical protein LOC729407
B	8	2166	1406	32.09	36.42	-0.926673	-0.529317	4273	8047	0.128809	111146411B8	730267	LOC730267	similar to zinc finger protein 238	111146485B8	730267	LOC730267	similar to zinc finger protein 238
C	8	304	1054	41.45	49.91	-0.0677242	0.708633	12189	19029.5	0.827121	111146411C8	653794	LOC653794	similar to ring finger protein 129	111146485C8	653794	LOC653794	similar to ring finger protein 129
E	8	704	1210	71.45	44.96	2.68532	0.254382	24018	15418	1.31988	111146411E8	389240	NACA3P	NACA family member 3 pseudogene	111146485E8	389240	NACA3P	NACA family member 3 pseudogene
G	8	1427	1024	33.08	40.33	-0.835823	-0.170504	5016	11368	0.22781	111146411G8	389257	LOC389257	leucine-rich repeat-containing protein 14-like	111146485G8	153478	KIAA1909	KIAA1909 protein
H	8	816	1048	45.22	52.86	0.278241	0.979349	15469	20623	1.10553	111146411H8	441737	LOC441737	similar to hect domain and RLD 2	111146485H8	441737	LOC441737	similar to hect domain and RLD 2
K	8	995	318	46.33	35.53	0.380104	-0.610991	16361	7315	0.475726	111146411K8	56979	PRDM9	PR domain containing 9	111146485K8	56979	PRDM9	PR domain containing 9
L	8	660	956	73.48	47.91	2.87161	0.525097	24086	17690	1.48116	111146411L8	390569	LOC390569	similar to amyloid beta A4 precursor protein-binding, family A, member 2	111146485L8	390569	LOC390569	similar to amyloid beta A4 precursor protein-binding, family A, member 2
M	8	1706	2124	41.91	33.05	-0.0255109	-0.838576	12601	5322	0.272619	111146411M8	729915	LOC729915	similar to Nuclear envelope pore membrane protein POM 121 (Pore membrane protein of 121 kDa) (P145)	111146485M8	729915	LOC729915	similar to Nuclear envelope pore membrane protein POM 121 (Pore membrane protein of 121 kDa) (P145)
A	9	1287	1264	61.54	42.56	1.7759	0.0341384	23133.5	13334	1.12865	111146411A9	729450	SUSD2P1	sushi domain containing 2 pseudogene 1	111146485A9	729450	SUSD2P1	sushi domain containing 2 pseudogene 1
G	9	2130	2079	24.74	43.92	-1.60117	0.158943	557	14514	0.192759	111146411G9	646851	LOC646851	hypothetical LOC646851	111146485G9	646851	LOC646851	hypothetical LOC646851
H	9	1688	1244	31.81	37.06	-0.952368	-0.470586	4074	8590	0.136103	111146411H9	648245	LOC648245	hypothetical LOC648245	111146485H9	648245	LOC648245	hypothetical LOC648245
J	9	983	1401	53.71	42.83	1.05735	0.0589157	20928	13590	1.0112	111146411J9	389827	LOC389827	similar to Transmembrane protein 8 precursor (M83 protein)	111146485J9	389827	LOC389827	similar to Transmembrane protein 8 precursor (M83 protein)
K	9	1713	689	57.15	42.96	1.37303	0.0708456	22185	13688	1.09215	111146411K9	388907	LOC388907	similar to ribosomal protein L5	111146485K9	388907	LOC388907	similar to ribosomal protein L5
M	9	1020	1827	50.1	45.54	0.726069	0.307607	19031.5	15910	1.03617	111146411M9	728597	LOC728597	similar to Doublecortin domain-containing protein 2 (RU2S protein)	111146485M9	728597	LOC728597	similar to Doublecortin domain-containing protein 2 (RU2S protein)
N	9	1083	1677	51.06	32.02	0.814167	-0.933097	19635	4481	0.493573	111146411N9	727764	LOC727764	similar to Tektin-3	111146485N9	727764	LOC727764	similar to Tektin-3
P	9	1268	359	42.9	45.4	0.0653395	0.29476	13512.5	15782	0.72831	111146411P9	85452	KIAA1751	KIAA1751	111146485P9	85452	KIAA1751	KIAA1751
B	10	2156	879	42.07	62.91	-0.010828	1.90162	12766.5	23323	1.10537	111146411B10	390594	hCG_1645727	hCG1645727	111146485B10	390594	hCG_1645727	hCG1645727
D	10	1423	1744	38.02	40.77	-0.382489	-0.130126	9052.5	11733	0.366656	111146411D10	390595	LOC390595	similar to ubiquitin-associated protein 1 (predicted)	111146485D10	390595	LOC390595	similar to ubiquitin-associated protein 1 (predicted)
E	10	741	1436	42.38	31.96	0.0176201	-0.938603	13047.5	4429.5	0.25922	111146411E10	64283	RGNEF	Rho-guanine nucleotide exchange factor	111146485E10	64283	RGNEF	Rho-guanine nucleotide exchange factor
F	10	592	850	56.76	41.65	1.33724	-0.0493706	22068	12531	1.01595	111146411F10	390598	LBXCOR1	LBXCOR1 homolog (mouse)	111146485F10	390598	LBXCOR1	LBXCOR1 homolog (mouse)
G	10	527	888	62.81	35.92	1.89244	-0.575201	23315	7634	0.812902	111146411G10	648000	hCG_2015956	hCG2015956	111146485G10	648000	hCG_2015956	hCG2015956
H	10	1816	1875	36.73	28.64	-0.500869	-1.24327	7950	2004	0.0840834	111146411H10	123346	HIGD2BP	HIG1 domain family, member 2B pseudogene	111146485H10	123346	HIGD2BP	HIG1 domain family, member 2B pseudogene
I	10	1512	2863	36.04	29.37	-0.564189	-1.17628	7397.5	2465	0.0825446	111146411I10	728979	LOC728979	similar to ribosomal protein L10a	111146485I10	728979	LOC728979	similar to ribosomal protein L10a
J	10	1015	837	45.42	63.2	0.296595	1.92823	15630	23357	1.28999	111146411J10	554175	LOC554175	hypothetical LOC554175	111146485J10	554175	LOC554175	hypothetical LOC554175
K	10	973	2177	53.03	43.55	0.99495	0.124989	20624.5	14198.5	1.02915	111146411K10	116068	LYSMD3	LysM, putative peptidoglycan-binding, domain containing 3	111146485K10	116068	LYSMD3	LysM, putative peptidoglycan-binding, domain containing 3
A	11	1843	1732	37.38	41.8	-0.44122	-0.0356053	8495	12665.5	0.380006	111146411A11	91942	NDUFA12L	NDUFA12-like	111146485A11	91942	NDUFA12L	NDUFA12-like
B	11	1087	1302	40.94	37.25	-0.114526	-0.45315	11705	8741	0.354776	111146411B11	84808	C1orf170	chromosome 1 open reading frame 170	111146485B11	84808	C1orf170	chromosome 1 open reading frame 170
E	11	1127	1935	31.32	41.29	-0.997334	-0.082407	3721	12206.5	0.215291	111146411E11	388931	LOC388931	hypothetical protein LOC388931	111146485E11	388931	LOC388931	hypothetical protein LOC388931
F	11	1201	1399	39.72	44.82	-0.226483	0.241534	10575	15303.5	0.568356	111146411F11	389842	LOC389842	similar to Ran-specific GTPase-activating protein (Ran-binding protein 1) (RanBP1)	111146485F11	389842	LOC389842	similar to Ran-specific GTPase-activating protein (Ran-binding protein 1) (RanBP1)
H	11	849	750	61.84	62.13	1.80343	1.83004	23176	23201.5	1.82543	111146411H11	642296	LOC642296	similar to Ferritin heavy chain (Ferritin H subunit) (Proliferation-inducing gene 15 protein)	111146485H11	389844	FTHL19	ferritin, heavy polypeptide-like 19
I	11	1708	602	53.63	50.83	1.05001	0.79306	20883	19572	1.38897	111146411I11	151056	PLB1	phospholipase B1	111146485I11	151056	PLB1	phospholipase B1
J	11	942	1152	43.31	34.9	0.102964	-0.668805	13899	6780	0.362908	111146411J11	389141	LOC389141	similar to laminin receptor 1 (ribosomal protein SA)	111146485J11	389141	LOC389141	similar to laminin receptor 1 (ribosomal protein SA)
K	11	1261	1415	41.16	55.83	-0.0943369	1.2519	11899	21763	0.961669	111146411K11	388939	FLJ34931	similar to cDNA sequence BC027072	111146485K11	388939	FLJ34931	similar to cDNA sequence BC027072
L	11	1596	1825	53.26	44.38	1.01606	0.201156	20727.5	14911	1.07792	111146411L11	729148	LOC729148	similar to lethal (2) k00619 CG4775-PA	111146485L11	729148	LOC729148	similar to lethal (2) k00619 CG4775-PA
N	11	882	841	59.86	48.04	1.62173	0.537027	22825	17774	1.39887	111146411N11	389856	USP27X	ubiquitin specific peptidase 27, X-linked	111146485N11	389856	USP27X	ubiquitin specific peptidase 27, X-linked
O	11	2261	792	32.64	26.89	-0.876201	-1.40387	4685	1163	0.0290201	111146411O11	388946	LOC388946	hypothetical LOC388946	111146485O11	388946	LOC388946	hypothetical LOC388946
A	12	777	903	34.23	51.5	-0.730289	0.854545	5914	19924	0.566578	111146411A12	389322	LOC389322	similar to heterogeneous nuclear ribonucleoprotein K	111146485A12	389322	LOC389322	similar to heterogeneous nuclear ribonucleoprotein K
C	12	738	1046	37.26	34.89	-0.452232	-0.669722	8393	6773	0.195197	111146411C12	728586	hCG_1981531	hCG1981531	111146485C12	728586	hCG_1981531	hCG1981531
D	12	1604	1379	37.97	49.09	-0.387077	0.633384	8996	18504	0.641813	111146411D12	390637	LOC390637	similar to RIKEN cDNA D330012F22 gene	111146485D12	390637	LOC390637	similar to RIKEN cDNA D330012F22 gene
E	12	2036	1015	28.05	55.47	-1.29742	1.21886	1659	21650	0.461092	111146411E12	348938	ICHTHYIN	ichthyin protein	111146485E12	348938	ICHTHYIN	ichthyin protein
H	12	319	1476	62.07	35.3	1.82453	-0.632098	23211	7112	0.780349	111146411H12	390667	LOC390667	similar to Neuronal pentraxin II precursor (NP-II) (NP2)	111146485H12	390667	LOC390667	similar to Neuronal pentraxin II precursor (NP-II) (NP2)
I	12	577	358	53.03	58.1	0.99495	1.46021	20624.5	22417	1.57226	111146411I12	389342	LOC389342	similar to ribosomal protein L10	111146485I12	389342	LOC389342	similar to ribosomal protein L10
J	12	1461	1135	43.74	43.61	0.142425	0.130495	14235	14249	0.688566	111146411J12	650655	ABCA17	similar to ATP-binding cassette, sub-family A (ABC1), member 17	111146485J12	650655	ABCA17	similar to ATP-binding cassette, sub-family A (ABC1), member 17
L	12	963	400	57.32	52	1.38863	0.900429	22235	20206	1.52869	111146411L12	646810	LOC646810	similar to olfactory specific medium-chain acyl CoA synthetase	111146485L12	646810	LOC646810	similar to olfactory specific medium-chain acyl CoA synthetase
M	12	1538	1682	42.07	39.83	-0.010828	-0.216388	12766.5	10922	0.476229	111146411M12	729595	LOC729595	similar to high-mobility group box 3	111146485M12	729595	LOC729595	similar to high-mobility group box 3
O	12	2606	1602	30.7	24.41	-1.05423	-1.63145	3278	467	0.0119	111146411O12	648791	LOC648791	hypothetical protein LOC648791	111146485O12	648791	LOC648791	hypothetical protein LOC648791
P	12	1875	2154	34.29	23.4	-0.724783	-1.72414	5951	320	0.0333705	111146411P12	390688	LOC390688	CDC37-like	111146485P12	390688	LOC390688	CDC37-like
C	13	1111	1015	38.88	41.67	-0.303568	-0.0475352	9813	12549.5	0.424405	111146411C13	648249	LOC648249	similar to 40S ribosomal protein SA (p40) (34/67 kDa laminin receptor) (Colon carcinoma laminin-binding protein) (NEM/1CHD4) (Multidrug resistance-associated protein MGr1-Ag)	111146485C13	648249	LOC648249	similar to 40S ribosomal protein SA (p40) (34/67 kDa laminin receptor) (Colon carcinoma laminin-binding protein) (NEM/1CHD4) (Multidrug resistance-associated protein MGr1-Ag)
D	13	1314	400	44.75	51.75	0.23511	0.877487	15119	20068	1.05078	111146411D13	92129	RIPPLY1	ripply1 homolog (zebrafish)	111146485D13	92129	RIPPLY1	ripply1 homolog (zebrafish)
E	13	1101	1705	37.51	48.8	-0.42929	0.606771	8613	18316	0.615436	111146411E13	388955	LOC388955	PX19 protein pseudogene	111146485E13	388955	LOC388955	PX19 protein pseudogene
F	13	2412	712	35.2	52.25	-0.641274	0.923371	6673	20314	0.61809	111146411F13	650024	LOC650024	similar to Protein CXorf48 (Tumor antigen BJ-HCC-20)	111146485F13	650024	LOC650024	similar to Protein CXorf48 (Tumor antigen BJ-HCC-20)
G	13	1777	1299	44.68	41.8	0.228687	-0.0356053	15059	12665.5	0.652335	111146411G13	22848	AAK1	AP2 associated kinase 1	111146485G13	22848	AAK1	AP2 associated kinase 1
H	13	822	1782	64.11	35.75	2.01174	-0.590802	23477	7502	0.814479	111146411H13	389895	LOC389895	similar to CG4768-PA	111146485H13	389895	LOC389895	similar to CG4768-PA
I	13	1073	1633	53.31	44.03	1.02064	0.169037	20752	14607	1.06108	111146411I13	388960	FLJ43987	similar to RIKEN cDNA 4930433I11 gene	111146485I13	388960	FLJ43987	similar to RIKEN cDNA 4930433I11 gene
J	13	829	2366	49.46	42.98	0.667338	0.0726809	18583	13708.5	0.884956	111146411J13	389898	UBE2NL	ubiquitin-conjugating enzyme E2N-like	111146485J13	389898	UBE2NL	ubiquitin-conjugating enzyme E2N-like
K	13	849	1663	37.57	51.17	-0.423784	0.824261	8658	19752	0.684993	111146411K13	200424	hCG_40738	hypothetical protein MGC22014	111146485K13	200424	hCG_40738	hypothetical protein MGC22014
M	13	1482	1323	43.32	46.94	0.103882	0.436082	13909	16992	0.810382	111146411M13	388963	LOC388963	similar to short-chain dehydrogenase/reductase 1	111146485M13	388963	LOC388963	similar to short-chain dehydrogenase/reductase 1
N	13	2006	1125	43.92	39.64	0.158943	-0.233824	14416	10758.5	0.537853	111146411N13	643015	LOC643015	similar to nucleolar protein 11	111146485N13	643015	LOC643015	similar to nucleolar protein 11
P	13	616	336	34.25	46.13	-0.728454	0.36175	5924	16388	0.42249	111146411P13	389901	LOC389901	similar to ATP-dependent DNA helicase 2 subunit 1 (ATP-dependent DNA helicase II 70 kDa subunit) (Lupus Ku autoantigen protein p70) (Ku70) (70 kDa subunit of Ku antigen) (Thyroid-lupus autoantigen) (TLAA) (CTC box-binding factor 75 kDa subunit) (CT...	111146485P13	389901	LOC389901	similar to ATP-dependent DNA helicase 2 subunit 1 (ATP-dependent DNA helicase II 70 kDa subunit) (Lupus Ku autoantigen protein p70) (Ku70) (70 kDa subunit of Ku antigen) (Thyroid-lupus autoantigen) (TLAA) (CTC box-binding factor 75 kDa subunit) (CT...
A	14	1070	1173	35.51	42.28	-0.612826	0.00844331	6939	13102.5	0.340877	111146411A14	389365	LOC389365	hypothetical LOC389365	111146485A14	389365	LOC389365	hypothetical LOC389365
C	14	732	786	51.78	51.02	0.88024	0.810496	20051	19677.5	1.33953	111146411C14	347744	C6orf52	chromosome 6 open reading frame 52	111146485C14	347744	C6orf52	chromosome 6 open reading frame 52
E	14	773	593	45.54	40.13	0.307607	-0.188858	15736	11182	0.614934	111146411E14	154141	MBOAT1	membrane bound O-acyltransferase domain containing 1	111146485E14	154141	MBOAT1	membrane bound O-acyltransferase domain containing 1
G	14	1077	1707	41.41	39.89	-0.0713949	-0.210882	12158	10975.5	0.454175	111146411G14	394263	C6orf205	chromosome 6 open reading frame 205	111146485G14	394263	C6orf205	chromosome 6 open reading frame 205
I	14	1918	1377	42.54	48.44	0.032303	0.573734	13182	18082	0.829534	111146411I14	389386	LOC389386	similar to leucine aminopeptidase 3	111146485I14	389386	LOC389386	similar to leucine aminopeptidase 3
K	14	795	1402	59.75	43.79	1.61163	0.147013	22808	14410.5	1.17561	111146411K14	389386	LOC389386	similar to leucine aminopeptidase 3	111146485K14	389386	LOC389386	similar to leucine aminopeptidase 3
M	14	1295	1309	46.72	48.89	0.415893	0.61503	16639	18378	1.04065	111146411M14	647024	C6orf132	chromosome 6 open reading frame 132	111146485M14	647024	C6orf132	chromosome 6 open reading frame 132
N	14	1578	1732	45.82	39.55	0.333302	-0.242083	15966.5	10684	0.602772	111146411N14	390738	LOC390738	similar to Transducin-like enhancer protein 2 (ESG2)	111146485N14	390738	LOC390738	similar to Transducin-like enhancer protein 2 (ESG2)
P	14	105	99	28.57	16.16	-1.2497	-2.38854	1928.5	48	0.00331385	111146411P14	390748	LOC390748	similar to poly(A)binding protein nuclear-like 1	111146485P14	390748	LOC390748	similar to poly(A)binding protein nuclear-like 1
A	15	1557	924	42.26	58.01	0.00660795	1.45195	12931	22394	1.05904	111146411A15	388969	LOC388969	hypothetical LOC388969	111146485A15	388969	LOC388969	hypothetical LOC388969
B	15	1972	821	32.25	51.64	-0.91199	0.867392	4393	20013	0.505515	111146411B15	10838	ZNF275	zinc finger protein 275	111146485B15	10838	ZNF275	zinc finger protein 275
E	15	1538	729	45.9	61.45	0.340644	1.76764	16035.5	23105	1.30017	111146411E15	389000	LOC389000	similar to CG10806-PB, isoform B	111146485E15	389000	LOC389000	similar to CG10806-PB, isoform B
F	15	2057	1816	46.09	64.1	0.35808	2.01082	16175	23478	1.33444	111146411F15	728668	LOC728668	hypothetical protein LOC728668	111146485F15	728668	LOC728668	hypothetical protein LOC728668
G	15	1088	1059	45.31	44.48	0.2865	0.210333	15537	15009.5	0.791895	111146411G15	653436	LOC653436	similar to ankyrin repeat domain 20A	111146485G15	653436	LOC653436	similar to ankyrin repeat domain 20A
H	15	1891	1216	32.89	56.58	-0.853259	1.32073	4867	22006.5	0.612902	111146411H15	728687	LOC728687	similar to Serine/threonine-protein kinase PRKX (Protein kinase PKX1)	111146485H15	728687	LOC728687	similar to Serine/threonine-protein kinase PRKX (Protein kinase PKX1)
I	15	1321	1631	53.67	47.95	1.05368	0.528768	20908	17720	1.26635	111146411I15	57730	KIAA1641	KIAA1641	111146485I15	57730	KIAA1641	KIAA1641
J	15	1943	1603	44.16	27.64	0.180967	-1.33504	14629	1475	0.22009	111146411J15	644528	LOC644528	hypothetical LOC644528	111146485J15	644528	LOC644528	hypothetical LOC644528
K	15	2329	2821	37.61	39.7	-0.420113	-0.228318	8692	10800	0.32244	111146411K15	23505	TMEM131	transmembrane protein 131	111146485K15	23505	TMEM131	transmembrane protein 131
M	15	714	902	49.58	49.45	0.67835	0.66642	18677	18756	1.1892	111146411M15	4648	MYO7B	myosin VIIB	111146485M15	4648	MYO7B	myosin VIIB
B	16	2235	1176	34.81	54.08	-0.677064	1.09131	6377.5	21141	0.642677	111146411B16	727857	LOC727857	class II basic helix-loop-helix protein	111146485B16	727857	LOC727857	class II basic helix-loop-helix protein
C	16	812	1400	58.87	41.29	1.53088	-0.082407	22631	12206.5	1.03001	111146411C16	389396	C6orf140	chromosome 6 open reading frame 140	111146485C16	389396	C6orf140	chromosome 6 open reading frame 140
E	16	941	466	47.61	55.79	0.497567	1.24823	17345	21746	1.29688	111146411E16	727966	EGFL10	EGF-like-domain, multiple 10	111146485E16	727966	EGFL10	EGF-like-domain, multiple 10
H	16	598	1918	50.33	42.28	0.747176	0.00844331	19176	13102.5	0.884244	111146411H16	731414	LOC731414	similar to S100 calcium-binding protein A10	111146485H16	731414	LOC731414	similar to S100 calcium-binding protein A10
I	16	2047	1073	36.39	58.15	-0.53207	1.4648	7691	22425.5	0.769757	111146411I16	7259	TSPYL1	TSPY-like 1	111146485I16	7259	TSPYL1	TSPY-like 1
J	16	1150	1402	57.3	48.72	1.3868	0.599429	22226	18261	1.39117	111146411J16	642843	CPSF4L	cleavage and polyadenylation specific factor 4-like	111146485J16	642843	CPSF4L	cleavage and polyadenylation specific factor 4-like
L	16	809	1497	50.43	41.08	0.756353	-0.101678	19243	12004	0.828632	111146411L16	390816	THA1P	threonine aldolase 1 pseudogene	111146485L16	390816	THA1P	threonine aldolase 1 pseudogene
M	16	1516	879	44.33	45.05	0.196568	0.262641	14743	15503	0.776391	111146411M16	389428	LOC389428	similar to ribosomal protein L5	111146485M16	389428	LOC389428	similar to ribosomal protein L5
O	16	1943	1510	40.97	49.6	-0.111773	0.680185	11725	18847	0.793218	111146411O16	58527	C6orf115	chromosome 6 open reading frame 115	111146485O16	58527	C6orf115	chromosome 6 open reading frame 115
A	17	1235	2131	39.03	34.49	-0.289803	-0.70643	9942	6461	0.228338	111146411A17	130074	LOC130074	p20	111146485A17	130074	LOC130074	p20
C	17	2323	938	30.35	49.47	-1.08635	0.668256	3059	18766.5	0.404266	111146411C17	389049	LOC389049	similar to Probable mitochondrial import receptor subunit TOM40 homolog (Translocase of outer membrane 40 kDa subunit homolog) (Haymaker protein) (p38.5)	111146485C17	389049	LOC389049	similar to Probable mitochondrial import receptor subunit TOM40 homolog (Translocase of outer membrane 40 kDa subunit homolog) (Haymaker protein) (p38.5)
E	17	1289	1125	49.57	39.91	0.677432	-0.209047	18672	10994.5	0.746925	111146411E17	55660	PRPF40A	PRP40 pre-mRNA processing factor 40 homolog A (S. cerevisiae)	111146485E17	55660	PRPF40A	PRP40 pre-mRNA processing factor 40 homolog A (S. cerevisiae)
H	17	1689	571	50.5	55.52	0.762777	1.22345	19285.5	21668.5	1.42345	111146411H17	390006	PPIAP19	peptidylprolyl isomerase A (cyclophilin A) pseudogene 19	111146485H17	390006	PPIAP19	peptidylprolyl isomerase A (cyclophilin A) pseudogene 19
I	17	2071	1247	41.53	51.56	-0.0603827	0.860051	12282	19968	0.882683	111146411I17	91408	BTF3L4	basic transcription factor 3-like 4	111146485I17	91408	BTF3L4	basic transcription factor 3-like 4
K	17	3372	927	36.71	52.75	-0.502705	0.969255	7934	20562	0.689146	111146411K17	150709	ANKAR	ankyrin and armadillo repeat containing	111146485K17	150709	ANKAR	ankyrin and armadillo repeat containing
L	17	1120	1114	52.77	38.24	0.97109	-0.3623	20516	9564.5	0.767917	111146411L17	390010	NKX1-2	NK1 homeobox 2	111146485L17	390010	NKX1-2	NK1 homeobox 2
M	17	1079	1959	35.13	37.77	-0.647698	-0.405431	6625	9185	0.212127	111146411M17	729399	LOC729399	similar to selenophosphate synthetase	111146485M17	729399	LOC729399	similar to selenophosphate synthetase
O	17	1833	2171	48.23	48.55	0.554463	0.583829	17745	18158	1.09398	111146411O17	57683	ZDBF2	zinc finger, DBF-type containing 2	111146485O17	57683	ZDBF2	zinc finger, DBF-type containing 2
P	17	1197	715	53.22	53.29	1.01239	1.01881	20705	20823.5	1.46366	111146411P17	390084	LOC390084	similar to Olfactory receptor 56A4	111146485P17	390084	LOC390084	similar to Olfactory receptor 56A4
A	18	525	1333	68.38	52.14	2.40359	0.913276	23850	20266.5	1.65178	111146411A18	167838	TXLNB	taxilin beta	111146485A18	167838	TXLNB	taxilin beta
C	18	1872	280	35.52	73.93	-0.611909	2.9129	6951	24058	0.816057	111146411C18	79747	C6orf103	chromosome 6 open reading frame 103	111146485C18	79747	C6orf103	chromosome 6 open reading frame 103
D	18	1877	2065	44.54	47.51	0.215839	0.48839	14944	17411	0.88844	111146411D18	390876	LOC390876	similar to 60S ribosomal protein L35	111146485D18	390876	LOC390876	similar to 60S ribosomal protein L35
F	18	1583	820	39.8	40.85	-0.219141	-0.122785	10656	11812	0.428419	111146411F18	390877	LOC390877	similar to adenylate kinase 5 isoform 1	111146485F18	390877	LOC390877	similar to adenylate kinase 5 isoform 1
G	18	682	688	52.2	42.44	0.918782	0.0231262	20243	13241	0.951526	111146411G18	389435	hCG_21078	hCG21078	111146485G18	389435	hCG_21078	hCG21078
J	18	1512	980	46.23	39.69	0.370927	-0.229236	16290.5	10795	0.622611	111146411J18	58525	WIZ	widely interspaced zinc finger motifs	111146485J18	58525	WIZ	widely interspaced zinc finger motifs
L	18	1226	1351	55.06	41.3	1.18124	-0.0814894	21455	12217	0.962241	111146411L18	730110	LOC730110	similar to Zinc finger protein 492	111146485L18	730061	LOC730061	similar to 60S ribosomal protein L34
M	18	1310	1629	46.41	42.36	0.387445	0.0157848	16418	13182.5	0.743605	111146411M18	389493	LOC389493	hypothetical LOC389493	111146485M18	389493	LOC389493	hypothetical LOC389493
N	18	1877	1086	40.12	44.48	-0.189776	0.210333	10934	15009.5	0.571215	111146411N18	390916	NUDT19	nudix (nucleoside diphosphate linked moiety X)-type motif 19	111146485N18	390916	NUDT19	nudix (nucleoside diphosphate linked moiety X)-type motif 19
P	18	884	743	49.89	37.69	0.706798	-0.412772	18889.5	9130.5	0.666315	111146411P18	390927	ZNF793	zinc finger protein 793	111146485P18	390927	ZNF793	zinc finger protein 793
B	19	1842	706	42.62	49.43	0.0396444	0.664585	13251	18746	0.868888	111146411B19	390110	LOC390110	hypothetical protein	111146485B19	390110	LOC390110	hypothetical protein
C	19	1581	2073	43.96	54.03	0.162614	1.08672	14444	21124	1.07366	111146411C19	389073	LOC389073	similar to RIKEN cDNA D630023F18	111146485C19	389073	LOC389073	similar to RIKEN cDNA D630023F18
D	19	1767	2383	44.43	30.21	0.205745	-1.0992	14838	3082	0.272528	111146411D19	646735	LOC646735	hypothetical LOC646735	111146485D19	646735	LOC646735	hypothetical LOC646735
E	19	1098	342	45.99	38.01	0.348903	-0.383406	16097	9364	0.550165	111146411E19	339766	LOC339766	hypothetical protein LOC339766	111146485E19	339766	LOC339766	hypothetical protein LOC339766
F	19	856	1143	43.22	39.37	0.0947053	-0.258602	13813	10518	0.502413	111146411F19	390158	LOC390158	similar to ribosomal protein L5	111146485F19	390158	LOC390158	similar to ribosomal protein L5
G	19	2432	767	45.81	43.81	0.332384	0.148848	15953.5	14430	0.783466	111146411G19	151174	LOC151174	hypothetical protein LOC151174	111146485G19	151174	LOC151174	hypothetical protein LOC151174
I	19	1728	1339	43.34	48.02	0.105717	0.535192	13929	17763	0.852402	111146411I19	23066	CAND2	cullin-associated and neddylation-dissociated 2 (putative)	111146485I19	23066	CAND2	cullin-associated and neddylation-dissociated 2 (putative)
J	19	1284	1216	40.89	52.38	-0.119114	0.9353	11668	20370	0.871116	111146411J19	390205	LOC390205	similar to Serdin1	111146485J19	390205	LOC390205	similar to Serdin1
L	19	1997	1301	49.12	24.98	0.636137	-1.57914	18349	583	0.304179	111146411L19	390213	LOC390213	similar to double C2, gamma	111146485L19	390213	LOC390213	similar to double C2, gamma
M	19	746	1452	57.91	38.22	1.44278	-0.364135	22391	9548	0.865741	111146411M19	389101	LOC389101	similar to 60S ribosomal protein L23a	111146485M19	389101	LOC389101	similar to 60S ribosomal protein L23a
O	19	1189	2015	34.74	42.33	-0.683488	0.0130317	6320	13144.5	0.321531	111146411O19	389102	UNQ6490	similar to YPLR6490	111146485O19	389102	UNQ6490	similar to YPLR6490
P	19	1244	1270	25.96	31.89	-1.48921	-0.945027	869	4385	0.0234237	111146411P19	390231	LOC390231	similar to tripartite motif protein 17	111146485P19	390231	LOC390231	similar to tripartite motif protein 17
A	20	2234	1257	46.6	51.79	0.404881	0.881157	16555.5	20086	1.13945	111146411A20	389599	tcag7.875	amyotrophic lateral sclerosis 2 (juvenile) chromosome region, candidate 2 pseudogene	111146485A20	389599	tcag7.875	amyotrophic lateral sclerosis 2 (juvenile) chromosome region, candidate 2 pseudogene
B	20	1104	1152	49.09	52.69	0.633384	0.963749	18329	20526.5	1.28131	111146411B20	390937	LOC390937	similar to ETS domain-containing transcription factor ERF	111146485B20	390937	LOC390937	similar to ETS domain-containing transcription factor ERF
D	20	1107	1183	29.27	19.53	-1.18546	-2.07928	2322	117	0.00504666	111146411D20	390940	LOC390940	similar to R28379_1	111146485D20	390940	LOC390940	similar to R28379_1
E	20	1775	466	39.61	39.48	-0.236577	-0.248507	10485	10622	0.378087	111146411E20	389611	FAM90A3	family with sequence similarity 90, member A3	111146485E20	389611	FAM90A3	family with sequence similarity 90, member A3
F	20	1243	2316	40.79	39.46	-0.128291	-0.250343	11576.5	10595	0.417186	111146411F20	390956	LOC390956	similar to peptidylprolyl isomerase A isoform 1	111146485F20	390956	LOC390956	similar to peptidylprolyl isomerase A isoform 1
G	20	706	1101	54.67	62.58	1.14545	1.87133	21297.5	23276.5	1.68621	111146411G20	389618	FAM90A6P	family with sequence similarity 90, member A6 pseudogene	111146485G20	389618	FAM90A6P	family with sequence similarity 90, member A6 pseudogene
I	20	1962	1483	46.74	45.45	0.417729	0.299348	16656	15834	0.89587	111146411I20	55138	FAM90A1	family with sequence similarity 90, member A1	111146485I20	55138	FAM90A1	family with sequence similarity 90, member A1
J	20	1238	1694	47.5	49.88	0.487472	0.70588	17270	19005.5	1.1168	111146411J20	390988	LOC390988	hypothetical LOC390988	111146485J20	390988	LOC390988	hypothetical LOC390988
K	20	2273	474	50.81	58.23	0.791225	1.47214	19479	22447	1.49182	111146411K20	55138	FAM90A1	family with sequence similarity 90, member A1	111146485K20	55138	FAM90A1	family with sequence similarity 90, member A1
L	20	1782	1877	43.83	40.17	0.150684	-0.185187	14330	11216	0.553844	111146411L20	390992	HES3	hairy and enhancer of split 3 (Drosophila)	111146485L20	390992	HES3	hairy and enhancer of split 3 (Drosophila)
M	20	1297	663	45.95	57.47	0.345232	1.4024	16065	22247	1.24571	111146411M20	389643	C8orf80	chromosome 8 open reading frame 80	111146485M20	389643	C8orf80	chromosome 8 open reading frame 80
N	20	1126	2450	57.19	38.61	1.3767	-0.328345	22196	9880	0.873184	111146411N20	390998	LOC390998	similar to 60S ribosomal protein L10 (QM protein) (Tumor suppressor QM) (Laminin receptor homolog)	111146485N20	390998	LOC390998	similar to 60S ribosomal protein L10 (QM protein) (Tumor suppressor QM) (Laminin receptor homolog)
O	20	482	1432	60.58	32.05	1.6878	-0.930344	22977.5	4502	0.640856	111146411O20	138050	HGSNAT	heparan-alpha-glucosaminide N-acetyltransferase	111146485O20	138050	HGSNAT	heparan-alpha-glucosaminide N-acetyltransferase
P	20	1052	88	61.22	21.59	1.74653	-1.89024	23084	196	0.459945	111146411P20	390999	PRAMEF12	PRAME family member 12	111146485P20	390999	PRAMEF12	PRAME family member 12
B	21	463	1658	52.7	27.74	0.964666	-1.32586	20490	1525	0.411317	111146411B21	390146	LOC390146	hypothetical LOC390146	111146485B21	390146	LOC390146	hypothetical LOC390146
D	21	520	1298	56.15	34.75	1.28127	-0.68257	21876	6657	0.690937	111146411D21	390243	LOC390243	similar to folate receptor 4 (delta) isoform 1	111146485D21	390243	LOC390243	similar to folate receptor 4 (delta) isoform 1
E	21	1059	916	49.86	40.94	0.704045	-0.114526	18868	11902.5	0.803552	111146411E21	375337	FLJ36157	FLJ36157 protein	111146485E21	375337	FLJ36157	FLJ36157 protein
F	21	296	795	48.65	42.39	0.593006	0.0185378	18027	13203	0.82773	111146411F21	390245	LOC390245	similar to jumonji domain containing 2D	111146485F21	390245	LOC390245	similar to jumonji domain containing 2D
G	21	1616	1149	46.6	39.34	0.404881	-0.261355	16555.5	10497	0.621094	111146411G21	389117	LOC389117	similar to mouse fat 1 cadherin	111146485G21	389117	LOC389117	similar to mouse fat 1 cadherin
H	21	518	1615	49.23	42.41	0.646231	0.0203732	18422	13219	0.849661	111146411H21	283155	LOC283155	hypothetical LOC283155	111146485H21	283155	LOC283155	hypothetical LOC283155
I	21	1262	2137	47.54	43.8	0.491143	0.147931	17302	14420.5	0.854044	111146411I21	389120	LOC389120	hypothetical LOC389120	111146485I21	389120	LOC389120	hypothetical LOC389120
K	21	1539	766	43.08	46.34	0.0818577	0.381022	13687.5	16536	0.775236	111146411K21	389124	LOC389124	similar to IQ motif containing F1	111146485K21	389124	LOC389124	similar to IQ motif containing F1
M	21	1258	269	52.46	47.58	0.942642	0.494814	20372	17453.5	1.21427	111146411M21	389127	LOC389127	similar to 40S ribosomal protein S10	111146485M21	389127	LOC389127	similar to 40S ribosomal protein S10
O	21	1971	553	58.09	66.18	1.4593	2.2017	22441	23678	1.80513	111146411O21	727936	GLT8D4	glycosyltransferase 8 domain containing 4	111146485O21	727936	GLT8D4	glycosyltransferase 8 domain containing 4
B	22	640	2603	50.78	33.31	0.788472	-0.814716	19462	5536	0.530337	111146411B22	391004	PRAMEF17	PRAME family member 17	111146485B22	391004	PRAMEF17	PRAME family member 17
C	22	1393	255	51.54	56.47	0.858215	1.31063	19905.5	21979	1.48886	111146411C22	389652	LOC389652	similar to asparagine synthetase	111146485C22	389652	LOC389652	similar to asparagine synthetase
D	22	1032	2371	46.61	39.27	0.405799	-0.267778	16560.5	10434	0.618434	111146411D22	391003	PRAMEF18	PRAME family member 18	111146485D22	391003	PRAMEF18	PRAME family member 18
F	22	123	1520	49.59	45.79	0.679268	0.330549	18687	16119.5	1.02818	111146411F22	391001	PRAMEF21	PRAME family member 21	111146485F22	391004	PRAMEF17	PRAME family member 17
J	22	721	1379	45.21	37.71	0.277324	-0.410937	15465	9142	0.513876	111146411J22	27245	AHDC1	AT hook, DNA binding motif, containing 1	111146485J22	27245	AHDC1	AT hook, DNA binding motif, containing 1
M	22	458	1628	67.69	45.21	2.34027	0.277324	23812	15624	1.31988	111146411M22	389672	hCG_1984468	hCG1984468	111146485M22	389672	hCG_1984468	hCG1984468
N	22	700	1158	48	41.71	0.533356	-0.0438645	17607	12577.5	0.773237	111146411N22	644790	LOC644790	similar to ribosomal protein S15a	111146485N22	644790	LOC644790	similar to ribosomal protein S15a
O	22	532	1694	50.19	47.58	0.734328	0.494814	19082.5	17453.5	1.13289	111146411O22	389674	HNRPA1P4	heterogeneous nuclear ribonucleoprotein A1 pseudogene 4	111146485O22	389674	HNRPA1P4	heterogeneous nuclear ribonucleoprotein A1 pseudogene 4
P	22	794	702	47.73	40.31	0.508579	-0.17234	17446	11348.5	0.70366	111146411P22	391040	LOC391040	similar to basic transcription factor 3-like 4	111146485P22	391040	LOC391040	similar to basic transcription factor 3-like 4
A	3	512	1662	7.62	8.48	-0.773839	-0.626162	5541	7162	0.136942	111146410A3	344065	LOC344065	similar to zinc finger protein 135 (clone pHZ-17)	111146484A3	344065	LOC344065	similar to zinc finger protein 135 (clone pHZ-17)
B	3	1672	851	8.13	13.4	-0.686263	0.21869	6298	15084.5	0.388021	111146410B3	80071	CCDC15	coiled-coil domain containing 15	111146484B3	80071	CCDC15	coiled-coil domain containing 15
D	3	1649	1037	6.55	8.49	-0.957577	-0.624445	4029.5	7178.5	0.106605	111146410D3	387820	LOC387820	similar to DnaJ (Hsp40) homolog, subfamily B, member 6 isoform a	111146484D3	387820	LOC387820	similar to DnaJ (Hsp40) homolog, subfamily B, member 6 isoform a
E	3	1323	1484	8.47	8.42	-0.627879	-0.636465	6795.5	7077	0.163319	111146410E3	730270	LOC730270	similar to forkhead box I2	111146484E3	730270	LOC730270	similar to forkhead box I2
F	3	1260	1279	12.22	12.12	0.0160628	-0.00110901	13035.5	13013.5	0.57587	111146410F3	387825	LOC387825	similar to ribosomal protein L13a	111146484F3	387825	LOC387825	similar to ribosomal protein L13a
G	3	1391	912	6.54	10.42	-0.959294	-0.293029	4011.5	10199.5	0.171387	111146410G3	344178	LOC344178	similar to ribosomal protein L5	111146484G3	344178	LOC344178	similar to ribosomal protein L5
H	3	1098	266	7.92	10.9	-0.722324	-0.210605	5972	10978	0.243822	111146410H3	286042	FLJ10661	similar to CG7889-PA	111146484H3	286042	FLJ10661	similar to CG7889-PA
I	3	1143	1100	7.7	12.73	-0.760102	0.103639	5658.5	14005	0.328139	111146410I3	344191	EVX2	even-skipped homeobox 2	111146484I3	344191	EVX2	even-skipped homeobox 2
K	3	726	2531	12.67	5.69	0.0933358	-1.10525	13796.5	3041	0.240596	111146410K3	653269	LOC653269	similar to Prostate, ovary, testis expressed protein on chromosome 2	111146484K3	653269	LOC653269	similar to Prostate, ovary, testis expressed protein on chromosome 2
L	3	954	731	5.66	6.43	-1.11041	-0.978183	2891	4087.5	0.0413258	111146410L3	23521	RPL13A	ribosomal protein L13a	111146484L3	23521	RPL13A	ribosomal protein L13a
N	3	873	225	6.19	5.33	-1.0194	-1.16707	3570.5	2544	0.0317256	111146410N3	387845	LOC387845	similar to eukaryotic translation elongation factor 1 alpha 1	111146484N3	387845	LOC387845	similar to eukaryotic translation elongation factor 1 alpha 1
O	3	1878	989	4.74	10.72	-1.26839	-0.241514	1821	10689	0.132812	111146410O3	344382	LOC344382	similar to Serine-threonine kinase receptor-associated protein (UNR-interacting protein) (WD-40 repeat protein PT-WD) (MAP activator with WD repeats)	111146484O3	344382	LOC344382	similar to Serine-threonine kinase receptor-associated protein (UNR-interacting protein) (WD-40 repeat protein PT-WD) (MAP activator with WD repeats)
P	3	874	755	14.65	12.85	0.433337	0.124245	16796.5	14191	0.814926	111146410P3	387849	REP15	Rab15 effector protein	111146484P3	387849	REP15	Rab15 effector protein
B	4	2018	1268	6.74	10.02	-0.924951	-0.361716	4290.5	9568	0.16299	111146410B4	388333	LOC388333	hypothetical LOC388333	111146484B4	388333	LOC388333	hypothetical LOC388333
C	4	92	866	5.43	7.16	-1.1499	-0.852829	2594	5194	0.0514701	111146410C4	730011	LOC730011	hypothetical protein LOC730011	111146484C4	730011	LOC730011	hypothetical protein LOC730011
D	4	926	995	10.91	8.24	-0.208888	-0.667374	10751	6795.5	0.261285	111146410D4	94158	CDRT15P	CMT1A duplicated region transcript 15 pseudogene	111146484D4	94158	CDRT15P	CMT1A duplicated region transcript 15 pseudogene
E	4	988	1268	12.35	10.96	0.0383861	-0.200302	13235.5	11084.5	0.501959	111146410E4	338949	FLJ27523	similar to RIKEN cDNA 4930425N13	111146484E4	338949	FLJ27523	similar to RIKEN cDNA 4930425N13
F	4	867	261	26.53	9.2	2.47334	-0.502525	23911	8293	0.880167	111146410F4	388339	LOC388339	similar to ribosomal protein S18	111146484F4	388339	LOC388339	similar to ribosomal protein S18
G	4	1186	347	13.15	15.27	0.17576	0.539802	14572.5	17802	0.889512	111146410G4	642325	LOC642325	golgi autoantigen, golgin subfamily a, 6 pseudogene	111146484G4	642325	LOC642325	golgi autoantigen, golgin subfamily a, 6 pseudogene
H	4	1090	354	2.84	10.73	-1.59465	-0.239797	575	10704	0.10796	111146410H4	388344	LOC388344	similar to ribosomal protein L13	111146484H4	388344	LOC388344	similar to ribosomal protein L13
L	4	1516	1410	9.7	6.1	-0.416666	-1.03485	8726	3601	0.128955	111146410L4	645221	LOC645221	hypothetical LOC645221	111146484L4	645221	LOC645221	hypothetical LOC645221
N	4	1024	682	8.5	10.56	-0.622727	-0.268989	6843	10420	0.25291	111146410N4	645027	LOC645027	similar to Envoplakin (210 kDa paraneoplastic pemphigus antigen) (p210) (210 kDa cornified envelope precursor protein)	111146484N4	645027	LOC645027	similar to Envoplakin (210 kDa paraneoplastic pemphigus antigen) (p210) (210 kDa cornified envelope precursor protein)
A	5	932	821	12.88	15.35	0.129397	0.55354	14117.5	17917.5	0.870953	111146410A5	344405	LOC344405	hypothetical LOC344405	111146484A5	344405	LOC344405	hypothetical LOC344405
B	5	2112	928	9.09	10.34	-0.521414	-0.306767	7769	10070	0.27007	111146410B5	387856	LOC387856	similar to expressed sequence AI836003	111146484B5	387856	LOC387856	similar to expressed sequence AI836003
D	5	2293	1477	4.84	6.57	-1.25121	-0.954143	1918	4318	0.0329991	111146410D5	121006	LOC121006	hypothetical protein LOC121006	111146484D5	121006	LOC121006	hypothetical protein LOC121006
F	5	1207	2035	9.86	6.63	-0.389191	-0.94384	8978.5	4389.5	0.151656	111146410F5	283373	ANKRD52	ankyrin repeat domain 52	111146484F5	283373	ANKRD52	ankyrin repeat domain 52
G	5	1748	407	8.81	10.32	-0.569495	-0.310201	7345	10052	0.256852	111146410G5	140711	C20orf118	chromosome 20 open reading frame 118	111146484G5	140711	C20orf118	chromosome 20 open reading frame 118
H	5	1151	927	7.21	6.58	-0.844243	-0.952426	4943	4329	0.0729556	111146410H5	387867	LOC387867	similar to 40S ribosomal protein SA (p40) (34/67 kDa laminin receptor) (Colon carcinoma laminin-binding protein) (NEM/1CHD4) (Multidrug resistance-associated protein MGr1-Ag)	111146484H5	387867	LOC387867	similar to 40S ribosomal protein SA (p40) (34/67 kDa laminin receptor) (Colon carcinoma laminin-binding protein) (NEM/1CHD4) (Multidrug resistance-associated protein MGr1-Ag)
I	5	1548	517	9.88	13.93	-0.385757	0.3097	9005	15931.5	0.527731	111146410I5	343629	C20orf66	chromosome 20 open reading frame 66	111146484I5	343629	C20orf66	chromosome 20 open reading frame 66
K	5	1356	923	10.03	6.83	-0.359999	-0.909496	9259	4666	0.164558	111146410K5	343578	C20orf95	chromosome 20 open reading frame 95	111146484K5	343578	C20orf95	chromosome 20 open reading frame 95
L	5	927	167	10.57	7.19	-0.267272	-0.847678	10188.5	5240.5	0.202026	111146410L5	387890	LOC387890	similar to tumor suppressor candidate 5	111146484L5	387890	LOC387890	similar to tumor suppressor candidate 5
M	5	868	812	5.99	10.96	-1.05374	-0.200302	3282.5	11084.5	0.17517	111146410M5	729591	LOC729591	similar to alpha 2,3-sialyltransferase ST3Gal I	111146484M5	729591	LOC729591	similar to alpha 2,3-sialyltransferase ST3Gal I
O	5	842	1676	11.28	7.52	-0.145352	-0.791011	11396	5739	0.249173	111146410O5	343702	XKR7	XK, Kell blood group complex subunit-related family, member 7	111146484O5	343702	XKR7	XK, Kell blood group complex subunit-related family, member 7
P	5	1883	365	7.65	12.88	-0.768688	0.129397	5579.5	14240	0.333367	111146410P5	650794	LOC650794	similar to FRAS1-related extracellular matrix protein 2 precursor (ECM3 homolog)	111146484P5	650794	LOC650794	similar to FRAS1-related extracellular matrix protein 2 precursor (ECM3 homolog)
A	6	728	913	17.99	8.21	1.00687	-0.672526	20682	6745.5	0.638433	111146410A6	339209	LOC339209	hypothetical LOC339209	111146484A6	339209	LOC339209	hypothetical LOC339209
B	6	1472	982	7.74	10.69	-0.753233	-0.246665	5720.5	10644.5	0.227282	111146410B6	388381	LOC388381	hypothetical LOC388381	111146484B6	388381	LOC388381	hypothetical LOC388381
D	6	1155	222	10.13	18.02	-0.342827	1.01203	9413.5	20785.5	0.77398	111146410D6	201175	LOC201175	hypothetical protein LOC201175	111146484D6	201175	LOC201175	hypothetical protein LOC201175
F	6	1406	1869	8.82	4.76	-0.567778	-1.26495	7363	1890	0.0726569	111146410F6	388401	LOC388401	similar to 60S ribosomal protein L7	111146484F6	388401	LOC388401	similar to 60S ribosomal protein L7
G	6	1462	241	10.26	14.52	-0.320504	0.411014	9627.5	16795.5	0.592525	111146410G6	339352	LOC339352	similar to ATP binding domain 3	111146484G6	339352	LOC339352	similar to ATP binding domain 3
H	6	487	482	27.1	13.9	2.57122	0.304549	23966	15882.5	1.34763	111146410H6	26115	TANC2	tetratricopeptide repeat, ankyrin repeat and coiled-coil containing 2	111146484H6	26115	TANC2	tetratricopeptide repeat, ankyrin repeat and coiled-coil containing 2
I	6	1547	1632	11.31	7.17	-0.1402	-0.851112	11456	5213	0.235804	111146410I6	339453	C1orf70	chromosome 1 open reading frame 70	111146484I6	339453	C1orf70	chromosome 1 open reading frame 70
J	6	1916	970	7.52	6.08	-0.791011	-1.03828	5390	3571	0.0681433	111146410J6	388419	LOC388419	galectin-3-binding protein-like	111146484J6	388419	LOC388419	galectin-3-binding protein-like
L	6	892	1051	15.7	4.57	0.613641	-1.29758	18181	1708	0.335709	111146410L6	85302	FBF1	Fas (TNFRSF6) binding factor 1	111146484L6	85302	FBF1	Fas (TNFRSF6) binding factor 1
M	6	408	1945	8.09	10.08	-0.693132	-0.351413	6233	9663	0.214441	111146410M6	728902	LOC728902	hypothetical protein LOC728902	111146484M6	728902	LOC728902	hypothetical protein LOC728902
N	6	1242	1117	12.64	4.39	0.0881843	-1.32849	13746	1511	0.197546	111146410N6	55036	CCDC40	coiled-coil domain containing 40	111146484N6	55036	CCDC40	coiled-coil domain containing 40
O	6	279	1298	12.9	11.25	0.132831	-0.150504	14150	11549	0.560498	111146410O6	728409	hCG_2045804	hCG2045804	111146484O6	728409	hCG_2045804	hCG2045804
P	6	703	542	9.96	19.74	-0.372019	1.30738	9154	21967	0.821963	111146410P6	55036	CCDC40	coiled-coil domain containing 40	111146484P6	55036	CCDC40	coiled-coil domain containing 40
A	7	1413	1132	8	10.25	-0.708586	-0.322221	6094	9940.5	0.218194	111146410A7	729501	LOC729501	similar to Zinc finger protein 85 (Zinc finger protein HPF4) (HTF1)	111146484A7	729501	LOC729501	similar to Zinc finger protein 85 (Zinc finger protein HPF4) (HTF1)
B	7	661	559	3.78	10.38	-1.43324	-0.299898	1050.5	10134	0.106158	111146410B7	149224	LOC149224	similar to 40S ribosomal protein S7 (S8)	111146484B7	149224	LOC149224	similar to 40S ribosomal protein S7 (S8)
D	7	837	1129	5.5	13.29	-1.13788	0.199801	2698	14892	0.262583	111146410D7	387921	RP11-50D16.3	similar to RIKEN cDNA 8030451K01	111146484D7	387921	RP11-50D16.3	similar to RIKEN cDNA 8030451K01
E	7	406	1352	14.53	17.68	0.412731	0.953642	16606.5	20475	1.16698	111146410E7	347359	BMP2KL	BMP2 inducible kinase-like	111146484E7	347359	BMP2KL	BMP2 inducible kinase-like
F	7	1176	385	22.45	15.06	1.77274	0.503741	23129	17528.5	1.40291	111146410F7	647000	LOC647000	similar to tubulin, beta 5	111146484F7	647000	LOC647000	similar to tubulin, beta 5
G	7	1985	1527	14.26	7.73	0.366367	-0.75495	16246.5	6041.5	0.421582	111146410G7	347376	hCG_1749005	H3 histone, family 3A	111146484G7	347376	hCG_1749005	H3 histone, family 3A
I	7	714	387	3.78	28.42	-1.43324	2.79789	1050.5	24023	0.533546	111146410I7	347411	LOC347411	similar to brain protein 44-like	111146484I7	347411	LOC347411	similar to brain protein 44-like
J	7	1427	806	11.84	16	-0.04919	0.665156	12371	18749	0.82191	111146410J7	387927	LOC387927	similar to NIMA (never in mitosis gene a)-related expressed kinase 5	111146484J7	387927	LOC387927	similar to NIMA (never in mitosis gene a)-related expressed kinase 5
L	7	557	169	5.57	15.98	-1.12586	0.661722	2787.5	18726	0.39279	111146410L7	23521	RPL13A	ribosomal protein L13a	111146484L7	23521	RPL13A	ribosomal protein L13a
M	7	1087	566	26.68	20.14	2.4991	1.37607	23924.5	22178	1.80384	111146410M7	340554	ZC3H12B	zinc finger CCCH-type containing 12B	111146484M7	340554	ZC3H12B	zinc finger CCCH-type containing 12B
P	7	1557	752	10.66	6.91	-0.251817	-0.895759	10342	4809	0.194811	111146410P7	647279	LOC647279	similar to MAP/microtubule affinity-regulating kinase 3	111146484P7	647279	LOC647279	similar to MAP/microtubule affinity-regulating kinase 3
B	8	612	1040	13.07	18.27	0.162023	1.05496	14441	20987	1.06522	111146410B8	57597	BAHCC1	BAH domain and coiled-coil containing 1	111146484B8	57597	BAHCC1	BAH domain and coiled-coil containing 1
C	8	947	690	11.62	10.43	-0.0869679	-0.291312	11979	10217.5	0.418127	111146410C8	339760	LOC339760	hypothetical LOC339760	111146484C8	339760	LOC339760	hypothetical LOC339760
H	8	877	1082	5.82	11.65	-1.08293	-0.0818164	3081	12210	0.198428	111146410H8	388458	LOC388458	hypothetical gene supported by BC040718	111146484H8	388458	LOC388458	hypothetical gene supported by BC040718
J	8	1088	814	4.87	10.93	-1.24606	-0.205453	1953	11038.5	0.143233	111146410J8	645387	LOC645387	similar to 60S ribosomal protein L6 (TAX-responsive enhancer element-binding protein 107) (TAXREB107) (Neoplasm-related protein C140)	111146484J8	645387	LOC645387	similar to 60S ribosomal protein L6 (TAX-responsive enhancer element-binding protein 107) (TAXREB107) (Neoplasm-related protein C140)
K	8	348	1400	19.25	8.5	1.22324	-0.622727	21655	7207	0.706963	111146410K8	339902	hCG_1813818	hCG1813818	111146484K8	339902	hCG_1813818	hCG1813818
N	8	1414	157	7.28	12.1	-0.832223	-0.00454337	5046.5	12975	0.275624	111146410N8	642460	LOC642460	similar to ankyrin repeat domain 30A	111146484N8	642460	LOC642460	similar to ankyrin repeat domain 30A
O	8	1315	1935	9.66	10.54	-0.423535	-0.272423	8661.5	10384	0.307837	111146410O8	340094	LOC340094	hypothetical LOC340094	111146484O8	340094	LOC340094	hypothetical LOC340094
P	8	1331	1135	9.02	14.27	-0.533434	0.368084	7682	16436	0.493655	111146410P8	80206	FHOD3	formin homology 2 domain containing 3	111146484P8	80206	FHOD3	formin homology 2 domain containing 3
A	9	269	596	3.72	24.33	-1.44354	2.09557	1011.5	23565	0.512603	111146410A9	170067	FAM48B1	family with sequence similarity 48, member B1	111146484A9	170067	FAM48B1	family with sequence similarity 48, member B1
B	9	1051	1657	22.07	5.55	1.70748	-1.1293	23025	2824	0.567061	111146410B9	57523	KIAA1305	KIAA1305	111146484B9	57523	KIAA1305	KIAA1305
C	9	1471	278	9.52	12.59	-0.447575	0.0795984	8428	13774.5	0.418353	111146410C9	347442	WDR42C	WD repeat domain 42C	111146484C9	347442	WDR42C	WD repeat domain 42C
D	9	966	280	17.6	21.43	0.939905	1.59758	20362	22761	1.57822	111146410D9	387978	C14orf23	chromosome 14 open reading frame 23	111146484D9	387978	C14orf23	chromosome 14 open reading frame 23
E	9	2260	1637	9.47	8.74	-0.456161	-0.581515	8352	7578	0.215359	111146410E9	347454	ANKRD58	ankyrin repeat domain 58	111146484E9	347454	ANKRD58	ankyrin repeat domain 58
F	9	718	960	12.95	10.1	0.141417	-0.347979	14229	9690.5	0.485562	111146410F9	387991	RPL31P4	ribosomal protein L31 pseudogene 4	111146484F9	387991	RPL31P4	ribosomal protein L31 pseudogene 4
G	9	2212	1611	5.61	8.07	-1.11899	-0.696566	2832.5	6536	0.0744822	111146410G9	340578	WDR40C	WD repeat domain 40C	111146484G9	340578	WDR40C	WD repeat domain 40C
J	9	615	1925	1.79	7.64	-1.77495	-0.770405	329	5909	0.0330202	111146410J9	388015	RTL1	retrotransposon-like 1	111146484J9	388015	RTL1	retrotransposon-like 1
K	9	857	1917	16.69	8.14	0.783641	-0.684546	19433	6637	0.576799	111146410K9	347541	MAGEB5	melanoma antigen family B, 5	111146484K9	347541	MAGEB5	melanoma antigen family B, 5
L	9	716	2054	23.04	7.98	1.87405	-0.712021	23284	6417	0.748663	111146410L9	374569	LOC374569	Similar to Lysophospholipase	111146484L9	374569	LOC374569	Similar to Lysophospholipase
M	9	1719	1187	12.33	7.75	0.0349517	-0.751516	13207.5	6077.5	0.315628	111146410M9	347544	hCG_2040224	ribosomal protein L18a pseudogene	111146484M9	347544	hCG_2040224	ribosomal protein L18a pseudogene
O	9	500	837	12.2	10.63	0.0126284	-0.256969	12993.5	10538	0.469937	111146410O9	347549	LOC347549	similar to proline rich 6	111146484O9	347549	LOC347549	similar to proline rich 6
D	10	1408	906	9.23	29.58	-0.497373	2.99708	7992.5	24079	0.872939	111146410D10	4645	MYO5B	myosin VB	111146484D10	4645	MYO5B	myosin VB
K	10	1249	861	9.29	7.78	-0.48707	-0.746364	8091.5	6120.5	0.171411	111146410K10	340508	LOC340508	hypothetical protein LOC340508	111146484K10	340508	LOC340508	hypothetical protein LOC340508
L	10	1638	2254	11.66	6.03	-0.0800992	-1.04687	12049.5	3495	0.205062	111146410L10	374879	ZNF699	zinc finger protein 699	111146484L10	374879	ZNF699	zinc finger protein 699
O	10	1633	1490	13.04	14.36	0.156871	0.383539	14396	16562.5	0.813401	111146410O10	343052	LOC343052	similar to putative neuronal cell adhesion molecule	111146484O10	343052	LOC343052	similar to putative neuronal cell adhesion molecule
P	10	1029	1484	5.93	9.57	-1.06404	-0.438989	3200	8882.5	0.12389	111146410P10	284390	ZNF763	zinc finger protein 763	111146484P10	284390	ZNF763	zinc finger protein 763
C	11	1244	410	21.46	12.2	1.60274	0.0126284	22791	13140	1.09568	111146410C11	728505	WDR82P1	WD repeat domain 82 pseudogene 1	111146484C11	728505	WDR82P1	WD repeat domain 82 pseudogene 1
D	11	849	765	4.12	18.69	-1.37485	1.12708	1282	21303	0.432892	111146410D11	388076	LOC388076	similar to ribosomal protein S8	111146484D11	388076	LOC388076	similar to ribosomal protein S8
E	11	2168	1469	7.47	4.56	-0.799597	-1.2993	5326.5	1702	0.0419201	111146410E11	344657	LOC344657	similar to LEThal family member (let-413)	111146484E11	344657	LOC344657	similar to LEThal family member (let-413)
I	11	1655	1671	8.76	6.82	-0.578081	-0.911213	7255	4651	0.120297	111146410I11	344741	LOC344741	similar to Heterogeneous nuclear ribonucleoprotein A1 (Helix-destabilizing protein) (Single-strand binding protein) (hnRNP core protein A1) (HDP-1) (Topoisomerase-inhibitor suppressed)	111146484I11	344741	LOC344741	similar to Heterogeneous nuclear ribonucleoprotein A1 (Helix-destabilizing protein) (Single-strand binding protein) (hnRNP core protein A1) (HDP-1) (Topoisomerase-inhibitor suppressed)
J	11	417	1283	18.71	6.63	1.13051	-0.94384	21231	4389.5	0.557079	111146410J11	646396	LOC646396	similar to Zinc finger CCHC domain-containing protein 2	111146484J11	646396	LOC646396	similar to Zinc finger CCHC domain-containing protein 2
L	11	1608	1695	20.65	5.96	1.46364	-1.05889	22457.5	3404.5	0.567631	111146410L11	283768	GOLGA8G	golgi autoantigen, golgin subfamily a, 8G	111146484L11	283768	GOLGA8G	golgi autoantigen, golgin subfamily a, 8G
M	11	1009	1405	12.69	6.9	0.0967701	-0.897476	13837.5	4786	0.294346	111146410M11	79633	FAT4	FAT tumor suppressor homolog 4 (Drosophila)	111146484M11	79633	FAT4	FAT tumor suppressor homolog 4 (Drosophila)
N	11	2117	1555	5.76	9.13	-1.09323	-0.514545	3003.5	8187	0.106272	111146410N11	339005	WHDC1L1	WAS protein homology region 2 domain containing 1-like 1	111146484N11	339005	WHDC1L1	WAS protein homology region 2 domain containing 1-like 1
O	11	847	1332	9.68	15.39	-0.4201	0.560408	8693	17975	0.603564	111146410O11	344988	SAR1P3	SAR1 gene homolog (S. cerevisiae) pseudogene 3	111146484O11	344988	SAR1P3	SAR1 gene homolog (S. cerevisiae) pseudogene 3
P	11	1417	957	10.09	12.64	-0.349696	0.0881843	9351.5	13848	0.45677	111146410P11	283796	FLJ35785	hypothetical protein FLJ35785	111146484P11	283796	FLJ35785	hypothetical protein FLJ35785
B	12	1207	657	23.94	19.48	2.0286	1.26273	23496	21799	1.7412	111146410B12	284391	FLJ14959	hypothetical protein FLJ14959	111146484B12	284391	FLJ14959	hypothetical protein FLJ14959
C	12	894	602	11.52	8.47	-0.10414	-0.627879	11785	7145.5	0.304131	111146410C12	341333	LOC341333	similar to Heterogeneous nuclear ribonucleoprotein A1 (Helix-destabilizing protein) (Single-strand RNA-binding protein) (hnRNP core protein A1)	111146484C12	341333	LOC341333	similar to Heterogeneous nuclear ribonucleoprotein A1 (Helix-destabilizing protein) (Single-strand RNA-binding protein) (hnRNP core protein A1)
F	12	1792	1412	12.11	25.35	-0.00282619	2.27072	12846	23750	1.13662	111146410F12	730651	LOC730651	similar to zinc finger protein 709	111146484F12	730651	LOC730651	similar to zinc finger protein 709
G	12	1153	1213	10.49	8.16	-0.281009	-0.681112	10037	6672	0.236938	111146410G12	342346	LOC342346	hypothetical LOC342346	111146484G12	342346	LOC342346	hypothetical LOC342346
H	12	1598	1510	11.76	7.81	-0.0629274	-0.741213	12253	6170	0.288042	111146410H12	729903	LOC729903	similar to 40S ribosomal protein S16	111146484H12	729903	LOC729903	similar to 40S ribosomal protein S16
I	12	295	839	5.08	7.03	-1.21	-0.875153	2184.5	4987	0.0436434	111146410I12	342900	hCG_1657112	arginine-fifty homeobox-like pseudogene	111146484I12	342900	hCG_1657112	arginine-fifty homeobox-like pseudogene
J	12	1463	1067	9.84	12.09	-0.392626	-0.00626055	8952.5	12961.5	0.407551	111146410J12	90649	ZNF486	zinc finger protein 486	111146484J12	90649	ZNF486	zinc finger protein 486
K	12	972	1800	16.87	6.56	0.814551	-0.95586	19641	4301	0.486476	111146410K12	343637	RSPO4	R-spondin family, member 4	111146484K12	343637	RSPO4	R-spondin family, member 4
M	12	1456	1414	11.47	14.5	-0.112726	0.407579	11721	16768	0.688808	111146410M12	347475	LOC347475	hypothetical gene supported by BC017958	111146484M12	347475	LOC347475	hypothetical gene supported by BC017958
N	12	230	581	3.91	12.91	-1.41091	0.134548	1142	14290	0.202104	111146410N12	388532	LOC388532	similar to ribosomal protein L21	111146484N12	388532	LOC388532	similar to ribosomal protein L21
O	12	1154	1464	7.71	16.12	-0.758385	0.685762	5674	18878	0.511582	111146410O12	347487	RP11-35F15.2	hypothetical LOC347487	111146484O12	347487	RP11-35F15.2	hypothetical LOC347487
P	12	1107	827	11.65	16.44	-0.0818164	0.740712	12026	19249	0.830118	111146410P12	83889	WDR87	WD repeat domain 87	111146484P12	83889	WDR87	WD repeat domain 87
A	13	1550	1087	11.35	7.73	-0.133332	-0.75495	11521.5	6041.5	0.261777	111146410A13	345079	ANKRD56	ankyrin repeat domain 56	111146484A13	345079	ANKRD56	ankyrin repeat domain 56
C	13	1517	1042	9.43	15.93	-0.46303	0.653136	8292.5	18663	0.616648	111146410C13	345222	LOC345222	hypothetical gene supported by BC043530	111146484C13	345222	LOC345222	hypothetical gene supported by BC043530
D	13	1945	865	7.61	24.62	-0.775556	2.14536	5520.5	23621	0.720722	111146410D13	644110	LOC644110	hypothetical LOC644110	111146484D13	644110	LOC644110	hypothetical LOC644110
E	13	703	357	36.7	7	4.21971	-0.880304	24243	4945.5	0.723049	111146410E13	727753	LOC727753	similar to UDP-glucuronosyltransferase 2B15 precursor (UDPGT) (UDPGTh-3) (HLUG4)	111146484E13	727753	LOC727753	similar to UDP-glucuronosyltransferase 2B15 precursor (UDPGT) (UDPGTh-3) (HLUG4)
F	13	1290	1066	24.57	11.54	2.13678	-0.100705	23638	12014	1.07873	111146410F13	729073	FAM92A2	family with sequence similarity 92, member A2	111146484F13	729073	FAM92A2	family with sequence similarity 92, member A2
I	13	631	1842	12.52	10.97	0.0675781	-0.198584	13542.5	11105	0.515569	111146410I13	345537	LOC345537	similar to TNF receptor-associated factor 4 isoform 1	111146484I13	345537	LOC345537	similar to TNF receptor-associated factor 4 isoform 1
J	13	1060	779	14.25	10.78	0.36465	-0.231211	16235	10779	0.619328	111146410J13	283659	PRTG	protogenin homolog (Gallus gallus)	111146484J13	283659	PRTG	protogenin homolog (Gallus gallus)
K	13	1534	1115	6.78	8.07	-0.918082	-0.696566	4346	6536	0.100493	111146410K13	345576	LOC345576	similar to ubiquitin specific protease 7 (herpes virus-associated)	111146484K13	345576	LOC345576	similar to ubiquitin specific protease 7 (herpes virus-associated)
L	13	2291	616	10.82	10.23	-0.224342	-0.325656	10600.5	9896.5	0.356548	111146410L13	145837	LOC145837	hypothetical protein LOC145837	111146484L13	145837	LOC145837	hypothetical protein LOC145837
M	13	1218	1300	11.99	14.46	-0.0234323	0.400711	12624	16711.5	0.73035	111146410M13	345611	IRGM	immunity-related GTPase family, M	111146484M13	345611	IRGM	immunity-related GTPase family, M
N	13	441	1280	18.37	9.92	1.07213	-0.378888	20987.5	9405.5	0.783956	111146410N13	388135	LOC388135	similar to RIKEN cDNA 6030419C18 gene	111146484N13	388135	LOC388135	similar to RIKEN cDNA 6030419C18 gene
O	13	637	962	29.36	4.99	2.95931	-1.22546	24103	2122	0.583678	111146410O13	345630	LOC345630	similar to fibrillarin	111146484O13	345630	LOC345630	similar to fibrillarin
P	13	1440	2316	7.15	7.38	-0.854547	-0.815051	4855	5531	0.0915406	111146410P13	646670	LOC646670	similar to COMM domain containing 4	111146484P13	646670	LOC646670	similar to COMM domain containing 4
B	14	1335	1086	13.71	9.21	0.271922	-0.500808	15424	8309	0.47802	111146410B14	399473	SPRED3	sprouty-related, EVH1 domain containing 3	111146484B14	399473	SPRED3	sprouty-related, EVH1 domain containing 3
C	14	866	999	14.09	8.21	0.337175	-0.672526	16006	6745.5	0.439299	111146410C14	344709	LOC344709	similar to CG10053-PA	111146484C14	344709	LOC344709	similar to CG10053-PA
D	14	1578	1812	18.76	6.07	1.1391	-1.04	21271	3557.5	0.523169	111146410D14	342898	SYCN	syncollin	111146484D14	342898	SYCN	syncollin
F	14	1043	1179	16.01	6.87	0.666873	-0.902628	18576	4734	0.461132	111146410F14	732229	LOC732229	similar to Zinc finger A20 domain-containing protein 2 (Zinc finger protein 216)	111146484F14	732229	LOC732229	similar to Zinc finger A20 domain-containing protein 2 (Zinc finger protein 216)
G	14	1131	1277	12.02	9.32	-0.0182808	-0.481919	12688.5	8480.5	0.380311	111146410G14	57460	PPM1H	protein phosphatase 1H (PP2C domain containing)	111146484G14	57460	PPM1H	protein phosphatase 1H (PP2C domain containing)
H	14	1574	515	10.67	18.06	-0.2501	1.01889	10353.5	20826	0.825056	111146410H14	284349	ZNF283	zinc finger protein 283	111146484H14	284349	ZNF283	zinc finger protein 283
J	14	589	1585	25.13	15.9	2.23294	0.647984	23722	18626	1.522	111146410J14	7772	ZNF229	zinc finger protein 229	111146484J14	7772	ZNF229	zinc finger protein 229
K	14	426	1304	7.98	6.83	-0.712021	-0.909496	6063.5	4666	0.0976961	111146410K14	100101120	LOC100101120	testis-specific transcript, Y-linked 7-like	111146484K14	100101120	LOC100101120	testis-specific transcript, Y-linked 7-like
L	14	838	299	12.05	51.84	-0.0131293	6.81952	12740	24261	1.16191	111146410L14	388550	FLJ41856	similar to CEACAM5 protein	111146484L14	388550	FLJ41856	similar to CEACAM5 protein
M	14	1574	955	7.56	17.91	-0.784142	0.993137	5445	20692	0.579767	111146410M14	339047	LOC339047	hypothetical protein LOC339047	111146484M14	339047	LOC339047	hypothetical protein LOC339047
N	14	751	1009	18.11	13.58	1.02748	0.249599	20787	15381.5	1.11022	111146410N14	388551	CEACAM16	carcinoembryonic antigen-related cell adhesion molecule 16	111146484N14	388551	CEACAM16	carcinoembryonic antigen-related cell adhesion molecule 16
P	14	1387	534	11.75	12.92	-0.0646446	0.136265	12229.5	14303	0.597446	111146410P14	339345	NANOS2	nanos homolog 2 (Drosophila)	111146484P14	339345	NANOS2	nanos homolog 2 (Drosophila)
A	15	957	728	14.73	15.11	0.447074	0.512327	16918	17595	1.01091	111146410A15	256006	ANKRD31	ankyrin repeat domain 31	111146484A15	256006	ANKRD31	ankyrin repeat domain 31
C	15	859	1582	13.15	11.19	0.17576	-0.160807	14572.5	11442	0.574345	111146410C15	345643	LOC345643	similar to geminin	111146484C15	345643	LOC345643	similar to geminin
D	15	1912	143	8.11	8.39	-0.689697	-0.641616	6264	7033.5	0.15006	111146410D15	23184	MESDC2	mesoderm development candidate 2	111146484D15	23184	MESDC2	mesoderm development candidate 2
E	15	1834	396	6.54	36.11	-0.959294	4.1184	4011.5	24214	0.676125	111146410E15	345645	LOC345645	similar to peptidase (prosome, macropain) 26S subunit, ATPase 1	111146484E15	345645	LOC345645	similar to peptidase (prosome, macropain) 26S subunit, ATPase 1
F	15	2165	487	6.93	9.86	-0.892324	-0.389191	4554	9307.5	0.16306	111146410F15	440296	LOC440296	hypothetical LOC440296	111146484F15	440296	LOC440296	hypothetical LOC440296
G	15	596	1986	13.26	5.79	0.194649	-1.08808	14721	3173	0.271737	111146410G15	345651	DKFZp686D0972	similar to RIKEN cDNA 4732495G21 gene	111146484G15	345651	DKFZp686D0972	similar to RIKEN cDNA 4732495G21 gene
H	15	1048	869	27	14.84	2.55405	0.465963	23955	17225	1.4392	111146410H15	648809	LOC648809	similar to elongation factor Tu GTP binding domain containing 1	111146484H15	648809	LOC648809	similar to elongation factor Tu GTP binding domain containing 1
I	15	1365	658	6.45	23.56	-0.974749	1.96334	3896	23411	0.632836	111146410I15	651746	LOC651746	similar to ankyrin repeat domain 33	111146484I15	651746	LOC651746	similar to ankyrin repeat domain 33
J	15	852	1290	10.92	14.42	-0.20717	0.393842	10770	16650	0.638084	111146410J15	388163	LOC388163	hypothetical LOC388163	111146484J15	388163	LOC388163	hypothetical LOC388163
K	15	1833	1440	17.18	10.56	0.867783	-0.268989	19971	10420	0.783853	111146410K15	340096	LOC340096	similar to HIStone family member (his-72)	111146484K15	340096	LOC340096	similar to HIStone family member (his-72)
L	15	726	2099	9.5	9.05	-0.45101	-0.528283	8401	8061	0.229984	111146410L15	642346	LOC642346	similar to golgi autoantigen, golgin subfamily a-like	111146484L15	642346	LOC642346	similar to golgi autoantigen, golgin subfamily a-like
M	15	835	856	9.1	13.32	-0.519697	0.204952	7783.5	14950.5	0.438623	111146410M15	345778	MTX3	metaxin 3	111146484M15	345778	MTX3	metaxin 3
N	15	1763	1044	9.59	17.72	-0.435555	0.960511	8558.5	20505	0.716869	111146410N15	161527	LOC161527	hypothetical protein LOC161527	111146484N15	161527	LOC161527	hypothetical protein LOC161527
A	16	471	1711	14.23	8.53	0.361216	-0.617576	16205	7249	0.466847	111146410A16	645974	PABPC1L2B	poly(A) binding protein, cytoplasmic 1-like 2B	111146484A16	645974	PABPC1L2B	poly(A) binding protein, cytoplasmic 1-like 2B
B	16	941	802	16.15	16.58	0.690914	0.764752	18768	19391	1.23578	111146410B16	729440	CCDC61	coiled-coil domain containing 61	111146484B16	729440	CCDC61	coiled-coil domain containing 61
C	16	1502	1338	5.59	12.86	-1.12243	0.125962	2808.5	14209.5	0.245782	111146410C16	387642	C10orf115	chromosome 10 open reading frame 115	111146484C16	387642	C10orf115	chromosome 10 open reading frame 115
D	16	685	807	15.47	17.35	0.574146	0.896975	17894	20189	1.23086	111146410D16	57469	KIAA1183	KIAA1183 protein	111146484D16	57469	KIAA1183	KIAA1183 protein
E	16	1038	1421	15.99	10.56	0.663439	-0.268989	18546	10420	0.712067	111146410E16	731787	LOC731787	hypothetical protein LOC731787	111146484E16	731787	LOC731787	hypothetical protein LOC731787
F	16	1002	1232	11.88	9.82	-0.0423213	-0.39606	12440.5	9268	0.399943	111146410F16	284418	FAM71E2	family with sequence similarity 71, member E2	111146484F16	284418	FAM71E2	family with sequence similarity 71, member E2
G	16	1503	888	7.98	24.44	-0.712021	2.11445	6063.5	23588	0.74617	111146410G16	374308	PTCHD3	patched domain containing 3	111146484G16	374308	PTCHD3	patched domain containing 3
H	16	562	1742	25.09	6.83	2.22607	-0.909496	23713	4666	0.683499	111146410H16	388564	LOC388564	hypothetical gene supported by BC052596	111146484H16	388564	LOC388564	hypothetical gene supported by BC052596
K	16	2030	2497	6.4	6.85	-0.983335	-0.906062	3826	4698	0.0616588	111146410K16	653450	FAM21D	family with sequence similarity 21, member D	111146484K16	653450	FAM21D	family with sequence similarity 21, member D
L	16	349	1441	9.74	11.17	-0.409797	-0.164241	8780.5	11413	0.346067	111146410L16	388567	ZNF749	zinc finger protein 749	111146484L16	388567	ZNF749	zinc finger protein 749
N	16	986	1522	13.29	10.51	0.199801	-0.277575	14777	10330	0.534972	111146410N16	644128	FLJ45055	60S ribosomal pseudogene	111146484N16	644128	FLJ45055	60S ribosomal pseudogene
A	17	929	830	9.9	15.66	-0.382323	0.606772	9055	18318	0.635899	111146410A17	345930	C6orf91	chromosome 6 open reading frame 91	111146484A17	345930	C6orf91	chromosome 6 open reading frame 91
C	17	1737	295	4.66	48.47	-1.28212	6.24083	1746	24257	0.573838	111146410C17	346085	LOC346085	hypothetical LOC346085	111146484C17	346085	LOC346085	hypothetical LOC346085
D	17	1442	1356	22.61	11.21	1.80021	-0.157372	23170	11480.5	1.01898	111146410D17	388177	LOC388177	similar to H2A histone family, member V isoform 2	111146484D17	388177	LOC388177	similar to H2A histone family, member V isoform 2
E	17	1282	1213	8.58	8.24	-0.60899	-0.667374	6981	6795.5	0.161066	111146410E17	346157	ZNF391	zinc finger protein 391	111146484E17	346157	ZNF391	zinc finger protein 391
F	17	1013	1035	7.9	6.86	-0.725758	-0.904345	5943.5	4715.5	0.0964164	111146410F17	388181	LOC388181	hypothetical LOC388181	111146484F17	388181	LOC388181	hypothetical LOC388181
G	17	1249	1719	10.25	7.91	-0.322221	-0.724041	9610.5	6314	0.21521	111146410G17	346171	ZFP57	zinc finger protein 57 homolog (mouse)	111146484G17	346171	ZFP57	zinc finger protein 57 homolog (mouse)
H	17	2073	1669	7.24	16.3	-0.839092	0.716671	4981	19097	0.492019	111146410H17	390535	GOLGA8E	golgi autoantigen, golgin subfamily a, 8E	111146484H17	390535	GOLGA8E	golgi autoantigen, golgin subfamily a, 8E
M	17	1798	817	7.9	20.81	-0.725758	1.49112	5943.5	22496	0.686416	111146410M17	392617	ELFN1	extracellular leucine-rich repeat and fibronectin type III containing 1	111146484M17	392617	ELFN1	extracellular leucine-rich repeat and fibronectin type III containing 1
N	17	1525	1533	10.69	8.61	-0.246665	-0.603839	10384	7384	0.267924	111146410N17	729729	LOC729729	similar to pericardin CG5700-PB	111146484N17	729729	LOC729729	similar to pericardin CG5700-PB
O	17	1148	1018	11.06	17.39	-0.18313	0.903844	11006.5	20229	0.828022	111146410O17	392862	GRID2IP	glutamate receptor, ionotropic, delta 2 (Grid2) interacting protein	111146484O17	392862	GRID2IP	glutamate receptor, ionotropic, delta 2 (Grid2) interacting protein
P	17	1257	65	15.04	13.85	0.500307	0.295963	17363.5	15794.5	0.933088	111146410P17	283876	FLJ39639	hypothetical protein FLJ39639	111146484P17	283876	FLJ39639	hypothetical protein FLJ39639
A	18	1182	675	8.63	12.89	-0.600404	0.131114	7053.5	14258	0.385449	111146410A18	119385	KIAA1975	KIAA1975 protein similar to MRIP2	111146484A18	119385	KIAA1975	KIAA1975 protein similar to MRIP2
B	18	1833	505	5.78	13.66	-1.0898	0.263336	3030.5	15509.5	0.291712	111146410B18	388581	FAM132A	family with sequence similarity 132, member A	111146484B18	388581	FAM132A	family with sequence similarity 132, member A
D	18	1169	480	7.96	21.04	-0.715455	1.53061	6039	22613	0.696713	111146410D18	83756	TAS1R3	taste receptor, type 1, member 3	111146484D18	83756	TAS1R3	taste receptor, type 1, member 3
G	18	1930	602	5.85	15.12	-1.07778	0.514044	3112	17608	0.364349	111146410G18	3167	HMX2	H6 family homeobox 2	111146484G18	3167	HMX2	H6 family homeobox 2
H	18	1162	537	11.36	24.02	-0.131615	2.04233	11543	23506	1.04255	111146410H18	9394	HS6ST1	heparan sulfate 6-O-sulfotransferase 1	111146484H18	9394	HS6ST1	heparan sulfate 6-O-sulfotransferase 1
J	18	414	758	17.63	14.91	0.945056	0.477984	20387	17327	1.20713	111146410J18	388610	LOC388610	hypothetical LOC388610	111146484J18	388610	LOC388610	hypothetical LOC388610
L	18	717	504	6	24.01	-1.05202	2.04062	3302	23504	0.609827	111146410L18	6144	RPL21	ribosomal protein L21	111146484L18	6144	RPL21	ribosomal protein L21
M	18	1766	1371	6.96	6.2	-0.887173	-1.01768	4602.5	3748	0.0591741	111146410M18	728327	hCG_1795091	hCG1795091	111146484M18	728327	hCG_1795091	hCG1795091
O	18	477	738	9.01	11.79	-0.535151	-0.0577759	7659.5	12448.5	0.343143	111146410O18	387723	LOC387723	hypothetical LOC387723	111146484O18	387723	LOC387723	hypothetical LOC387723
P	18	871	1894	14.81	8.08	0.460812	-0.694849	17039	6551.5	0.472297	111146410P18	374973	LOC374973	LOC374973	111146484P18	374973	LOC374973	LOC374973
A	19	1458	2234	14.61	5.73	0.426468	-1.09839	16729	3091	0.333384	111146410A19	392843	LOC392843	similar to IQ motif containing with AAA domain	111146484A19	392843	LOC392843	similar to IQ motif containing with AAA domain
B	19	1642	1459	9.56	11.03	-0.440707	-0.188281	8503	11185.5	0.328974	111146410B19	388210	LOC388210	similar to CG15828-PA, isoform A	111146484B19	388210	LOC388210	similar to CG15828-PA, isoform A
C	19	800	935	10.13	9.63	-0.342827	-0.428686	9413.5	8983	0.287214	111146410C19	340359	C8ORFK36	hypothetical protein LOC340359	111146484C19	340359	C8ORFK36	hypothetical protein LOC340359
F	19	579	736	17.1	28.53	0.854046	2.81678	19885.5	24033	1.63698	111146410F19	146177	VWA3A	von Willebrand factor A domain containing 3A	111146484F19	146177	VWA3A	von Willebrand factor A domain containing 3A
I	19	684	1624	2.05	10.16	-1.73031	-0.337676	375	9788.5	0.0876603	111146410I19	3015	H2AFZ	H2A histone family, member Z	111146484I19	3015	H2AFZ	H2A histone family, member Z
J	19	897	819	11.37	18.32	-0.129897	1.06354	11558	21021	0.900785	111146410J19	23117	LOC23117	KIAA0220-like protein	111146484J19	23117	LOC23117	KIAA0220-like protein
L	19	915	719	12.13	14.46	0.000608167	0.400711	12874.5	16711.5	0.742877	111146410L19	388242	LOC388242	LOC112869 pseudogene	111146484L19	388242	LOC388242	LOC112869 pseudogene
M	19	872	868	13.42	13.02	0.222124	0.153437	14999	14471	0.737063	111146410M19	347127	FLJ43950	FLJ43950 protein	111146484M19	347127	FLJ43950	FLJ43950 protein
O	19	1848	752	9.04	21.68	-0.53	1.64051	7710	22862	0.793218	111146410O19	340501	LOC340501	similar to Transcription elongation factor A protein 1 (Transcription elongation factor S-II protein 1) (Transcription elongation factor TFIIS.o)	111146484O19	340501	LOC340501	similar to Transcription elongation factor A protein 1 (Transcription elongation factor S-II protein 1) (Transcription elongation factor TFIIS.o)
A	20	1366	1163	6.37	9.37	-0.988486	-0.473333	3792.5	8567.5	0.129646	111146410A20	387745	LOC387745	similar to CG7889-PA	111146484A20	728199	LOC728199	similar to sphingomyelinase, intestinal alkaline
B	20	1258	1360	10.81	10.74	-0.226059	-0.23808	10580	10723	0.385141	111146410B20	388630	LOC388630	similar to C05G5.5	111146484B20	388630	LOC388630	similar to C05G5.5
D	20	2101	355	5.9	26.48	-1.06919	2.46476	3165.5	23891	0.621278	111146410D20	388633	LDLRAD1	low density lipoprotein receptor class A domain containing 1	111146484D20	388633	LDLRAD1	low density lipoprotein receptor class A domain containing 1
E	20	941	523	10.73	13.77	-0.239797	0.282225	10456.5	15666	0.579124	111146410E20	387753	LOC387753	similar to 60S ribosomal protein L21	111146484E20	387753	LOC387753	similar to 60S ribosomal protein L21
F	20	2056	427	7.25	16.86	-0.837375	0.812833	5000	19688	0.517265	111146410F20	729708	LOC729708	similar to Triosephosphate isomerase (TIM) (Triose-phosphate isomerase)	111146484F20	729708	LOC729708	similar to Triosephosphate isomerase (TIM) (Triose-phosphate isomerase)
H	20	1819	1660	9.24	5.96	-0.495656	-1.05889	8006	3404.5	0.110492	111146410H20	164045	HFM1	HFM1, ATP-dependent DNA helicase homolog (S. cerevisiae)	111146484H20	164045	HFM1	HFM1, ATP-dependent DNA helicase homolog (S. cerevisiae)
I	20	1531	848	8.43	14.39	-0.634748	0.38869	6733	16609	0.462398	111146410I20	387775	SLC22A10	solute carrier family 22 (organic anion/cation transporter), member 10	111146484I20	387775	SLC22A10	solute carrier family 22 (organic anion/cation transporter), member 10
J	20	2399	1626	8.84	9.66	-0.564343	-0.423535	7393	9034.5	0.229021	111146410J20	388649	C1orf146	chromosome 1 open reading frame 146	111146484J20	388649	C1orf146	chromosome 1 open reading frame 146
M	20	1233	1543	7.38	9.66	-0.815051	-0.423535	5180	9034.5	0.171471	111146410M20	649618	LOC649618	similar to Ubiquitin-like protein FUBI	111146484M20	649618	LOC649618	similar to Ubiquitin-like protein FUBI
O	20	354	427	5.65	10.77	-1.11212	-0.232928	2882	10768	0.158122	111146410O20	23201	KIAA0280	KIAA0280	111146484O20	23201	KIAA0280	KIAA0280
A	21	1561	1202	8.46	9.4	-0.629596	-0.468181	6776	8616.5	0.201071	111146410A21	347292	LOC347292	similar to ribosomal protein L36	111146484A21	347292	LOC347292	similar to ribosomal protein L36
B	21	2100	1274	6.71	7.54	-0.930102	-0.787577	4244.5	5762.5	0.0849813	111146410B21	339122	RAB43	RAB43, member RAS oncogene family	111146484B21	339122	RAB43	RAB43, member RAS oncogene family
D	21	1241	1010	8.78	10	-0.574647	-0.365151	7289	9540	0.240353	111146410D21	440396	LOC440396	similar to Heterogeneous nuclear ribonucleoprotein A1 (Helix-destabilizing protein) (Single-strand binding protein) (hnRNP core protein A1) (HDP-1) (Topoisomerase-inhibitor suppressed)	111146484D21	440396	LOC440396	similar to Heterogeneous nuclear ribonucleoprotein A1 (Helix-destabilizing protein) (Single-strand binding protein) (hnRNP core protein A1) (HDP-1) (Topoisomerase-inhibitor suppressed)
F	21	1931	1672	7.09	7.18	-0.86485	-0.849395	4780.5	5226	0.0849728	111146410F21	388284	LOC388284	hypothetical gene supported by BC032064; BC041612	111146484F21	388284	LOC388284	hypothetical gene supported by BC032064; BC041612
G	21	1052	1543	13.88	7.71	0.301114	-0.758385	15667	6011.5	0.398839	111146410G21	340268	tcag7.893	hypothetical gene supported by AB033109; AY101765; NM_015692	111146484G21	340268	tcag7.893	hypothetical gene supported by AB033109; AY101765; NM_015692
J	21	1273	891	6.99	11.34	-0.882021	-0.135049	4643	11693	0.226477	111146410J21	645799	LOC645799	similar to carbohydrate (N-acetylglucosamine 6-O) sulfotransferase 5	111146484J21	645799	LOC645799	similar to carbohydrate (N-acetylglucosamine 6-O) sulfotransferase 5
L	21	958	2207	4.8	6.16	-1.25808	-1.02455	1881	3684	0.0262791	111146410L21	333929	SNAI3	snail homolog 3 (Drosophila)	111146484L21	333929	SNAI3	snail homolog 3 (Drosophila)
N	21	730	942	11.92	11.04	-0.0354526	-0.186564	12505	11205	0.477094	111146410N21	146429	LOC146429	hypothetical protein LOC146429	111146484N21	146429	LOC146429	hypothetical protein LOC146429
P	21	193	1666	2.59	8.76	-1.63758	-0.578081	486.5	7601	0.0555052	111146410P21	388327	hCG_1985469	hCG1985469	111146484P21	388327	hCG_1985469	hCG1985469
B	22	2233	1047	10.57	11.27	-0.267272	-0.147069	10188.5	11583	0.402268	111146410B22	728802	LOC728802	similar to phosphodiesterase 4D interacting protein isoform 1	111146484B22	728802	LOC728802	similar to phosphodiesterase 4D interacting protein isoform 1
D	22	2167	1244	8.35	9	-0.648485	-0.536869	6614.5	7978	0.180713	111146410D22	644591	LOC644591	similar to peptidylprolyl isomerase A (cyclophilin A)-like 4	111146484D22	644591	LOC644591	similar to peptidylprolyl isomerase A (cyclophilin A)-like 4
E	22	713	1844	11.5	8.41	-0.107574	-0.638182	11763.5	7060	0.300702	111146410E22	387804	LOC387804	hypothetical LOC387804	111146484E22	387804	LOC387804	hypothetical LOC387804
G	22	1089	1041	5.14	26.13	-1.1997	2.40466	2240	23848	0.577596	111146410G22	729494	LOC729494	similar to Actin-related protein 2/3 complex subunit 3 (ARP2/3 complex 21 kDa subunit) (p21-ARC)	111146484G22	729494	LOC729494	similar to Actin-related protein 2/3 complex subunit 3 (ARP2/3 complex 21 kDa subunit) (p21-ARC)
H	22	1258	787	11.61	18.93	-0.0886851	1.16829	11960.5	21474	0.948715	111146410H22	647588	LOC647588	similar to phosphodiesterase 4D interacting protein isoform 1	111146484H22	647588	LOC647588	similar to phosphodiesterase 4D interacting protein isoform 1
I	22	1788	1545	10.07	5.5	-0.353131	-1.13788	9315	2758	0.123695	111146410I22	143872	FLJ32810	hypothetical protein FLJ32810	111146484I22	143872	FLJ32810	hypothetical protein FLJ32810
J	22	1250	1176	8.96	16.58	-0.543737	0.764752	7582	19391	0.617449	111146410J22	284485	FLJ36032	hypothetical protein FLJ36032	111146484J22	284485	FLJ36032	hypothetical protein FLJ36032
K	22	834	1151	16.07	6.43	0.677176	-0.978183	18668	4087.5	0.439453	111146410K22	79659	DYNC2H1	dynein, cytoplasmic 2, heavy chain 1	111146484K22	79659	DYNC2H1	dynein, cytoplasmic 2, heavy chain 1
L	22	940	1311	13.09	12.36	0.165457	0.0401033	14469	13388	0.658585	111146410L22	126638	RPTN	repetin	111146484L22	126638	RPTN	repetin
M	22	1835	1379	7.96	8.27	-0.715455	-0.662223	6039	6854	0.14107	111146410M22	84437	KIAA1826	KIAA1826	111146484M22	84437	KIAA1826	KIAA1826
N	22	1213	1847	25.47	7.58	2.29132	-0.780708	23771	5824.5	0.743354	111146410N22	388698	FLG2	filaggrin family member 2	111146484N22	388698	FLG2	filaggrin family member 2
O	22	1321	1419	10.98	12.83	-0.196867	0.120811	10872.5	14158	0.531717	111146410O22	85463	ZC3H12C	zinc finger CCCH-type containing 12C	111146484O22	85463	ZC3H12C	zinc finger CCCH-type containing 12C
C	3	1712	1181	10.98	9.82	-0.196867	-0.39606	10872.5	9268	0.344253	111146409C3	253314	EIF4E1B	eukaryotic translation initiation factor 4E family member 1B	111146483C3	253314	EIF4E1B	eukaryotic translation initiation factor 4E family member 1B
G	3	763	918	13.76	13.73	0.280508	0.275357	15488	15601.5	0.820299	111146409G3	644387	LOC644387	similar to myelin protein zero-like 1 isoform a	111146483G3	644387	LOC644387	similar to myelin protein zero-like 1 isoform a
H	3	896	1144	14.17	11.89	0.350913	-0.0406041	16114.5	12617	0.700584	111146409H3	285382	LOC285382	hypothetical gene supported by AK091454	111146483H3	285382	LOC285382	hypothetical gene supported by AK091454
J	3	432	616	9.49	16.07	-0.452727	0.677176	8387	18822	0.628301	111146409J3	728203	LOC728203	hypothetical protein LOC728203	111146483J3	728203	LOC728203	hypothetical protein LOC728203
O	3	1133	807	15.18	7.19	0.524347	-0.847678	17562.5	5240.5	0.44129	111146409O3	255519	LOC255519	similar to high-mobility group box 3	111146483O3	255519	LOC255519	similar to high-mobility group box 3
A	4	1045	1027	9.95	11.78	-0.373737	-0.0594931	9135.5	12435	0.394875	111146409A4	284546	C1orf185	chromosome 1 open reading frame 185	111146483A4	284546	C1orf185	chromosome 1 open reading frame 185
B	4	2382	2099	8.98	7.34	-0.540303	-0.82192	7621	5472	0.14548	111146409B4	23514	KIAA0146	KIAA0146	111146483B4	23514	KIAA0146	KIAA0146
C	4	1134	292	15.61	18.84	0.598186	1.15283	18066.5	21416	1.32299	111146409C4	284759	SIRPB2	signal-regulatory protein beta 2	111146483C4	284759	SIRPB2	signal-regulatory protein beta 2
D	4	631	1600	8.72	8.88	-0.58495	-0.557475	7179.5	7802	0.190476	111146409D4	90987	ZNF251	zinc finger protein 251	111146483D4	90987	ZNF251	zinc finger protein 251
E	4	1122	747	10.61	12.99	-0.260403	0.148285	10256	14422.5	0.516867	111146409E4	23331	TTC28	tetratricopeptide repeat domain 28	111146483E4	23331	TTC28	tetratricopeptide repeat domain 28
G	4	1047	1776	12.23	4.73	0.0177799	-1.2701	13049	1869	0.188865	111146409G4	284964	LOC284964	similar to phosphoglucomutase 5	111146483G4	284964	LOC284964	similar to phosphoglucomutase 5
H	4	551	664	5.81	9.04	-1.08465	-0.53	3069	8042	0.104767	111146409H4	340393	C8ORFK29	hypothetical LOC340393	111146483H4	340393	C8ORFK29	hypothetical LOC340393
I	4	551	1534	13.43	7.69	0.223841	-0.761819	15022	5988	0.374619	111146409I4	730041	LOC730041	similar to ras-like protein TC10	111146483I4	730041	LOC730041	similar to ras-like protein TC10
K	4	805	602	11.43	13.95	-0.119594	0.313135	11663	15959	0.64752	111146409K4	285141	LOC285141	similar to CG14853-PB	111146483K4	285141	LOC285141	similar to CG14853-PB
L	4	810	406	9.63	9.11	-0.428686	-0.51798	8623	8161	0.239069	111146409L4	340526	RGAG4	retrotransposon gag domain containing 4	111146483L4	340526	RGAG4	retrotransposon gag domain containing 4
M	4	1360	597	10.15	16.75	-0.339393	0.793944	9446	19579	0.714971	111146409M4	284393	LOC284393	similar to ribosomal protein L10	111146483M4	284393	LOC284393	similar to ribosomal protein L10
N	4	1208	1515	12.67	6.53	0.0933358	-0.961012	13796.5	4255	0.276542	111146409N4	340543	TCEAL5	transcription elongation factor A (SII)-like 5	111146483N4	340543	TCEAL5	transcription elongation factor A (SII)-like 5
O	4	809	1298	23.11	6.32	1.88607	-0.997072	23304	3911	0.628579	111146409O4	651758	LOC651758	similar to ciliary rootlet coiled-coil, rootletin	111146483O4	651758	LOC651758	similar to ciliary rootlet coiled-coil, rootletin
P	4	1541	1475	13.3	8.41	0.201518	-0.638182	14798.5	7060	0.40549	111146409P4	340542	BEX5	BEX family member 5	111146483P4	340542	BEX5	BEX family member 5
A	5	761	537	9.59	7.45	-0.435555	-0.803031	8558.5	5641	0.17111	111146409A5	255275	LOC255275	similar to myeloid-associated differentiation marker	111146483A5	255275	LOC255275	similar to myeloid-associated differentiation marker
C	5	1582	1284	14.35	12.23	0.381822	0.0177799	16372.5	13196	0.741998	111146409C5	253013	RPL31P8	ribosomal protein L31 pseudogene 8	111146483C5	253013	RPL31P8	ribosomal protein L31 pseudogene 8
D	5	789	1229	12.8	14.24	0.115659	0.362933	14001	16400.5	0.784395	111146409D5	642574	LOC642574	similar to CG3104-PA, isoform A	111146483D5	642574	LOC642574	similar to CG3104-PA, isoform A
E	5	480	1962	21.88	5.3	1.67486	-1.17222	22942.5	2497	0.549236	111146409E5	257039	LOC257039	similar to 40S ribosomal protein S17	111146483E5	257039	LOC257039	similar to 40S ribosomal protein S17
G	5	286	1675	10.84	7.22	-0.220908	-0.842526	10636.5	5281.5	0.215035	111146409G5	253461	ZBTB38	zinc finger and BTB domain containing 38	111146483G5	253461	ZBTB38	zinc finger and BTB domain containing 38
H	5	640	964	19.38	20.23	1.24556	1.39152	21739	22217	1.63978	111146409H5	441452	FAM75C1	family with sequence similarity 75, member C1	111146483H5	441452	FAM75C1	family with sequence similarity 75, member C1
I	5	1503	827	8.38	11.73	-0.643334	-0.068079	6650	12346	0.306239	111146409I5	256085	hCG_1790950	hCG1790950	111146483I5	256085	hCG_1790950	hCG1790950
J	5	1605	1013	9.91	12.24	-0.380605	0.0194971	9069	13209	0.421203	111146409J5	441452	FAM75C1	family with sequence similarity 75, member C1	111146483J5	441452	FAM75C1	family with sequence similarity 75, member C1
K	5	997	932	17.95	9.01	1.00001	-0.535151	20648	7994	0.696226	111146409K5	57481	RP13-347D8.3	KIAA1210 protein	111146483K5	57481	RP13-347D8.3	KIAA1210 protein
O	5	1217	2363	13.48	7.32	0.232427	-0.825355	15096.5	5446.5	0.35815	111146409O5	255649	LOC255649	similar to oocyte secreted protein 1	111146483O5	255649	LOC255649	similar to oocyte secreted protein 1
P	5	928	1451	15.3	11.44	0.544954	-0.117877	17690.5	11872	0.741697	111146409P5	338598	LOC338598	hypothetical LOC338598	111146483P5	338598	LOC338598	hypothetical LOC338598
A	6	1854	149	11	15.44	-0.193433	0.568994	10908.5	18043	0.711354	111146409A6	285193	DUSP28	dual specificity phosphatase 28	111146483A6	285193	DUSP28	dual specificity phosphatase 28
C	6	1099	667	8.28	7.2	-0.660505	-0.845961	6516	5254	0.117564	111146409C6	285299	FRG2C	FSHD region gene 2 family, member C	111146483C6	285299	FRG2C	FSHD region gene 2 family, member C
D	6	1147	1855	12.47	8.3	0.0589922	-0.657071	13442.5	6893	0.350952	111146409D6	79649	MAP7D3	MAP7 domain containing 3	111146483D6	644817	LOC644817	similar to serine/threonine protein kinase 24
E	6	533	266	6.19	2.63	-1.0194	-1.63071	3570.5	469	0.0138454	111146409E6	285303	LOC285303	similar to CG7231-PC, isoform C	111146483E6	285303	LOC285303	similar to CG7231-PC, isoform C
F	6	1636	728	16.26	13.32	0.709803	0.204952	18909	14950.5	0.972987	111146409F6	343066	AADACL4	arylacetamide deacetylase-like 4	111146483F6	343066	AADACL4	arylacetamide deacetylase-like 4
G	6	1929	954	11.72	9.43	-0.0697961	-0.46303	12173.5	8656	0.36821	111146409G6	56893	UBQLN4	ubiquilin 4	111146483G6	56893	UBQLN4	ubiquilin 4
H	6	699	1143	19.31	8.22	1.23354	-0.670808	21688.5	6761.5	0.686923	111146409H6	649330	LOC649330	similar to Heterogeneous nuclear ribonucleoprotein C-like dJ845O24.4 (hnRNP core protein C-like)	111146483H6	343069	HNRPCL1	heterogeneous nuclear ribonucleoprotein C-like 1
J	6	812	1353	0.99	5.47	-1.91233	-1.14303	237	2716.5	0.00740092	111146409J6	730070	LOC730070	similar to 60S ribosomal protein L26 (Silica-induced gene 20 protein) (SIG-20)	111146483J6	730070	LOC730070	similar to 60S ribosomal protein L26 (Silica-induced gene 20 protein) (SIG-20)
K	6	2265	2075	8.26	5.64	-0.66394	-1.11384	6478.5	2961	0.0756155	111146409K6	285423	LOC285423	hypothetical gene supported by BC031092	111146483K6	285423	LOC285423	hypothetical gene supported by BC031092
L	6	1199	1701	2.59	7.23	-1.63758	-0.840809	486.5	5301	0.0284227	111146409L6	646425	LOC646425	similar to Histidine acid phosphatase domain containing 1	111146483L6	646425	LOC646425	similar to Histidine acid phosphatase domain containing 1
M	6	1043	779	11.03	12.32	-0.188281	0.0332346	10950.5	13326	0.500165	111146409M6	285429	WDR21B	WD repeat domain 21B	111146483M6	285429	WDR21B	WD repeat domain 21B
N	6	1159	940	11.22	11.6	-0.155655	-0.0904023	11292	12117.5	0.465077	111146409N6	343263	MYBPHL	myosin binding protein H-like	111146483N6	343263	MYBPHL	myosin binding protein H-like
O	6	190	476	23.16	15.13	1.89466	0.515762	23318	17624	1.42261	111146409O6	285501	LOC285501	hypothetical protein LOC285501	111146483O6	285501	LOC285501	hypothetical protein LOC285501
P	6	1853	1120	7.66	10.09	-0.76697	-0.349696	5594.5	9683	0.198077	111146409P6	729765	LOC729765	similar to phosphodiesterase 4D interacting protein isoform 1	111146483P6	729765	LOC729765	similar to phosphodiesterase 4D interacting protein isoform 1
A	7	1432	681	13.34	11.6	0.208387	-0.0904023	14870	12117.5	0.618113	111146409A7	253724	LOC253724	hypothetical LOC253724	111146483A7	253724	LOC253724	hypothetical LOC253724
B	7	255	1120	9.8	12.14	-0.399494	0.00232535	8895	13044	0.408482	111146409B7	728044	LOC728044	similar to immunoglobulin superfamily, member 3 isoform 2	111146483B7	728044	LOC728044	similar to immunoglobulin superfamily, member 3 isoform 2
D	7	1340	264	9.93	18.18	-0.377171	1.0395	9109	20924	0.765494	111146409D7	339843	LOC339843	similar to WW domain containing E3 ubiquitin protein ligase 1	111146483D7	339843	LOC339843	similar to WW domain containing E3 ubiquitin protein ligase 1
E	7	690	807	17.1	16.23	0.854046	0.704651	19885.5	19000	1.28328	111146409E7	730118	LOC730118	hypothetical protein LOC730118	111146483E7	730118	LOC730118	hypothetical protein LOC730118
F	7	1303	865	10.59	10.52	-0.263837	-0.275858	10225	10348	0.359197	111146409F7	729023	LOC729023	similar to nuclear protein in testis	111146483F7	729023	LOC729023	similar to nuclear protein in testis
H	7	807	1159	22.68	16.91	1.81223	0.821419	23191	19735	1.56383	111146409H7	55747	FAM21B	family with sequence similarity 21, member B	111146483H7	55747	FAM21B	family with sequence similarity 21, member B
I	7	1449	1553	11.73	7.66	-0.068079	-0.76697	12185.5	5940.5	0.27883	111146409I7	255809	LOC255809	hypothetical LOC255809	111146483I7	255809	LOC255809	hypothetical LOC255809
J	7	529	1717	27.22	13.05	2.59183	0.158589	23977	14509	1.25705	111146409J7	338661	PMP22CD	PMP22 claudin domain-containing protein	111146483J7	338661	PMP22CD	PMP22 claudin domain-containing protein
K	7	1461	1073	17.25	10.53	0.879803	-0.27414	20047.5	10367	0.785066	111146409K7	256483	LOC256483	hypothetical LOC256483	111146483K7	256483	LOC256483	hypothetical LOC256483
L	7	836	1023	17.46	23.66	0.915864	1.98051	20222	23434	1.61747	111146409L7	22997	IGSF9B	immunoglobulin superfamily, member 9B	111146483L7	22997	IGSF9B	immunoglobulin superfamily, member 9B
A	8	1042	2218	19.77	13.35	1.31253	0.210104	21996	15002.5	1.16176	111146409A8	650515	LOC650515	similar to beta-1,4-mannosyltransferase	111146483A8	650515	LOC650515	similar to beta-1,4-mannosyltransferase
C	8	1705	665	12.73	13.68	0.103639	0.266771	13906	15538	0.735763	111146409C8	285550	LOC285550	hypothetical protein LOC285550	111146483C8	285550	LOC285550	hypothetical protein LOC285550
D	8	1543	431	9.92	12.99	-0.378888	0.148285	9091	14422.5	0.469218	111146409D8	339521	FAM58B	family with sequence similarity 58, member B	111146483D8	339521	FAM58B	family with sequence similarity 58, member B
E	8	79	1415	10.13	8.9	-0.342827	-0.55404	9413.5	7829	0.25231	111146409E8	285588	LOC285588	hypothetical LOC285588	111146483E8	285588	LOC285588	hypothetical LOC285588
G	8	839	191	17.76	17.28	0.967379	0.884955	20500	20110.5	1.39967	111146409G8	64426	SUDS3	suppressor of defective silencing 3 homolog (S. cerevisiae)	111146483G8	64426	SUDS3	suppressor of defective silencing 3 homolog (S. cerevisiae)
H	8	813	1460	18.82	21.64	1.1494	1.63364	21309	22842	1.65436	111146409H8	343505	NBPF7	neuroblastoma breakpoint family, member 7	111146483H8	343505	NBPF7	neuroblastoma breakpoint family, member 7
I	8	1596	961	12.72	9.99	0.101922	-0.366868	13888	9522	0.465097	111146409I8	285596	NY-REN-7	NY-REN-7 antigen	111146483I8	285596	NY-REN-7	NY-REN-7 antigen
J	8	772	1865	3.5	11.05	-1.48132	-0.184847	897	11219.5	0.124588	111146409J8	645634	LOC645634	similar to transmembrane protein 16G isoform NGEP long	111146483J8	645634	LOC645634	similar to transmembrane protein 16G isoform NGEP long
K	8	1801	1428	9.66	11.41	-0.423535	-0.123029	8661.5	11805.5	0.355505	111146409K8	285679	LOC285679	hypothetical protein LOC285679	111146483K8	285679	LOC285679	hypothetical protein LOC285679
M	8	774	561	12.66	7.13	0.0916186	-0.857981	13777	5152.5	0.304098	111146409M8	642909	LOC642909	similar to C-terminal binding protein 2	111146483M8	642909	LOC642909	similar to C-terminal binding protein 2
N	8	1954	1150	14.94	10.61	0.483135	-0.260403	17237	10505	0.653159	111146409N8	282996	RBM20	RNA binding motif protein 20	111146483N8	282996	RBM20	RNA binding motif protein 20
O	8	1212	1498	11.22	12.42	-0.155655	0.0504063	11292	13497	0.521506	111146409O8	285741	LOC285741	similar to Translationally-controlled tumor protein (TCTP) (p23) (Histamine-releasing factor) (HRF) (Fortilin)	111146483O8	285741	LOC285741	similar to Translationally-controlled tumor protein (TCTP) (p23) (Histamine-releasing factor) (HRF) (Fortilin)
P	8	1761	1788	7.55	12.58	-0.785859	0.0778812	5431	13763	0.312656	111146409P8	340745	LRIT2	leucine-rich repeat, immunoglobulin-like and transmembrane domains 2	111146483P8	340745	LRIT2	leucine-rich repeat, immunoglobulin-like and transmembrane domains 2
B	9	2113	1481	8.71	11.14	-0.586667	-0.169392	7164	11382	0.291901	111146409B9	283464	GLT8D3	glycosyltransferase 8 domain containing 3	111146483B9	283464	GLT8D3	glycosyltransferase 8 domain containing 3
C	9	1259	334	18.9	11.98	1.16314	-0.0251495	21368	12774	0.989291	111146409C9	255798	C3orf43	chromosome 3 open reading frame 43	111146483C9	255798	C3orf43	chromosome 3 open reading frame 43
D	9	1199	1643	14.85	15.28	0.467681	0.541519	17102	17822.5	1.03516	111146409D9	23109	DDN	dendrin	111146483D9	23109	DDN	dendrin
G	9	1767	1177	9.45	10.45	-0.459596	-0.287878	8324.5	10245.5	0.292657	111146409G9	255130	LOC255130	hypothetical LOC255130	111146483G9	255130	LOC255130	hypothetical LOC255130
H	9	1397	1057	13.89	14	0.302832	0.32172	15681.5	16035	0.85372	111146409H9	113146	AHNAK2	AHNAK nucleoprotein 2	111146483H9	113146	AHNAK2	AHNAK nucleoprotein 2
K	9	1261	971	15.38	13.08	0.558691	0.16374	17775	14561	0.887397	111146409K9	255620	LOC255620	hypothetical gene supported by NM_030930; AY007125	111146483K9	255620	LOC255620	hypothetical gene supported by NM_030930; AY007125
P	9	728	1826	17.31	8.98	0.890106	-0.540303	20100	7956	0.668028	111146409P9	283933	MGC46336	hypothetical protein MGC46336	111146483P9	283933	MGC46336	hypothetical protein MGC46336
B	10	1204	1102	12.54	16.15	0.0710125	0.690914	13586	18924	0.896973	111146409B10	503632	DUXAP3	double homeobox A pseudogene 3	111146483B10	503632	DUXAP3	double homeobox A pseudogene 3
C	10	1239	1118	8.56	16.37	-0.612424	0.728692	6945.5	19173	0.578947	111146409C10	659	BMPR2	bone morphogenetic protein receptor, type II (serine/threonine kinase)	111146483C10	659	BMPR2	bone morphogenetic protein receptor, type II (serine/threonine kinase)
F	10	881	809	16.57	9.02	0.763035	-0.533434	19289	8010	0.632465	111146409F10	340843	FAM23B	family with sequence similarity 23, member B	111146483F10	340843	FAM23B	family with sequence similarity 23, member B
G	10	1606	1431	11.89	8.11	-0.0406041	-0.689697	12454	6587.5	0.307708	111146409G10	286140	RNF5P1	ring finger protein 5 pseudogene 1	111146483G10	286140	RNF5P1	ring finger protein 5 pseudogene 1
H	10	391	1937	16.62	8.78	0.771621	-0.574647	19353	7640.5	0.618388	111146409H10	338611	LOC338611	similar to 40S ribosomal protein S26	111146483H10	338611	LOC338611	similar to 40S ribosomal protein S26
I	10	1609	1424	9.82	10.25	-0.39606	-0.322221	8920	9940.5	0.301886	111146409I10	286151	FBXO43	F-box protein 43	111146483I10	286151	FBXO43	F-box protein 43
J	10	2174	2151	8.92	9.9	-0.550606	-0.382323	7518	9374	0.242156	111146409J10	653567	FAM23A	family with sequence similarity 23, member A	111146483J10	653567	FAM23A	family with sequence similarity 23, member A
K	10	1833	1300	10.15	9.38	-0.339393	-0.471616	9446	8578.5	0.275716	111146409K10	286157	LOC286157	similar to poly(rC) binding protein 2	111146483K10	286157	LOC286157	similar to poly(rC) binding protein 2
L	10	769	1329	5.59	6.32	-1.12243	-0.997072	2808.5	3911	0.0383149	111146409L10	340947	LOC340947	similar to eukaryotic translation initiation factor 3, subunit 6 interacting protein	111146483L10	340947	LOC340947	similar to eukaryotic translation initiation factor 3, subunit 6 interacting protein
N	10	591	673	21.15	8.17	1.5495	-0.679394	22673	6683	0.731371	111146409N10	340900	LOC340900	hypothetical LOC340900	111146483N10	340900	LOC340900	hypothetical LOC340900
O	10	1815	2248	9.15	7.07	-0.511111	-0.868284	7861	5044.5	0.141343	111146409O10	286207	C9orf117	chromosome 9 open reading frame 117	111146483O10	286207	C9orf117	chromosome 9 open reading frame 117
P	10	1102	1849	17.7	14.22	0.957076	0.359498	20450	16366	1.15032	111146409P10	729549	LOC729549	similar to Temporarily Assigned Gene name family member (tag-144)	111146483P10	729549	LOC729549	similar to Temporarily Assigned Gene name family member (tag-144)
A	11	1592	490	12.94	14.69	0.1397	0.440206	14218	17026	0.828473	111146409A11	728626	LOC728626	hypothetical protein LOC728626	111146483A11	728626	LOC728626	hypothetical protein LOC728626
B	11	680	396	18.53	12.12	1.0996	-0.00110901	21093	13013.5	0.987235	111146409B11	146713	HRNBP3	hypothetical protein LOC146713	111146483B11	146713	HRNBP3	hypothetical protein LOC146713
C	11	706	846	16.43	16.78	0.738995	0.799096	19115	19605.5	1.27242	111146409C11	256158	HMCN2	hemicentin 2	111146483C11	256158	HMCN2	hemicentin 2
D	11	2155	1203	10.63	19.7	-0.256969	1.30051	10293.5	21937	0.881616	111146409D11	84622	ZNF594	zinc finger protein 594	111146483D11	84622	ZNF594	zinc finger protein 594
E	11	1418	1361	9.8	8.08	-0.399494	-0.694849	8895	6551.5	0.202484	111146409E11	729960	LOC729960	similar to NADPH oxidase 4	111146483E11	729960	LOC729960	similar to NADPH oxidase 4
F	11	1155	573	6.32	15.18	-0.997072	0.524347	3727.5	17683	0.389038	111146409F11	284071	FLJ35848	hypothetical protein FLJ35848	111146483F11	284071	FLJ35848	hypothetical protein FLJ35848
H	11	1432	1238	9.15	10.34	-0.511111	-0.306767	7861	10070	0.272862	111146409H11	339231	ARL16	ADP-ribosylation factor-like 16	111146483H11	339231	ARL16	ADP-ribosylation factor-like 16
I	11	1220	342	14.1	22.81	0.338892	1.83455	16020	23216.5	1.30656	111146409I11	283523	LOC283523	similar to telomeric repeat binding factor 1 isoform 2	111146483I11	283523	LOC283523	similar to telomeric repeat binding factor 1 isoform 2
J	11	1090	646	9.54	16.41	-0.444141	0.73556	8464.5	19226	0.650736	111146409J11	57636	ARHGAP23	Rho GTPase activating protein 23	111146483J11	57636	ARHGAP23	Rho GTPase activating protein 23
K	11	801	725	18.98	10.21	1.17688	-0.32909	21438	9873.5	0.832056	111146409K11	284230	LOC284230	similar to large subunit ribosomal protein L36a	111146483K11	284230	LOC284230	similar to large subunit ribosomal protein L36a
L	11	1869	1091	10.01	13.2	-0.363434	0.184346	9233	14759	0.48851	111146409L11	6875	TAF4B	TAF4b RNA polymerase II, TATA box binding protein (TBP)-associated factor, 105kDa	111146483L11	6875	TAF4B	TAF4b RNA polymerase II, TATA box binding protein (TBP)-associated factor, 105kDa
M	11	2230	785	14.17	16.31	0.350913	0.718389	16114.5	19111	1.05308	111146409M11	664709	HNRPA1L-2	heterogeneous nuclear ribonucleoprotein A1 pseudogene	111146483M11	664709	HNRPA1L-2	heterogeneous nuclear ribonucleoprotein A1 pseudogene
N	11	2035	804	6.68	10.45	-0.935254	-0.287878	4209	10245.5	0.177311	111146409N11	80816	ASXL3	additional sex combs like 3 (Drosophila)	111146483N11	80816	ASXL3	additional sex combs like 3 (Drosophila)
B	12	1127	497	20.85	6.44	1.49799	-0.976466	22547	4105	0.60284	111146409B12	340990	OTOG	otogelin	111146483B12	340990	OTOG	otogelin
D	12	1098	1158	15.21	10.28	0.529499	-0.31707	17593	9988	0.645599	111146409D12	729893	LOC729893	similar to Mucin-2 precursor (Intestinal mucin 2)	111146483D12	729893	LOC729893	similar to Mucin-2 precursor (Intestinal mucin 2)
E	12	936	1643	15.06	5.66	0.503741	-1.11041	17396	2987	0.352593	111146409E12	286436	H2BFM	H2B histone family, member M	111146483E12	286436	H2BFM	H2B histone family, member M
F	12	1189	940	15.81	12.66	0.63253	0.0916186	18323	13876	0.879894	111146409F12	341112	LOC341112	similar to Tryptophanyl-tRNA synthetase (Tryptophan--tRNA ligase) (TrpRS) (IFP53) (hWRS)	111146483F12	341112	LOC341112	similar to Tryptophanyl-tRNA synthetase (Tryptophan--tRNA ligase) (TrpRS) (IFP53) (hWRS)
G	12	976	1676	20.08	13.96	1.36576	0.314852	22164	15970.5	1.23419	111146409G12	646754	LOC646754	similar to tripartite motif protein 17	111146483G12	646754	LOC646754	similar to tripartite motif protein 17
H	12	1277	546	14.33	20.88	0.378387	1.50314	16351	22523	1.28253	111146409H12	341208	HEPHL1	hephaestin-like 1	111146483H12	341208	HEPHL1	hephaestin-like 1
I	12	1239	607	14.53	19.44	0.412731	1.25587	16606.5	21778	1.25043	111146409I12	284064	LOC284064	similar to 60S ribosomal protein L29 (Cell surface heparin-binding protein HIP)	111146483I12	284064	LOC284064	similar to 60S ribosomal protein L29 (Cell surface heparin-binding protein HIP)
K	12	319	1321	21.32	10.67	1.57869	-0.2501	22733	10599.5	0.942935	111146409K12	284288	LOC284288	similar to ribosomal protein L24-like	111146483K12	284288	LOC284288	similar to ribosomal protein L24-like
L	12	1028	1829	12.35	5.8	0.0383861	-1.08637	13235.5	3190	0.228965	111146409L12	338756	LOC338756	similar to nucleolar protein 5A	111146483L12	338756	LOC338756	similar to nucleolar protein 5A
N	12	1008	1501	16.07	9.06	0.677176	-0.526566	18668	8078	0.6071	111146409N12	341315	LOC341315	hypothetical LOC341315	111146483N12	341315	LOC341315	hypothetical LOC341315
P	12	1616	1038	13.12	13.58	0.170609	0.249599	14521	15381.5	0.758856	111146409P12	341346	LOC341346	hypothetical LOC341346	111146483P12	645320	LOC645320	hypothetical LOC645320
A	13	1194	1513	3.6	10.64	-1.46414	-0.255251	959.5	10553.5	0.112486	111146409A13	284541	CYP4A22	cytochrome P450, family 4, subfamily A, polypeptide 22	111146483A13	284541	CYP4A22	cytochrome P450, family 4, subfamily A, polypeptide 22
D	13	2046	2218	13	7.66	0.150003	-0.76697	14319	5940.5	0.348333	111146409D13	339318	ZNF181	zinc finger protein 181	111146483D13	339318	ZNF181	zinc finger protein 181
E	13	1858	1653	11.09	11.07	-0.177978	-0.181413	11050	11257	0.422301	111146409E13	49	ACR	acrosin	111146483E13	49	ACR	acrosin
F	13	597	1171	15.91	12.81	0.649702	0.117376	18451	14130	0.900895	111146409F13	339324	ZNF260	zinc finger protein 260	111146483F13	339324	ZNF260	zinc finger protein 260
G	13	835	735	14.61	17.55	0.426468	0.931319	16729	20348	1.16669	111146409G13	401904	RPL23AP2	ribosomal protein L23a pseudogene 2	111146483G13	401904	RPL23AP2	ribosomal protein L23a pseudogene 2
H	13	373	1482	19.57	9.72	1.27819	-0.413232	21865	9125	0.815057	111146409H13	57622	LRFN1	leucine rich repeat and fibronectin type III domain containing 1	111146483H13	57622	LRFN1	leucine rich repeat and fibronectin type III domain containing 1
I	13	1188	2229	22.47	10.59	1.77617	-0.263837	23136	10477.5	0.9589	111146409I13	285296	LOC285296	similar to unc-93 homolog B1	111146483I13	285296	LOC285296	similar to unc-93 homolog B1
K	13	1412	567	9.14	8.64	-0.512828	-0.598687	7843	7436	0.198116	111146409K13	643634	LOC643634	hypothetical LOC643634	111146483K13	643634	LOC643634	hypothetical LOC643634
L	13	421	1261	11.88	16.81	-0.0423213	0.804248	12440.5	19642	0.873538	111146409L13	664701	FLJ44894	similar to zinc finger protein 91	111146483L13	664701	FLJ44894	similar to zinc finger protein 91
M	13	913	610	14.57	6.39	0.4196	-0.985052	16665.5	4015.5	0.362979	111146409M13	285412	LOC285412	similar to Epidermal Langerhans cell protein LCP1	111146483M13	285412	LOC285412	similar to Epidermal Langerhans cell protein LCP1
N	13	1302	1577	12.67	11.16	0.0933358	-0.165958	13796.5	11400	0.538793	111146409N13	57139	RGL3	ral guanine nucleotide dissociation stimulator-like 3	111146483N13	57139	RGL3	ral guanine nucleotide dissociation stimulator-like 3
A	14	967	636	16.55	22.8	0.759601	1.83284	19264	23208	1.53093	111146409A14	286528	LOC286528	similar to Ssu72 RNA polymerase II CTD phosphatase homolog	111146483A14	286528	LOC286528	similar to Ssu72 RNA polymerase II CTD phosphatase homolog
B	14	2292	633	11.13	22.91	-0.17111	1.85173	11128	23244	1.00266	111146409B14	341356	hCG_1644239	ribosomal protein L31-like pseudogene	111146483B14	341356	hCG_1644239	ribosomal protein L31-like pseudogene
C	14	2398	1327	10.3	14.24	-0.313635	0.362933	9701	16400.5	0.578193	111146409C14	727969	LOC727969	similar to testis specific protein, Y-linked 1	111146483C14	727969	LOC727969	similar to testis specific protein, Y-linked 1
D	14	334	1059	11.98	13.13	-0.0251495	0.172326	12604	14637.5	0.629803	111146409D14	728858	hCG_1794298	hCG1794298	111146483D14	728858	hCG_1794298	hCG1794298
F	14	96	605	1.04	9.09	-1.90374	-0.521414	239	8127	0.059394	111146409F14	341392	ACSM4	acyl-CoA synthetase medium-chain family member 4	111146483F14	341392	ACSM4	acyl-CoA synthetase medium-chain family member 4
G	14	975	994	18.87	17	1.15799	0.836874	21342	19821.5	1.43805	111146409G14	53842	CLDN22	claudin 22	111146483G14	53842	CLDN22	claudin 22
H	14	1367	1212	10.39	12.46	-0.298181	0.057275	9866.5	13571.5	0.46621	111146409H14	341412	LOC341412	hypothetical LOC341412	111146483H14	341412	LOC341412	hypothetical LOC341412
I	14	1787	601	6.32	16.14	-0.997072	0.689197	3727.5	18911	0.434946	111146409I14	285697	LOC285697	similar to Transcription initiation factor TFIID subunit 11 (Transcription initiation factor TFIID 28 kDa subunit) (TAF(II)28) (TAFII-28) (TAFII28) (TFIID subunit p30-beta)	111146483I14	285697	LOC285697	similar to Transcription initiation factor TFIID subunit 11 (Transcription initiation factor TFIID 28 kDa subunit) (TAF(II)28) (TAFII-28) (TAFII28) (TFIID subunit p30-beta)
J	14	908	1518	25.33	7.84	2.26728	-0.736061	23750	6213	0.76193	111146409J14	341457	PPIAP8	peptidylprolyl isomerase A (cyclophilin A) pseudogene 8	111146483J14	341457	PPIAP8	peptidylprolyl isomerase A (cyclophilin A) pseudogene 8
K	14	1845	1634	9.38	14.75	-0.471616	0.450509	8228	17101.5	0.544496	111146409K14	644739	WASF4	WAS protein family, member 4	111146483K14	644739	WASF4	WAS protein family, member 4
L	14	711	596	17.16	26.17	0.864349	2.41153	19948	23854	1.62831	111146409L14	341511	RPL23AP14	ribosomal protein L23a pseudogene 14	111146483L14	341511	RPL23AP14	ribosomal protein L23a pseudogene 14
N	14	724	939	22.79	9.48	1.83112	-0.454444	23225	8734.5	0.866853	111146409N14	338829	LOC338829	hypothetical LOC338829	111146483N14	338829	LOC338829	hypothetical LOC338829
P	14	1864	1829	10.25	7.22	-0.322221	-0.842526	9610.5	5281.5	0.188207	111146409P14	730249	IRG1	immunoresponsive 1 homolog (mouse)	111146483P14	730249	IRG1	immunoresponsive 1 homolog (mouse)
A	15	1570	1241	9.75	7.98	-0.40808	-0.712021	8793.5	6417	0.196344	111146409A15	285622	NBPF22P	neuroblastoma breakpoint family, member 22 (pseudogene)	111146483A15	285622	NBPF22P	neuroblastoma breakpoint family, member 22 (pseudogene)
B	15	549	858	12.39	12.12	0.0452548	-0.00110901	13313.5	13013.5	0.588227	111146409B15	728417	LOC728417	hypothetical protein LOC728417	111146483B15	728417	LOC728417	hypothetical protein LOC728417
C	15	2029	733	10.65	15.83	-0.253534	0.635964	10330	18528.5	0.706792	111146409C15	1337	COX6A1	cytochrome c oxidase subunit VIa polypeptide 1	111146483C15	1337	COX6A1	cytochrome c oxidase subunit VIa polypeptide 1
D	15	1470	912	12.31	14.36	0.0315174	0.383539	13170	16562.5	0.750252	111146409D15	55083	KIF26B	kinesin family member 26B	111146483D15	55083	KIF26B	kinesin family member 26B
F	15	596	1102	26.68	13.16	2.4991	0.177478	23924.5	14689	1.26539	111146409F15	79033	PRNPIP	prion protein interacting protein	111146483F15	79033	PRNPIP	prion protein interacting protein
G	15	1355	1517	10.41	13.18	-0.294746	0.180912	9906	14732	0.515172	111146409G15	402562	hCG_2023776	heterogeneous nuclear ribonucleoprotein A1 pseudogene	111146483G15	402562	hCG_2023776	heterogeneous nuclear ribonucleoprotein A1 pseudogene
H	15	207	1555	14.98	14.53	0.490004	0.412731	17294	16806	0.986859	111146409H15	343071	PRAMEF10	PRAME family member 10	111146483H15	343071	PRAMEF10	PRAME family member 10
I	15	1488	405	11.9	25.19	-0.0388869	2.24324	12469.5	23724	1.11175	111146409I15	282808	LL0XNC01-237H1.1	Ras-like GTPase gene	111146483I15	282808	LL0XNC01-237H1.1	Ras-like GTPase gene
J	15	1144	1136	14.07	17.17	0.333741	0.866066	15976.5	20003	1.09864	111146409J15	400736	PRAMEF13	PRAME family member 13	111146483J15	400736	PRAMEF13	PRAME family member 13
K	15	1010	1182	7.72	10.66	-0.756667	-0.251817	5692	10584	0.224816	111146409K15	57571	KIAA1394	KIAA1394 protein	111146483K15	57571	KIAA1394	KIAA1394 protein
L	15	983	551	8.95	33.03	-0.545454	3.58951	7564.5	24187	0.855606	111146409L15	729260	LOC729260	similar to LIM and senescent cell antigen-like domains 1	111146483L15	729260	LOC729260	similar to LIM and senescent cell antigen-like domains 1
M	15	2204	265	7.4	13.96	-0.811617	0.314852	5212.5	15970.5	0.380814	111146409M15	283129	LOC283129	hypothetical protein LOC283129	111146483M15	283129	LOC283129	hypothetical protein LOC283129
N	15	758	1078	18.21	11.69	1.04465	-0.0749477	20859	12275	0.931737	111146409N15	4648	MYO7B	myosin VIIB	111146483N15	4648	MYO7B	myosin VIIB
P	15	644	1849	27.17	14.71	2.58324	0.44364	23973	17058	1.4288	111146409P15	339766	LOC339766	hypothetical protein LOC339766	111146483P15	339766	LOC339766	hypothetical protein LOC339766
B	16	955	1261	12.46	8.41	0.057275	-0.638182	13423.5	7060	0.356079	111146409B16	341651	LOC341651	similar to Fumarate hydratase, mitochondrial precursor (Fumarase)	111146483B16	341651	LOC341651	similar to Fumarate hydratase, mitochondrial precursor (Fumarase)
D	16	1594	1196	13.3	7.78	0.201518	-0.746364	14798.5	6120.5	0.371381	111146409D16	338870	LOC338870	similar to ribosomal protein S12	111146483D16	338870	LOC338870	similar to ribosomal protein S12
F	16	968	434	16.53	22.81	0.756167	1.83455	19242	23216.5	1.52995	111146409F16	338879	RNASE10	ribonuclease, RNase A family, 10 (non-active)	111146483F16	338879	RNASE10	ribonuclease, RNase A family, 10 (non-active)
G	16	896	1438	11.94	11.68	-0.0320182	-0.0766648	12541	12261.5	0.522074	111146409G16	728114	LOC728114	hypothetical protein LOC728114	111146483G16	728114	LOC728114	hypothetical protein LOC728114
H	16	1512	859	10.52	13.62	-0.275858	0.256468	10095.5	15434	0.553129	111146409H16	341880	SLC35F4	solute carrier family 35, member F4	111146483H16	341880	SLC35F4	solute carrier family 35, member F4
K	16	418	604	16.03	15.07	0.670308	0.505459	18605.5	17538	1.10868	111146409K16	283440	LOC283440	hypothetical LOC283440	111146483K16	283440	LOC283440	hypothetical LOC283440
L	16	1808	1448	7.63	12.78	-0.772122	0.112225	5551	14079	0.327022	111146409L16	646670	LOC646670	similar to COMM domain containing 4	111146483L16	646670	LOC646670	similar to COMM domain containing 4
N	16	1973	2274	9.53	13.76	-0.445858	0.280508	8448.5	15654	0.493021	111146409N16	342293	LOC342293	similar to ATP-binding cassette transporter sub-family A member 15	111146483N16	342293	LOC342293	similar to ATP-binding cassette transporter sub-family A member 15
O	16	1004	1438	18.13	13.91	1.03092	0.306266	20804	15898	1.14321	111146409O16	283553	LOC283553	hypothetical LOC283553	111146483O16	283553	LOC283553	hypothetical LOC283553
P	16	2157	1289	11.68	10.94	-0.0766648	-0.203736	12089	11049	0.454351	111146409P16	342357	ZKSCAN2	zinc finger with KRAB and SCAN domains 2	111146483P16	342357	ZKSCAN2	zinc finger with KRAB and SCAN domains 2
B	17	1086	1149	13.44	8.36	0.225559	-0.646768	15038.5	6995.5	0.412027	111146409B17	339804	LOC339804	hypothetical gene supported by AK075484; BC014578	111146483B17	339804	LOC339804	hypothetical gene supported by AK075484; BC014578
C	17	916	769	12.01	28.22	-0.019998	2.76355	12672.5	24011	1.14206	111146409C17	283398	LOC283398	similar to Succinyl-CoA ligase [GDP-forming] beta-chain, mitochondrial precursor (Succinyl-CoA synthetase, betaG chain) (SCS-betaG) (GTP-specific succinyl-CoA synthetase beta subunit)	111146483C17	283398	LOC283398	similar to Succinyl-CoA ligase [GDP-forming] beta-chain, mitochondrial precursor (Succinyl-CoA synthetase, betaG chain) (SCS-betaG) (GTP-specific succinyl-CoA synthetase beta subunit)
E	17	1273	1077	9.74	16.53	-0.409797	0.756167	8780.5	19335.5	0.670889	111146409E17	283638	KIAA0284	KIAA0284	111146483E17	283638	KIAA0284	KIAA0284
F	17	1942	1943	8.08	6.74	-0.694849	-0.924951	6213	4541	0.0981428	111146409F17	84140	FLJ13305	hypothetical protein FLJ13305	111146483F17	84140	FLJ13305	hypothetical protein FLJ13305
G	17	377	1575	4.24	12.44	-1.35425	0.0538407	1378.5	13533	0.1887	111146409G17	283677	LOC283677	hypothetical LOC283677	111146483G17	283677	LOC283677	hypothetical LOC283677
H	17	429	1608	20.05	9.95	1.36061	-0.373737	22148.5	9450.5	0.847407	111146409H17	339809	LOC339809	KIAA2012 protein	111146483H17	339809	LOC339809	KIAA2012 protein
I	17	2015	1174	13.1	14.57	0.167174	0.4196	14489	16867	0.834423	111146409I17	283726	DKFZp666G057	hypothetical protein DKFZp666G057	111146483I17	283726	DKFZp666G057	hypothetical protein DKFZp666G057
J	17	1262	1161	4.83	8.1	-1.25293	-0.691415	1906	6572.5	0.0610022	111146409J17	339829	CCDC39	coiled-coil domain containing 39	111146483J17	339829	CCDC39	coiled-coil domain containing 39
K	17	2098	859	15.49	10.59	0.57758	-0.263837	17921	10477.5	0.684438	111146409K17	283804	LOC283804	similar to a disintegrin and metallopeptidase domain 6	111146483K17	283804	LOC283804	similar to a disintegrin and metallopeptidase domain 6
L	17	705	384	9.36	21.35	-0.47505	1.58385	8198.5	22738	0.812245	111146409L17	339879	LOC339879	similar to beta-1,4-mannosyltransferase	111146483L17	339879	LOC339879	similar to beta-1,4-mannosyltransferase
M	17	1662	404	16	12.38	0.665156	0.0435376	18562	13428.5	0.868535	111146409M17	780776	FAM18A	family with sequence similarity 18, member A	111146483M17	780776	FAM18A	family with sequence similarity 18, member A
N	17	1414	1453	8.35	9.22	-0.648485	-0.499091	6614.5	8323	0.189359	111146409N17	26172	C3orf41	chromosome 3 open reading frame 41	111146483N17	26172	C3orf41	chromosome 3 open reading frame 41
O	17	1099	1651	16.29	11.45	0.714954	-0.11616	18950	11888	0.807081	111146409O17	283871	LOC283871	hypothetical protein LOC283871	111146483O17	283871	LOC283871	hypothetical protein LOC283871
P	17	1094	632	9.78	19.78	-0.402929	1.31425	8847	21991	0.807081	111146409P17	23218	NBEAL2	neurobeachin-like 2	111146483P17	23218	NBEAL2	neurobeachin-like 2
B	18	598	1806	23.24	13.73	1.90839	0.275357	23341	15601.5	1.28705	111146409B18	342371	ATXN1L	ataxin 1-like	111146483B18	342371	ATXN1L	ataxin 1-like
F	18	851	2039	16.8	15.99	0.80253	0.663439	19550	18740	1.24428	111146409F18	342541	LOC342541	similar to peptidylprolyl isomerase A isoform 1	111146483F18	342541	LOC342541	similar to peptidylprolyl isomerase A isoform 1
G	18	1724	1032	11.37	12.79	-0.129897	0.113942	11558	14101	0.558755	111146409G18	730034	LOC730034	hypothetical protein LOC730034	111146483G18	730034	LOC730034	hypothetical protein LOC730034
I	18	1274	1282	11.22	8.27	-0.155655	-0.662223	11292	6854	0.279445	111146409I18	283584	LOC283584	hypothetical LOC283584	111146483I18	283584	LOC283584	hypothetical LOC283584
K	18	1731	1266	12.59	12.16	0.0795984	0.0057597	13669	13074	0.606964	111146409K18	283710	LOC283710	hypothetical LOC283710	111146483K18	283710	LOC283710	hypothetical LOC283710
N	18	709	783	13.54	17.37	0.24273	0.90041	15185	20205	1.06294	111146409N18	339291	LRRC30	leucine rich repeat containing 30	111146483N18	339291	LRRC30	leucine rich repeat containing 30
O	18	869	1777	10.7	9.4	-0.244948	-0.468181	10398.5	8616.5	0.306852	111146409O18	283902	LOC283902	hypothetical gene supported by BC019009	111146483O18	283902	LOC283902	hypothetical gene supported by BC019009
P	18	1529	1069	10.99	7.02	-0.19515	-0.87687	10891.5	4975.5	0.213659	111146409P18	401974	LOC401974	similar to ribosomal protein S2	111146483P18	401974	LOC401974	similar to ribosomal protein S2
A	19	2173	548	13.85	20.62	0.295963	1.45849	15623.5	22414	1.22792	111146409A19	651987	LOC651987	similar to pyruvate dehydrogenase phosphatase regulatory subunit	111146483A19	651987	LOC651987	similar to pyruvate dehydrogenase phosphatase regulatory subunit
C	19	1113	339	16.08	13.86	0.678894	0.29768	18684	15810	1.0098	111146409C19	283953	LOC283953	hypothetical LOC283953	111146483C19	283953	LOC283953	hypothetical LOC283953
D	19	2074	444	10.46	13.74	-0.286161	0.277074	9981	15623	0.556362	111146409D19	90113	LOC90113	hypothetical protein BC009862	111146483D19	90113	LOC90113	hypothetical protein BC009862
F	19	1706	994	11.37	15.49	-0.129897	0.57758	11558	18112	0.747101	111146409F19	339970	LOC339970	similar to glutamate receptor, ionotropic, N-methyl D-aspartate-like 1A isoform 1	111146483F19	339970	LOC339970	similar to glutamate receptor, ionotropic, N-methyl D-aspartate-like 1A isoform 1
G	19	706	1779	21.95	8.09	1.68688	-0.693132	22971	6560.5	0.740142	111146409G19	284069	MGC34829	Similar to hypothetical gene supported by AL050367; AK022946	111146483G19	284069	MGC34829	Similar to hypothetical gene supported by AL050367; AK022946
H	19	1333	885	11.85	17.51	-0.0474728	0.92445	12384	20317	0.907544	111146409H19	339977	LOC339977	similar to hypothetical protein MGC38937	111146483H19	339977	LOC339977	similar to hypothetical protein MGC38937
I	19	2189	378	7.04	18.52	-0.873436	1.09788	4704	21169	0.568114	111146409I19	146754	DNAH2	dynein, axonemal, heavy chain 2	111146483I19	146754	DNAH2	dynein, axonemal, heavy chain 2
K	19	2313	812	7.57	13.42	-0.782425	0.222124	5459	15117	0.359302	111146409K19	646340	LOC646340	similar to Ankyrin repeat domain-containing protein 18A	111146483K19	284232	LOC284232	similar to Ankyrin repeat domain protein 18A
L	19	2216	1525	8.08	10.03	-0.694849	-0.359999	6213	9584.5	0.211791	111146409L19	115548	FCHO2	FCH domain only 2	111146483L19	115548	FCHO2	FCH domain only 2
N	19	2204	1738	6.81	7.59	-0.912931	-0.778991	4389	5841	0.0888112	111146409N19	730392	LOC730392	similar to Nuclear envelope pore membrane protein POM 121 (Pore membrane protein of 121 kDa) (P145)	111146483N19	730392	LOC730392	similar to Nuclear envelope pore membrane protein POM 121 (Pore membrane protein of 121 kDa) (P145)
P	19	444	2270	20.27	15.46	1.39839	0.572428	22263	18072	1.38074	111146409P19	340152	ZC3H12D	zinc finger CCCH-type containing 12D	111146483P19	340152	ZC3H12D	zinc finger CCCH-type containing 12D
B	20	2217	1963	8.48	10.34	-0.626162	-0.306767	6804	10070	0.24164	111146409B20	342850	DKFZp779B1634	similar to KIAA1074 protein	111146483B20	342850	DKFZp779B1634	similar to KIAA1074 protein
D	20	1386	422	11.04	14.45	-0.186564	0.398993	10975	16692	0.649632	111146409D20	342933	hCG_2042202	similar to zinc finger and SCAN domain containing 5	111146483D20	342933	hCG_2042202	similar to zinc finger and SCAN domain containing 5
E	20	1602	669	12.3	23.47	0.0298002	1.94789	13155	23385	1.13314	111146409E20	284120	LOC284120	hypothetical LOC284120	111146483E20	284120	LOC284120	hypothetical LOC284120
F	20	1042	1611	11.61	4.1	-0.0886851	-1.37829	11960.5	1264	0.148417	111146409F20	649137	LOC649137	similar to zinc finger and SCAN domain containing 5	111146483F20	649137	LOC649137	similar to zinc finger and SCAN domain containing 5
I	20	1607	1483	9.77	8.63	-0.404646	-0.600404	8827	7417	0.223933	111146409I20	284184	C17orf89	chromosome 17 open reading frame 89	111146483I20	284184	C17orf89	chromosome 17 open reading frame 89
J	20	2415	2096	9.98	11.59	-0.368585	-0.0921195	9186	12098	0.384455	111146409J20	342908	ZNF404	zinc finger protein 404	111146483J20	342908	ZNF404	zinc finger protein 404
L	20	1369	1244	10.81	54.82	-0.226059	7.33124	10580	24266	1.03051	111146409L20	342918	LOC342918	hypothetical LOC342918	111146483L20	342918	LOC342918	hypothetical LOC342918
P	20	1396	2266	17.62	14.12	0.943339	0.342327	20376	16241	1.13792	111146409P20	342865	VSTM2B	V-set and transmembrane domain containing 2B	111146483P20	342865	VSTM2B	V-set and transmembrane domain containing 2B
B	21	1338	1627	10.54	12.05	-0.272423	-0.0131293	10136	12894	0.45012	111146409B21	340168	DPPA5	developmental pluripotency associated 5	111146483B21	340168	DPPA5	developmental pluripotency associated 5
C	21	1579	1961	8.87	7.09	-0.559192	-0.86485	7449	5078.5	0.133184	111146409C21	284371	LOC284371	hypothetical protein LOC284371	111146483C21	284371	LOC284371	hypothetical protein LOC284371
D	21	571	882	20.67	23.24	1.46708	1.90839	22466	23331	1.78001	111146409D21	340204	LOC340204	hypothetical protein LOC340204	111146483D21	340204	LOC340204	hypothetical protein LOC340204
E	21	1394	1487	8.61	7.8	-0.603839	-0.74293	7019	6157	0.147331	111146409E21	284379	LOC284379	solute carrier family 7 (cationic amino acid transporter, y+ system), member 3 pseudogene	111146483E21	284379	LOC284379	solute carrier family 7 (cationic amino acid transporter, y+ system), member 3 pseudogene
I	21	1574	1137	10.48	10.38	-0.282726	-0.299898	10024	10134	0.344852	111146409I21	284417	LOC284417	hCG1651476	111146483I21	284417	LOC284417	hCG1651476
J	21	1074	918	18.99	9.37	1.17859	-0.473333	21448	8567.5	0.764602	111146409J21	27320	TNRC18	trinucleotide repeat containing 18	111146483J21	27320	TNRC18	trinucleotide repeat containing 18
K	21	1869	1427	11.5	2.24	-0.107574	-1.69768	11763.5	350	0.124527	111146409K21	284422	LOC284422	similar to HSPC323	111146483K21	284422	LOC284422	similar to HSPC323
L	21	667	1397	7.2	4.29	-0.845961	-1.34566	4924	1432	0.0342814	111146409L21	90827	ZNF479	zinc finger protein 479	111146483L21	90827	ZNF479	zinc finger protein 479
M	21	1795	2616	9.42	6.42	-0.464747	-0.979901	8279	4073	0.129479	111146409M21	653464	SRGAP2P1	SLIT-ROBO Rho GTPase activating protein 2 pseudogene 1	111146483M21	653464	SRGAP2P1	SLIT-ROBO Rho GTPase activating protein 2 pseudogene 1
O	21	447	703	17	11.52	0.836874	-0.10414	19791	11986	0.856981	111146409O21	284498	C1orf167	chromosome 1 open reading frame 167	111146483O21	284498	C1orf167	chromosome 1 open reading frame 167
P	21	1122	726	13.01	16.94	0.15172	0.826571	14345	19770	0.987727	111146409P21	442319	LOC442319	similar to zinc finger protein 92 (HTF12) isoform 2	111146483P21	442319	LOC442319	similar to zinc finger protein 92 (HTF12) isoform 2
B	22	755	1435	15.36	13.31	0.555257	0.203235	17749	14929	0.906268	111146409B22	284391	FLJ14959	hypothetical protein FLJ14959	111146483B22	284391	FLJ14959	hypothetical protein FLJ14959
D	22	1027	1169	15.48	10.44	0.575863	-0.289595	17906	10232	0.671939	111146409D22	729747	LOC729747	similar to zinc finger protein 709	111146483D22	729747	LOC729747	similar to zinc finger protein 709
E	22	1189	1257	16.06	6.21	0.675459	-1.01596	18655	3766	0.426628	111146409E22	285047	LOC285047	hypothetical LOC285047	111146483E22	285047	LOC285047	hypothetical LOC285047
F	22	1268	1123	13.8	9.26	0.287377	-0.492222	15546	8389.5	0.486212	111146409F22	342977	NANOS3	nanos homolog 3 (Drosophila)	111146483F22	342977	NANOS3	nanos homolog 3 (Drosophila)
G	22	1274	1256	14.44	11.7	0.397276	-0.0732305	16500	12292	0.703538	111146409G22	285095	LOC285095	hypothetical LOC285095	111146483G22	285095	LOC285095	hypothetical LOC285095
H	22	1487	1235	18.29	9.64	1.05839	-0.426969	20933	9004.5	0.760633	111146409H22	342979	LOC342979	hypothetical LOC342979	111146483H22	342979	LOC342979	hypothetical LOC342979
L	22	1362	1324	17.47	11.03	0.917581	-0.188281	20233	11185.5	0.837753	111146409L22	7617	ZNF66	zinc finger protein 66	111146483L22	7617	ZNF66	zinc finger protein 66
M	22	992	1207	12.7	6.96	0.0984873	-0.887173	13854.5	4885	0.298024	111146409M22	730218	LOC730218	hypothetical protein LOC730218	111146483M22	730218	LOC730218	hypothetical protein LOC730218
N	22	1433	806	7.89	9.8	-0.727475	-0.399494	5931	9237.5	0.195261	111146409N22	342994	LOC342994	similar to ribosomal protein L34	111146483N22	342994	LOC342994	similar to ribosomal protein L34
P	22	518	1868	7.92	7.07	-0.722324	-0.868284	5972	5044.5	0.102993	111146409P22	344022	NOTO	notochord homeobox	111146483P22	344022	NOTO	notochord homeobox
A	3	1003	1785	7.28	6.55	-0.832223	-0.957577	5046.5	4284	0.0738792	111146408A3	729059	LOC729059	hypothetical protein LOC729059	111146482A3	729059	LOC729059	hypothetical protein LOC729059
C	3	318	362	9.12	13.54	-0.516262	0.24273	7816	15319	0.454233	111146408C3	127602	DNAH14	dynein, axonemal, heavy chain 14	111146482C3	127602	DNAH14	dynein, axonemal, heavy chain 14
D	3	782	1076	8.95	6.97	-0.545454	-0.885456	7564.5	4905.5	0.131964	111146408D3	158830	LOC158830	similar to Ab2-183	111146482D3	158830	LOC158830	similar to Ab2-183
G	3	2380	1314	5.08	9.44	-1.21	-0.461313	2184.5	8672	0.100023	111146408G3	128710	C20orf94	chromosome 20 open reading frame 94	111146482G3	128710	C20orf94	chromosome 20 open reading frame 94
I	3	948	613	8.44	15.82	-0.633031	0.634247	6745	18511	0.541341	111146408I3	129049	SGSM1	small G protein signaling modulator 1	111146482I3	129049	SGSM1	small G protein signaling modulator 1
K	3	2442	1115	8.56	8.34	-0.612424	-0.650202	6945.5	6959	0.164073	111146408K3	129293	LOC129293	hypothetical protein LOC129293	111146482K3	129293	LOC129293	hypothetical protein LOC129293
L	3	387	548	10.08	4.2	-0.351413	-1.36111	9327.5	1341	0.0965884	111146408L3	728323	LOC728323	similar to F-box only protein 25 isoform 2	111146482L3	728323	LOC728323	similar to F-box only protein 25 isoform 2
M	3	1956	1017	8.33	15.83	-0.65192	0.635964	6588.5	18528.5	0.535398	111146408M3	129881	LOC129881	hypothetical LOC129881	111146482M3	129881	LOC129881	hypothetical LOC129881
N	3	582	983	4.3	5.9	-1.34394	-1.06919	1424	3325.5	0.0191409	111146408N3	54897	CASZ1	castor zinc finger 1	111146482N3	54897	CASZ1	castor zinc finger 1
P	3	720	1859	2.64	7.1	-1.62899	-0.863132	497	5092	0.0265063	111146408P3	50651	SLC45A1	solute carrier family 45, member 1	111146482P3	50651	SLC45A1	solute carrier family 45, member 1
A	4	661	1342	11.95	2.76	-0.030301	-1.60839	12556.5	517	0.145047	111146408A4	133609	hCG_1818237	hCG1818237	111146482A4	133609	hCG_1818237	hCG1818237
E	4	171	227	17.54	16.3	0.929602	0.716671	20297	19097	1.31707	111146408E4	134505	LOC134505	similar to eukaryotic translation initiation factor 3, subunit 12	111146482E4	134505	LOC134505	similar to eukaryotic translation initiation factor 3, subunit 12
F	4	1088	970	3.86	5.26	-1.4195	-1.17909	1106.5	2452.5	0.0107471	111146408F4	80336	PABPC1L	poly(A) binding protein, cytoplasmic 1-like	111146482F4	80336	PABPC1L	poly(A) binding protein, cytoplasmic 1-like
G	4	1372	1011	7.65	12.76	-0.768688	0.10879	5579.5	14050	0.327006	111146408G4	135935	NOBOX	NOBOX oogenesis homeobox	111146482G4	135935	NOBOX	NOBOX oogenesis homeobox
H	4	1387	909	6.92	7.92	-0.894042	-0.722324	4535	6333	0.100235	111146408H4	140876	C20orf175	chromosome 20 open reading frame 175	111146482H4	140876	C20orf175	chromosome 20 open reading frame 175
I	4	143	548	11.19	13.32	-0.160807	0.204952	11236	14950.5	0.581965	111146408I4	136157	hCG_1651160	hCG1651160	111146482I4	136157	hCG_1651160	hCG1651160
J	4	862	11	9.16	27.27	-0.509394	2.60042	7881	23948	0.859788	111146408J4	200373	MGC33657	similar to hypothetical protein	111146482J4	200373	MGC33657	similar to hypothetical protein
K	4	1073	1162	14.54	8.61	0.414448	-0.603839	16628	7384	0.489325	111146408K4	137107	LOC137107	similar to ribosomal protein L10a	111146482K4	137107	LOC137107	similar to ribosomal protein L10a
N	4	1764	872	10.09	6.65	-0.349696	-0.940405	9351.5	4419.5	0.160938	111146408N4	23150	FRMD4B	FERM domain containing 4B	111146482N4	23150	FRMD4B	FERM domain containing 4B
O	4	960	1151	6.98	5.82	-0.883739	-1.08293	4626	3213	0.0521465	111146408O4	138652	LOC138652	similar to testicular serine protease 2	111146482O4	138652	LOC138652	similar to testicular serine protease 2
P	4	1891	1044	10.63	4.5	-0.256969	-1.3096	10293.5	1626	0.12057	111146408P4	200916	RPL22L1	ribosomal protein L22-like 1	111146482P4	200916	RPL22L1	ribosomal protein L22-like 1
A	5	749	1147	7.88	9.24	-0.729193	-0.495656	5920.5	8360	0.173067	111146408A5	130106	CIB4	calcium and integrin binding family member 4	111146482A5	130106	CIB4	calcium and integrin binding family member 4
B	5	1128	490	9.31	16.53	-0.483636	0.756167	8122.5	19335.5	0.639854	111146408B5	431704	RGS21	regulator of G-protein signaling 21	111146482B5	431704	RGS21	regulator of G-protein signaling 21
C	5	1578	1542	12.17	11.67	0.00747688	-0.078382	12937.5	12243	0.538109	111146408C5	730134	LOC730134	hypothetical protein LOC730134	111146482C5	730134	LOC730134	hypothetical protein LOC730134
D	5	1010	1119	7.92	9.56	-0.722324	-0.440707	5972	8863	0.186769	111146408D5	164118	TTC24	tetratricopeptide repeat domain 24	111146482D5	164118	TTC24	tetratricopeptide repeat domain 24
E	5	926	1006	11.12	15.01	-0.172827	0.495155	11108	17456.5	0.692464	111146408E5	131076	CCDC58	coiled-coil domain containing 58	111146482E5	131076	CCDC58	coiled-coil domain containing 58
F	5	935	1185	10.48	8.61	-0.282726	-0.603839	10024	7384	0.257177	111146408F5	143506	LOC143506	similar to Ssu72 RNA polymerase II CTD phosphatase homolog	111146482F5	143506	LOC143506	similar to Ssu72 RNA polymerase II CTD phosphatase homolog
G	5	1283	1408	7.17	8.59	-0.851112	-0.607273	4885	7349	0.127017	111146408G5	132203	FLJ44379	similar to S-100 protein, alpha chain	111146482G5	132203	FLJ44379	similar to S-100 protein, alpha chain
H	5	663	973	9.95	6.89	-0.373737	-0.899193	9135.5	4770	0.164097	111146408H5	161291	TMEM30B	transmembrane protein 30B	111146482H5	161291	TMEM30B	transmembrane protein 30B
J	5	329	1385	11.55	9.89	-0.0989882	-0.38404	11834	9354.5	0.381012	111146408J5	641372	ACOT6	acyl-CoA thioesterase 6	111146482J5	641372	ACOT6	acyl-CoA thioesterase 6
K	5	435	1684	6.21	7.78	-1.01596	-0.746364	3601	6120.5	0.0802012	111146408K5	133874	LOC133874	hypothetical gene LOC133874	111146482K5	133874	LOC133874	hypothetical gene LOC133874
L	5	1168	295	8.39	7.12	-0.641616	-0.859698	6670	5135	0.118264	111146408L5	162073	LOC162073	hypothetical protein LOC162073	111146482L5	162073	LOC162073	hypothetical protein LOC162073
M	5	1850	720	9.57	6.11	-0.438989	-1.03313	8526.5	3615	0.125103	111146408M5	134111	FLJ25076	similar to CG4502-PA	111146482M5	134111	FLJ25076	similar to CG4502-PA
[truncated: 8,438 more rows]
