# Supplementary material for: Human Genome-Wide RNAi Screen for Host Factors That Facilitate Salmonella Invasion Reveals a Role for Potassium Secretion in Promoting Internalization
Source: PLoS One. 2016 Nov 23;11(11):e0166916. doi: 10.1371/journal.pone.0166916 (PMC5120809; doi:10.1371/journal.pone.0166916)
Supplement: S3 Table — (XLSX) [file pone.0166916.s005.xlsx]

## Sheet: Sheet1
P-value	GeneID	Symbol	Aliases	description	other_designations	map_location	chromosome	genomic_nucleotide_accession.version	start_position_on_the_genomic_accession	end_position_on_the_genomic_accession	orientation	exon_count	OMIM
0.0137	3736	KCNA1	AEMK, EA1, HBK1, HUK1, KV1.1, MBK1, MK1, RBK1	potassium voltage-gated channel, shaker-related subfamily, member 1 (episodic ataxia with myokymia)	potassium voltage-gated channel subfamily A member 1|voltage-gated K(+) channel HuKI|voltage-gated potassium channel HBK1|voltage-gated potassium channel subunit Kv1.1	12p13.32	12	NC_000012.12	4909907	4918256	plus	2	176260
0.0198	3743	KCNA7	HAK6, KV1.7	potassium voltage-gated channel, shaker-related subfamily, member 7	potassium voltage-gated channel subfamily A member 7|voltage-dependent potassium channel Kv1.7|voltage-gated potassium channel KCNA7|voltage-gated potassium channel subunit Kv1.7	19q13.3	19	NC_000019.10	49067418	49072941	minus	2	176268
0.0194	3739	KCNA4	HBK4, HK1, HPCN2, HUKIIL, KCNA8, KV1.4, PCN2, KCNA4	potassium voltage-gated channel, shaker-related subfamily, member 4	cardiac potassium channel|fetal skeletal muscle potassium channel|potassium channel 2|potassium voltage-gated channel subfamily A member 4|rapidly inactivating potassium channel|shaker-related potassium channel Kv1.4|type A potassium channel|voltage-gated K(+) channel HuKII|voltage-gated potassium channel HBK4|voltage-gated potassium channel HK1|voltage-gated potassium channel subunit Kv1.4	11p14	11	NC_000011.10	30009741	30017030	minus	2	176266
0.0125	3749	KCNC4	C1orf30, HKSHIIIC, KSHIIIC, KV3.4	potassium voltage-gated channel, Shaw-related subfamily, member 4	K+ channel subunit|potassium voltage-gated channel subfamily C member 4|voltage-gated potassium channel subunit KV3.4	1p21	1	NC_000001.11	110210714	110282631	plus	6	176265
0.00398	93107	KCNG4	KV6.3, KV6.4	potassium voltage-gated channel, subfamily G, member 4	potassium voltage-gated channel subfamily G member 4|voltage-gated potassium channel Kv6.3|voltage-gated potassium channel subunit Kv6.4	16q24.1	16	NC_000016.10	84221135	84239750	minus	3	607603
0.00284	26251	KCNG2	KCNF2, KV6.2	potassium voltage-gated channel, subfamily G, member 2	cardiac potassium channel subunit|potassium voltage-gated channel subfamily G member 2|voltage-gated potassium channel subunit Kv6.2	18q23	18	NC_000018.10	79863668	79899816	plus	2	605696
0.0135	3747	KCNC2	KV3.2	potassium voltage-gated channel, Shaw-related subfamily, member 2	potassium voltage-gated channel subfamily C member 2|voltage-gated potassium channel Kv3.2	12q14.1	12	NC_000012.12	75040078	75209804	minus	10	176256
0.00392	56479	KCNQ5	RP11-257K9.5, Kv7.5	potassium voltage-gated channel, KQT-like subfamily, member 5	KQT-like 5|potassium channel protein|potassium channel subunit alpha KvLQT5|potassium voltage-gated channel subfamily KQT member 5|voltage-gated potassium channel subunit Kv7.5	6q14	6	NC_000006.12	72621843	73198851	plus	15	607357
0.00306	3786	KCNQ3	BFNC2, EBN2, KV7.3	potassium voltage-gated channel, KQT-like subfamily, member 3	potassium channel subunit alpha KvLQT3|potassium channel, voltage-gated, subfamily Q, member 3|potassium voltage-gated channel subfamily KQT member 3|voltage-gated potassium channel subunit Kv7.3	8q24	8	NC_000008.11	132120858	132480757	minus	18	602232
0.00756	10021	HCN4	SSS2	hyperpolarization activated cyclic nucleotide-gated potassium channel 4	hyperpolarization activated cyclic nucleotide-gated cation channel 4|potassium/sodium hyperpolarization-activated cyclic nucleotide-gated channel 4	15q24.1	15	NC_000015.10	73319859	73369264	minus	8	605206
0.00899	30819	KCNIP2	KCHIP2	Kv channel interacting protein 2	A-type potassium channel modulatory protein 2|Kv channel-interacting protein 2|cardiac voltage-gated potassium channel modulatory subunit|potassium channel-interacting protein 2	10q24	10	NC_000010.11	101825974	101843920	minus	11	604661
0.0152	3759	KCNJ2	ATFB9, HHBIRK1, HHIRK1, IRK1, KIR2.1, LQT7, SQT3	potassium inwardly-rectifying channel, subfamily J, member 2	IRK-1|cardiac inward rectifier potassium channel|hIRK1|inward rectifier K+ channel KIR2.1|inward rectifier potassium channel 2	17q24.3	17	NC_000017.11	70169535	70180044	plus	2	600681
0.011	348980	HCN1	BCNG-1, BCNG1, EIEE24, HAC-2	hyperpolarization activated cyclic nucleotide-gated potassium channel 1	brain cyclic nucleotide gated channel 1|brain cyclic nucleotide-gated channel 1|potassium/sodium hyperpolarization-activated cyclic nucleotide-gated channel 1	5p12	5	NC_000005.10	45254950	45696118	minus	9	602780
0.0178	56659	KCNK13	K2p13.1, THIK-1, THIK1	potassium channel, subfamily K, member 13	K2P13.1 potassium channel|potassium channel subfamily K member 13|tandem pore domain halothane-inhibited potassium channel 1|tandem pore domain potassium channel THIK-1	14q32.11	14	NC_000014.9	90061765	90185857	plus	2	607367
0.00319	10089	KCNK7	K2p7.1, TWIK3	potassium channel, subfamily K, member 7	potassium channel subfamily K member 7|two pore domain K+ channel	11q13	11	NC_000011.10	65592855	65595996	minus	4	603940
0.0173	25769	SLC24A2	NCKX2	solute carrier family 24 (sodium/potassium/calcium exchanger), member 2	Na(+)/K(+)/Ca(2+)-exchange protein 2|retinal cone Na-Ca+K exchanger|sodium/potassium/calcium exchanger 2	9p22.1	9	NC_000009.12	19507452	19789059	minus	12	609838
0.0114	7225	TRPC6	FSGS2, TRP6	transient receptor potential cation channel, subfamily C, member 6	TRP-6|focal segmental glomerulosclerosis 2|short transient receptor potential channel 6|transient receptor protein 6	11q22.1	11	NC_000011.10	101451564	101583956	minus	13	603652
0.00394	41	ASIC1	ACCN2, ASIC, BNaC2	acid-sensing (proton-gated) ion channel 1	Cation channel, amiloride-sensitive, neuronal, 2|acid-sensing ion channel 1|acid-sensing ion channel 1a protein|amiloride-sensitive cation channel 2, neuronal|brain sodium channel 2	12q12	12	NC_000012.12	50057637	50083622	plus	15	602866
0.00737	1258	CNGB1	CNCG2, CNCG3L, CNCG4, CNG4B, GAR1, GARP, GARP2, RCNC2, RCNCb, RCNCbeta, RP45, CNGB1	cyclic nucleotide gated channel beta 1	CNG channel beta-1|CNG-4|cyclic nucleotide-gated cation channel 4|cyclic nucleotide-gated cation channel beta-1|cyclic nucleotide-gated cation channel gamma|cyclic nucleotide-gated cation channel modulatory subunit|cyclic nucleotide-gated channel beta-1|glutamic acid-rich protein|glutamic-acid-rich protein	16q13	16	NC_000016.10	57882340	57979251	minus	35	600724
0.0155	1137	CHRNA4	BFNC, EBN, EBN1, NACHR, NACHRA4, NACRA4	cholinergic receptor, nicotinic, alpha 4 (neuronal)	cholinergic receptor, nicotinic, alpha polypeptide 4|neuronal acetylcholine receptor subunit alpha-4|neuronal nicotinic acetylcholine receptor alpha-4 subunit	20q13.33	20	NC_000020.11	63343310	63361396	minus	7	118504
0.0163	54714	CNGB3	ACHM1	cyclic nucleotide gated channel beta 3	CNG channel beta-3|cone photoreceptor cGMP-gated cation channel beta-subunit|cyclic nucleotide-gated cation channel beta-3|cyclic nucleotide-gated cation channel modulatory subunit	8q21.3	8	NC_000008.11	86573935	86743675	minus	18	605080
0.0143	486	FXYD2	ATP1G1, HOMG2	FXYD domain containing ion transport regulator 2	ATPase, Na+/K+ transporting, gamma 1 polypeptide|Na(+)/K(+) ATPase subunit gamma|sodium pump gamma chain|sodium/potassium-transporting ATPase subunit gamma	11q23	11	NC_000011.10	117820075	117828092	minus	7	601814
0.00565	5026	P2RX5	LRH-1, P2X5, P2X5R	purinergic receptor P2X, ligand-gated ion channel, 5	ATP receptor subunit|P2X purinoceptor 5|ionotropic ATP receptor P2X5|lymphoid-restricted histocompatibility antigen-1	17p13.3	17	NC_000017.11	3673227	3696404	minus	12	602836
0.00983	84679	SLC9A7	NHE-7, NHE7, SLC9A6	solute carrier family 9, subfamily A (NHE7, cation proton antiporter 7), member 7	Na(+)/H(+) exchanger 7|nonselective sodium potassium/proton exchanger|sodium/hydrogen exchanger 7|solute carrier family 9 (sodium/hydrogen exchanger)	Xp11.3	X	NC_000023.11	46599251	46759172	minus	17	300368
0.00448	6557	SLC12A1	BSC1, NKCC2	solute carrier family 12 (sodium/potassium/chloride transporter), member 1	NKCC2A variant A|Na-K-2Cl cotransporter|bumetanide-sensitive sodium-(potassium)-chloride cotransporter 2|kidney-specific Na-K-Cl symporter|solute carrier family 12 (sodium/potassium/chloride transporters), member 1|solute carrier family 12 member 1	15q15-q21.1	15	NC_000015.10	48206301	48304078	plus	29	600839
0.0137	2560	GABRB1		gamma-aminobutyric acid (GABA) A receptor, beta 1	GABA(A) receptor subunit beta-1|GABA(A) receptor, beta 1|gamma-aminobutyric acid A receptor beta 1|gamma-aminobutyric acid receptor subunit beta-1	4p12	4	NC_000004.12	47031278	47426445	plus	9	137190
0.0105	495	ATP4A	ATP6A	ATPase, H+/K+ exchanging, alpha polypeptide	ATPase, H+/K+ transporting, alpha polypeptide|H(+)-K(+)-ATPase alpha subunit|gastric H(+)/K(+) ATPase subunit alpha|gastric H+/K+ ATPase alpha subunit|gastric H,K-ATPase alpha subunit|gastric H,K-ATPase catalytic subunit|gastric hydrogen-potassium ATPase|potassium-transporting ATPase alpha chain 1|proton pump	19q13.1	19	NC_000019.10	35550193	35563658	minus	22	137216
0.0111	123041	SLC24A4	AI2A5, NCKX4, SHEP6, SLC24A2	solute carrier family 24 (sodium/potassium/calcium exchanger), member 4	Na(+)/K(+)/Ca(2+)-exchange protein 4|sodium/potassium/calcium exchanger 4	14q32.12	14	NC_000014.9	92322581	92501481	plus	21	609840
0.00189	2890	GRIA1	GLUH1, GLUR1, GLURA, GluA1, HBGR1	glutamate receptor, ionotropic, AMPA 1	AMPA 1|AMPA-selective glutamate receptor 1|gluR-1|gluR-A|gluR-K1|glutamate receptor 1	5q31.1	5	NC_000005.10	153490524	153813869	plus	20	138248
0.0137	2898	GRIK2	EAA4, GLR6, GLUK6, GLUR6, GluK2, MRT6	glutamate receptor, ionotropic, kainate 2	bA487F5.1|excitatory amino acid receptor 4|gluR-6|glutamate receptor 6|glutamate receptor form A|glutamate receptor form B|glutamate receptor form C|glutamate receptor form D|glutamate receptor form E|glutamate receptor ionotropic, kainate 2	6q16.3	6	NC_000006.12	101393708	102070083	plus	20	138244
0.0105	2897	GRIK1	EAA3, EEA3, GLR5, GLUR5, GluK1	glutamate receptor, ionotropic, kainate 1	excitatory amino acid receptor 3|gluR-5|glutamate receptor 5|glutamate receptor ionotropic, kainate 1	21q22.11	21	NC_000021.9	29536933	29939964	minus	19	138245
0.00102	2899	GRIK3	EAA5, GLR7, GLUR7, GluK3, GluR7a	glutamate receptor, ionotropic, kainate 3	dJ1090M5.1 (glutamate receptor, ionotropic, kainate 3 (GLUR7))|excitatory amino acid receptor 5|gluR-7|glutamate receptor 7|glutamate receptor ionotropic, kainate 3	1p34.3	1	NC_000001.11	36795527	37034243	minus	16	138243
0.0114	479	ATP12A	ATP1AL1	ATPase, H+/K+ transporting, nongastric, alpha polypeptide	ATPase, Na+/K+ transporting, alpha polypeptide-like 1|non-gastric H(+)/K(+) ATPase alpha subunit|non-gastric H(+)/K(+) ATPase subunit alpha|potassium-transporting ATPase alpha chain 2|proton pump	13q12.1-q12.3	13	NC_000013.11	24680411	24711785	plus	23	182360
0.00444	2901	GRIK5	EAA2, GRIK2, GluK5, KA2	glutamate receptor, ionotropic, kainate 5	excitatory amino acid receptor 2|glutamate receptor KA2|glutamate receptor ionotropic, kainate 5	19q13.2	19	NC_000019.10	41998316	42070210	minus	23	600283
0.0132	1179	CLCA1	CACC, CACC1, CLCRG1, CaCC-1, GOB5, hCLCA1, hCaCC-1	chloride channel accessory 1	CLCA family member 1, chloride channel regulator|calcium-activated chloride channel family member 1|calcium-activated chloride channel protein 1|calcium-activated chloride channel regulator 1|calcium-dependent chloride channel-1|chloride channel regulator 1|chloride channel, calcium activated, family member 1	1p22.3	1	NC_000001.11	86468843	86500294	plus	14	603906
0.00429	538	ATP7A	RP3-465G10.1, DSMAX, MK, MNK, SMAX3	ATPase, Cu++ transporting, alpha polypeptide	Cu++-transporting P-type ATPase|Menkes disease-associated protein|copper pump 1|copper-transporting ATPase 1	Xq21.1	X	NC_000023.11	77910656	78050395	plus	23	300011
0.00559	84068	SLC10A7	PSEC0051, C4orf13, P7	solute carrier family 10, member 7	Na(+)/bile acid cotransporter 7|SBF-domain containing protein|sodium/bile acid cotransporter 7|solute carrier family 10 (sodium/bile acid cotransporter family), member 7	4q31.22	4	NC_000004.12	146253985	146521971	minus	13	611459
0.0122	124565	SLC38A10	PP1744	solute carrier family 38, member 10	putative sodium-coupled neutral amino acid transporter 10	17q25.3	17	NC_000017.11	81244811	81295433	minus	17
0.0111	151258	SLC38A11	AVT2	solute carrier family 38, member 11	putative sodium-coupled neutral amino acid transporter 11|solute carrier family 38 member 11	2q24.3	2	NC_000002.12	164898199	164955525	minus	15
0.00148	7018	TF	PRO1400, PRO1557, PRO2086QTL1, TF	transferrin	beta-1 metal-binding globulin|serotransferrin|siderophilin	3q22.1	3	NC_000003.12	133746133	133779006	plus	17	190000
0.0165	9114	ATP6V0D1	ATP6D, ATP6DV, P39, VATX, VMA6, VPATPD	ATPase, H+ transporting, lysosomal 38kDa, V0 subunit d1	32 kDa accessory protein|ATPase, H+ transporting, lysosomal (vacuolar proton pump), member D|H(+)-transporting two-sector ATPase, subunit D|V-ATPase 40 KDa accessory protein|V-ATPase AC39 subunit|V-ATPase subunit d 1|V-ATPase, subunit D|V-type proton ATPase subunit d 1|vacuolar proton pump subunit d 1	16q22.1	16	NC_000016.10	67438014	67481186	minus	8	607028
0.00813	23041	MON2		MON2 homolog (S. cerevisiae)	protein MON2 homolog	12q14.1	12	NC_000012.12	62466817	62597583	plus	39
0.0106	81855	SFXN3	RP11-108L7.3, BA108L7.2, SFX3	sideroflexin 3	sideroflexin-3	10q24.31	10	NC_000010.11	101031239	101041241	plus	12	615571
0.011	4057	LTF	GIG12, HEL110, HLF2, LF	lactotransferrin	epididymis luminal protein 110|growth-inhibiting protein 12|kaliocin-1|lactoferricin|lactoferroxin|neutrophil lactoferrin|talalactoferrin	3p21.31	3	NC_000003.12	46436005	46465142	minus	18	150210
0.0126	9843	HEPH	RP13-238N7.1, CPL	hephaestin		Xq11-q12	X	NC_000023.11	66162549	66267389	plus	22	300167
0.00239	9550	ATP6V1G1	RP11-402G3.1, ATP6G, ATP6G1, ATP6GL, ATP6J, Vma10	ATPase, H+ transporting, lysosomal 13kDa, V1 subunit G1	ATPase, H+ transporting, lysosomal (vacuolar proton pump), member J|V-ATPase 13 kDa subunit 1|V-ATPase subunit G 1|V-type proton ATPase subunit G 1|vacuolar ATP synthase subunit M16|vacuolar H(+)-ATPase subunit G 1|vacuolar proton pump subunit G 1|vacuolar proton pump subunit M16	9q32	9	NC_000009.12	114587714	114598872	plus	3	607296
0.0111	24145	PANX1	UNQ2529/PRO6028, MRS1, PX1, UNQ2529	pannexin 1	innexin|pannexin-1	11q21	11	NC_000011.10	94128928	94185596	plus	6	608420
0.0168	10686	CLDN16	HOMG3, PCLN1	claudin 16	PCLN-1|claudin-16|hypomagnesemia 3, with hypercalciuria and nephrocalcinosis|paracellin-1	3q28	3	NC_000003.12	190387872	190412143	plus	5	603959
0.00918	84102	SLC41A2	SLC41A1-L1	solute carrier family 41 (magnesium transporter), member 2	SLC41A1-like 1|solute carrier family 41 member 2|solute carrier family 41, member 2	12q23.3	12	NC_000012.12	104802553	104958293	minus	14	610802
0.015	5788	PTPRC	RP11-553K8.4, B220, CD45, CD45R, GP180, L-CA, LCA, LY5, T200	protein tyrosine phosphatase, receptor type, C	CD45 antigen|T200 glycoprotein|T200 leukocyte common antigen|protein tyrosine phosphatase, receptor type, c polypeptide|receptor-type tyrosine-protein phosphatase C	1q31-q32	1	NC_000001.11	198638968	198757476	plus	35	151460
0.00332	7036	TFR2	HFE3, TFRC2	transferrin receptor 2	transferrin receptor protein 2	7q22	7	NC_000007.14	100620416	100642773	minus	20	604720
0.0185	6573	SLC19A1	CHMD, FOLT, IFC1, REFC, RFC1	solute carrier family 19 (folate transporter), member 1	IFC-1|RFC|folate transporter 1|intestinal folate carrier 1|placental folate transporter|reduced folate carrier protein|solute carrier family 19 member 1	21q22.3	21	NC_000021.9	45514715	45542471	minus	7	600424
0.00759	9356	SLC22A6	HOAT1, OAT1, PAHT, ROAT1	solute carrier family 22 (organic anion transporter), member 6	PAH transporter|hPAHT|hROAT1|organic anion transporter 1|para-aminohippurate transporter|renal organic anion transporter 1|solute carrier family 22 member 6	11q12.3	11	NC_000011.10	62976597	62985023	minus	10	607582
0.0196	23636	NUP62	IBSN, SNDI, p62	nucleoporin 62kDa	62 kDa nucleoporin|nuclear pore glycoprotein p62|nucleoporin 62kD|nucleoporin Nup62	19q13.33	19	NC_000019.10	49906825	49929731	minus	3	605815
0.00029	115557	ARHGEF25	GEFT, p63RhoGEF	Rho guanine nucleotide exchange factor (GEF) 25	RAC/CDC42 exchange factor|RhoA/RAC/CDC42 exchange factor|guanine nucleotide exchange factor GEFT|rac/Cdc42/Rho exchange factor GEFT|rho guanine nucleotide exchange factor 25|rhoA/Rac/Cdc42 guanine nucleotide exchange factor GEFT	12q13.3	12	NC_000012.12	57610180	57617245	plus	18	610215
0.0186	84879	MFSD2A	HMFN0656, MFSD2, NLS1	major facilitator superfamily domain containing 2A	major facilitator superfamily domain-containing protein 2A|sodium-dependent LPC symporter 1|sodium-dependent lysophosphatidylcholine symporter 1	1p34.2	1	NC_000001.11	39955112	39969968	plus	14	614397
0.00185	57205	ATP10D	ATPVD	ATPase, class V, type 10D	P4-ATPase flippase complex alpha subunit ATP10D|probable phospholipid-transporting ATPase VD|type IV aminophospholipid transporting ATPase	4p12	4	NC_000004.12	47485280	47593486	plus	25
0.0116	284427	SLC25A41	APC4	solute carrier family 25, member 41	solute carrier family 25 member 41	19p13.3	19	NC_000019.10	6426037	6433805	minus	7	610822
0.00776	6532	SLC6A4	5-HTT, 5-HTTLPR, 5HTT, HTT, OCD1, SERT, SERT1, hSERT	solute carrier family 6 (neurotransmitter transporter), member 4	5-hydroxytryptamine (serotonin) transporter|5HT transporter|Na+/Cl- dependent serotonin transporter|serotonin transporter 1|sodium-dependent serotonin transporter|solute carrier family 6 (neurotransmitter transporter, serotonin), member 4	17q11.2	17	NC_000017.11	30194319	30235968	minus	15	182138
0.00193	5901	RAN	OK/SW-cl.81, ARA24, Gsp1, TC4	RAN, member RAS oncogene family	GTP-binding nuclear protein Ran|GTPase Ran|OK/SW-cl.81|RanGTPase|androgen receptor-associated protein 24|guanosine triphosphatase Ran|member RAS oncogene family|ras-like protein TC4|ras-related nuclear protein	12q24.3	12	NC_000012.12	130872072	130877656	plus	7	601179
0.00108	9444	QKI	Hqk, QK, QK1, QK3, hqkI	QKI, KH domain containing, RNA binding	RNA binding protein HQK|homolog of mouse quaking QKI (KH domain RNA binding protein)|protein quaking|quaking homolog, KH domain RNA binding	6q26	6	NC_000006.12	163414643	163578596	plus	7	609590
0.0173	6510	SLC1A5	AAAT, ASCT2, ATBO, M7V1, M7VS1, R16, RDRC	solute carrier family 1 (neutral amino acid transporter), member 5	ATB(0)|RD114 virus receptor|RD114/simian type D retrovirus receptor|baboon M7 virus receptor|neutral amino acid transporter B|neutral amino acid transporter B(0)|sodium-dependent neutral amino acid transporter type 2|solute carrier family 1 member 5	19q13.3	19	NC_000019.10	46760328	46789019	minus	11	109190
0.0118	8991	SELENBP1	RP11-126K1.7, HEL-S-134P, LPSB, SBP56, SP56, hSBP	selenium binding protein 1	56 kDa selenium-binding protein|epididymis secretory sperm binding protein Li 134P|selenium-binding protein 1	1q21.3	1	NC_000001.11	151364302	151372734	minus	12	604188
0.0033	9154	SLC28A1	CNT1, HCNT1	solute carrier family 28 (concentrative nucleoside transporter), member 1	Na(+)/nucleoside cotransporter 1|concentrative nucleoside transporter 1|sodium-coupled nucleoside transporter 1|sodium/nucleoside cotransporter 1|solute carrier family 28 (sodium-coupled nucleoside transporter), member 1|solute carrier family 28 member 1	15q25.3	15	NC_000015.10	84884604	84945796	plus	21	606207
0.012	81876	RAB1B		RAB1B, member RAS oncogene family	ras-related protein Rab-1B|small GTP-binding protein	11q12	11	NC_000011.10	66268585	66277492	plus	6	612565
0.00283	23541	SEC14L2	C22orf6, SPF, TAP, TAP1	SEC14-like 2 (S. cerevisiae)	SEC14-like protein 2|alpha-tocopherol-associated protein|squalene transfer protein|supernatant protein factor|tocopherol-associated protein	22q12.2	22	NC_000022.11	30396941	30425303	plus	12	607558
0.00665	81930	KIF18A	OK/SW-cl.108, MS-KIF18A, PPP1R99	kinesin family member 18A	kinesin-like protein KIF18A|protein phosphatase 1, regulatory subunit 99	11p14.1	11	NC_000011.10	28020616	28108199	minus	17	611271
0.0189	22931	RAB18	RP11-148B2.1LI1, WARBM3, RAB18	RAB18, member RAS oncogene family	RAB18 small GTPase|ras-related protein Rab-18	10p12.1	10	NC_000010.11	27504174	27542237	plus	8	602207
0.00663	22999	RIMS1	RP5-1046G13.1, CORD7, RAB3IP2, RIM, RIM1	regulating synaptic membrane exocytosis 1	RAB3-interacting protein 2|rab-3-interacting protein 2|rab3-interacting molecule 1|regulating synaptic membrane exocytosis protein 1	6q12-q13	6	NC_000006.12	71886703	72403143	plus	40	606629
0.0137	2109	ETFB	FP585, MADD	electron-transfer-flavoprotein, beta polypeptide	beta-ETF|electron transfer flavoprotein beta subunit|electron transfer flavoprotein beta-subunit|electron transfer flavoprotein subunit beta|electron transfer flavoprotein, beta polypeptide|electron-transferring-flavoprotein, beta polypeptide	19q13.3	19	NC_000019.10	51345155	51366418	minus	6	130410
0.0161	9230	RAB11B	H-YPT3	RAB11B, member RAS oncogene family	GTP-binding protein YPT3|RAB11B, member of RAS oncogene family|ras-related protein Rab-11B	19p13.2	19	NC_000019.10	8390321	8404434	plus	5	604198
0.00753	4698	NDUFA5	B13, CI-13KD-B, CI-13kB, NUFM, UQOR13	NADH dehydrogenase (ubiquinone) 1 alpha subcomplex, 5	NADH dehydrogenase (ubiquinone) 1 alpha subcomplex, 5, 13kDa|NADH dehydrogenase [ubiquinone] 1 alpha subcomplex subunit 5|NADH-ubiquinone oxidoreductase 13 kDa-B subunit|complex I 13kDa subunit B|complex I subunit B13|type I dehydrogenase|ubiquinone reductase	7q31.33	7	NC_000007.14	123541029	123557904	minus	12	601677
0.00284	5306	PITPNA	HEL-S-36, PI-TPalpha, PITPN, VIB1A	phosphatidylinositol transfer protein, alpha	PI-TP-alpha|epididymis secretory protein Li 36|phosphatidylinositol transfer protein alpha isoform|ptdIns transfer protein alpha|ptdInsTP alpha	17p13.3	17	NC_000017.11	1517989	1562816	minus	12	600174
0.0106	8774	NAPG	GAMMASNAP	N-ethylmaleimide-sensitive factor attachment protein, gamma	SNAP-gamma|gamma SNAP|gamma-soluble NSF attachment protein|soluble NSF attachment protein	18p11.22	18	NC_000018.10	10525876	10552769	plus	12	603216
0.0177	60561	RINT1	RINT-1	RAD50 interactor 1	RAD50-interacting protein 1|hsRINT-1	7q22.3	7	NC_000007.14	105532085	105567684	plus	15	610089
0.0136	53339	BTBD1	C15orf1, NS5ATP8	BTB (POZ) domain containing 1	BTB domain containing 1|BTB/POZ domain-containing protein 1|HCV NS5A-transactivated protein 8|hepatitis C virus NS5A-transactivated protein 8	15q24	15	NC_000015.10	83016423	83067434	minus	9	608530
0.0159	23443	SLC35A3	AMRS	solute carrier family 35 (UDP-N-acetylglucosamine (UDP-GlcNAc) transporter), member A3	UDP-N-acetylglucosamine transporter|golgi UDP-GlcNAc transporter|solute carrier family 35 (UDP-N-acetylglucosamine (UDP-GlcNAc) transporter), member 3	1p21	1	NC_000001.11	99968955	100026979	plus	10	605632
0.00572	57187	THOC2	RP5-1189B24.5, CXorf3, THO2, dJ506G2.1, hTREX120	THO complex 2	THO complex subunit 2	Xq25-q26.3	X	NC_000023.11	123600561	123733054	minus	41	300395
0.00923	4706	NDUFAB1	ACP, FASN2A, SDAP	NADH dehydrogenase (ubiquinone) 1, alpha/beta subcomplex, 1, 8kDa	CI-SDAP|NADH-ubiquinone oxidoreductase 9.6 kDa subunit|NADH:ubiquinone oxidoreductase SDAP subunit|acyl carrier protein, mitochondrial|complex I SDAP subunit|mitochondrial acyl carrier protein	16p12.2	16	NC_000016.10	23581014	23596318	minus	5	603836
0.019	58488	PCTP	PC-TP, STARD2	phosphatidylcholine transfer protein	START domain-containing protein 2|StAR-related lipid transfer (START) domain containing 2|stAR-related lipid transfer protein 2	17q21-q24	17	NC_000017.11	55750979	55843156	plus	9	606055
0.0164	4705	NDUFA10	CI-42KD, CI-42k	NADH dehydrogenase (ubiquinone) 1 alpha subcomplex, 10, 42kDa	NADH dehydrogenase [ubiquinone] 1 alpha subcomplex subunit 10, mitochondrial|NADH-ubiquinone oxidoreductase 42 kDa subunit|complex I 42kDa subunit	2q37.3	2	NC_000002.12	239957372	240025402	minus	11	603835
0.0197	4713	NDUFB7	B18, CI-B18	NADH dehydrogenase (ubiquinone) 1 beta subcomplex, 7, 18kDa	NADH dehydrogenase [ubiquinone] 1 beta subcomplex subunit 7|NADH-ubiquinone oxidoreductase B18 subunit|cell adhesion protein SQM1|complex I B18 subunit|complex I-B18	19p13.12	19	NC_000019.10	14566078	14572077	minus	3	603842
0.0137	4726	NDUFS6	CI-13kA, CI-13kD-A, CI13KDA	NADH dehydrogenase (ubiquinone) Fe-S protein 6, 13kDa (NADH-coenzyme Q reductase)	NADH dehydrogenase [ubiquinone] iron-sulfur protein 6, mitochondrial|NADH-ubiquinone oxidoreductase 13 kDa-A subunit|NADH:ubiquinone oxidoreductase NDUFS6 subunit|complex I 13kDa subunit A|complex I, mitochondrial respiratory chain, 13-kD subunit	5p15.33	5	NC_000005.10	1801382	1816051	plus	4	603848
0.00655	57659	ZBTB4	KAISO-L1, ZNF903	zinc finger and BTB domain containing 4	KAISO-like zinc finger protein 1|zinc finger and BTB domain-containing protein 4	17p13.1	17	NC_000017.11	7459366	7484249	minus	7	612308
0.00805	23307	FKBP15	FKBP133, KIAA0674, PPP1R76	FK506 binding protein 15, 133kDa	133 kDa FK506-binding protein|133 kDa FKBP|FK506-binding protein 133kDa|FK506-binding protein 15|FKBP-133|FKBP-15|WAFL|WASP and FKBP-like protein|protein phosphatase 1, regulatory subunit 76	9q32	9	NC_000009.12	113165519	113221361	minus	28
0.000966	54800	KLHL24	DRE1, KRIP6	kelch-like family member 24	kainate receptor interacting protein for GluR6|kainate receptor-interacting protein for GluR6|kelch-like 24|kelch-like protein 24	3q27.1	3	NC_000003.12	183635610	183684519	plus	10	611295
0.000247	57222	ERGIC1	HT034, ERGIC-32, ERGIC32, NET24	endoplasmic reticulum-golgi intermediate compartment (ERGIC) 1	ER-Golgi intermediate compartment 32 kDa protein|endoplasmic reticulum-Golgi intermediate compartment protein 1|endoplasmic reticulum-golgi intermediate compartment 32 kDa protein	5q35.1	5	NC_000005.10	172834220	172952685	plus	13
0.0153	120103	SLC36A4	PAT4	solute carrier family 36 (proton/amino acid symporter), member 4	proton-coupled amino acid transporter 4	11q21	11	NC_000011.10	93144171	93197975	minus	13	613760
0.00213	54733	SLC35F2	HSNOV1	solute carrier family 35, member F2	lung squamous cell cancer related protein LSCC-3|solute carrier family 35 member F2	11q22.3	11	NC_000011.10	107790991	107859188	minus	9
0.00254	84248	FYTTD1	UIF	forty-two-three domain containing 1	UAP56-interacting factor|forty-two-three domain-containing protein 1|protein 40-2-3	3q29	3	NC_000003.12	197749553	197784446	plus	12
0.00705	158056	MAMDC4	RP11-216L13.11-002, AEGP	MAM domain containing 4	MAM domain-containing protein 4|apical early endosomal glycoprotein|apical endosomal glycoprotein|endotubin	9q34.3	9	NC_000009.12	136852367	136860799	plus	27
0.0107	57684	ZBTB26	ZNF481, bioref	zinc finger and BTB domain containing 26	zinc finger and BTB domain-containing protein 26|zinc finger protein 481|zinc finger protein 483|zinc finger protein Bioref	9q33.2	9	NC_000009.12	122918099	122931500	minus	2
