# Supplementary material for: Human Genome-Wide RNAi Screen for Host Factors That Facilitate Salmonella Invasion Reveals a Role for Potassium Secretion in Promoting Internalization
Source: PLoS One. 2016 Nov 23;11(11):e0166916. doi: 10.1371/journal.pone.0166916 (PMC5120809; doi:10.1371/journal.pone.0166916)
Supplement: S4 Table — (XLSX) [file pone.0166916.s006.xlsx]

## Sheet: Sheet1
P-Value	GeneID	Symbol	Aliases	description	other_designations	map_location	chromosome	genomic_nucleotide_accession.version	start_position_on_the_genomic_accession	end_position_on_the_genomic_accession	orientation	exon_count	OMIM
0.00756219	10021	HCN4	SSS2	hyperpolarization activated cyclic nucleotide-gated potassium channel 4	hyperpolarization activated cyclic nucleotide-gated cation channel 4|potassium/sodium hyperpolarization-activated cyclic nucleotide-gated channel 4	15q24.1	15	NC_000015.10	73319859	73369264	minus	8	605206
0.00394326	41	ASIC1	ACCN2, ASIC, BNaC2	acid-sensing (proton-gated) ion channel 1	Cation channel, amiloride-sensitive, neuronal, 2|acid-sensing ion channel 1|acid-sensing ion channel 1a protein|amiloride-sensitive cation channel 2, neuronal|brain sodium channel 2	12q12	12	NC_000012.12	50057637	50083622	plus	15	602866
0.00448382	6557	SLC12A1	BSC1, NKCC2	solute carrier family 12 (sodium/potassium/chloride transporter), member 1	NKCC2A variant A|Na-K-2Cl cotransporter|bumetanide-sensitive sodium-(potassium)-chloride cotransporter 2|kidney-specific Na-K-Cl symporter|solute carrier family 12 (sodium/potassium/chloride transporters), member 1|solute carrier family 12 member 1	15q15-q21.1	15	NC_000015.10	48206301	48304078	plus	29	600839
0.0142633	486	FXYD2	ATP1G1, HOMG2	FXYD domain containing ion transport regulator 2	ATPase, Na+/K+ transporting, gamma 1 polypeptide|Na(+)/K(+) ATPase subunit gamma|sodium pump gamma chain|sodium/potassium-transporting ATPase subunit gamma	11q23	11	NC_000011.10	117820075	117828092	minus	7	601814
0.0172628	25769	SLC24A2	NCKX2	solute carrier family 24 (sodium/potassium/calcium exchanger), member 2	Na(+)/K(+)/Ca(2+)-exchange protein 2|retinal cone Na-Ca+K exchanger|sodium/potassium/calcium exchanger 2	9p22.1	9	NC_000009.12	19507452	19789059	minus	12	609838
0.0110115	348980	HCN1	BCNG-1, BCNG1, EIEE24, HAC-2	hyperpolarization activated cyclic nucleotide-gated potassium channel 1	brain cyclic nucleotide gated channel 1|brain cyclic nucleotide-gated channel 1|potassium/sodium hyperpolarization-activated cyclic nucleotide-gated channel 1	5p12	5	NC_000005.10	45254950	45696118	minus	9	602780
0.00983129	84679	SLC9A7	NHE-7, NHE7, SLC9A6	solute carrier family 9, subfamily A (NHE7, cation proton antiporter 7), member 7	Na(+)/H(+) exchanger 7|nonselective sodium potassium/proton exchanger|sodium/hydrogen exchanger 7|solute carrier family 9 (sodium/hydrogen exchanger)	Xp11.3	X	NC_000023.11	46599251	46759172	minus	17	300368
0.0111341	123041	SLC24A4	AI2A5, NCKX4, SHEP6, SLC24A2	solute carrier family 24 (sodium/potassium/calcium exchanger), member 4	Na(+)/K(+)/Ca(2+)-exchange protein 4|sodium/potassium/calcium exchanger 4	14q32.12	14	NC_000014.9	92322581	92501481	plus	21	609840
0.00559038	84068	SLC10A7	PSEC0051, C4orf13, P7	solute carrier family 10, member 7	Na(+)/bile acid cotransporter 7|SBF-domain containing protein|sodium/bile acid cotransporter 7|solute carrier family 10 (sodium/bile acid cotransporter family), member 7	4q31.22	4	NC_000004.12	146253985	146521971	minus	13	611459
0.0121524	124565	SLC38A10	PP1744	solute carrier family 38, member 10	putative sodium-coupled neutral amino acid transporter 10	17q25.3	17	NC_000017.11	81244811	81295433	minus	17
0.0111003	151258	SLC38A11	AVT2	solute carrier family 38, member 11	putative sodium-coupled neutral amino acid transporter 11|solute carrier family 38 member 11	2q24.3	2	NC_000002.12	164898199	164955525	minus	15
0.0113565	479	ATP12A	ATP1AL1	ATPase, H+/K+ transporting, nongastric, alpha polypeptide	ATPase, Na+/K+ transporting, alpha polypeptide-like 1|non-gastric H(+)/K(+) ATPase alpha subunit|non-gastric H(+)/K(+) ATPase subunit alpha|potassium-transporting ATPase alpha chain 2|proton pump	13q12.1-q12.3	13	NC_000013.11	24680411	24711785	plus	23	182360
0.0152254	3759	KCNJ2	ATFB9, HHBIRK1, HHIRK1, IRK1, KIR2.1, LQT7, SQT3	potassium inwardly-rectifying channel, subfamily J, member 2	IRK-1|cardiac inward rectifier potassium channel|hIRK1|inward rectifier K+ channel KIR2.1|inward rectifier potassium channel 2	17q24.3	17	NC_000017.11	70169535	70180044	plus	2	600681
0.00305578	3786	KCNQ3	BFNC2, EBN2, KV7.3	potassium voltage-gated channel, KQT-like subfamily, member 3	potassium channel subunit alpha KvLQT3|potassium channel, voltage-gated, subfamily Q, member 3|potassium voltage-gated channel subfamily KQT member 3|voltage-gated potassium channel subunit Kv7.3	8q24	8	NC_000008.11	132120858	132480757	minus	18	602232
0.0136712	3736	KCNA1	AEMK, EA1, HBK1, HUK1, KV1.1, MBK1, MK1, RBK1	potassium voltage-gated channel, shaker-related subfamily, member 1 (episodic ataxia with myokymia)	potassium voltage-gated channel subfamily A member 1|voltage-gated K(+) channel HuKI|voltage-gated potassium channel HBK1|voltage-gated potassium channel subunit Kv1.1	12p13.32	12	NC_000012.12	4909907	4918256	plus	2	176260
0.0194282	3739	KCNA4	HBK4, HK1, HPCN2, HUKIIL, KCNA8, KV1.4, PCN2, KCNA4	potassium voltage-gated channel, shaker-related subfamily, member 4	cardiac potassium channel|fetal skeletal muscle potassium channel|potassium channel 2|potassium voltage-gated channel subfamily A member 4|rapidly inactivating potassium channel|shaker-related potassium channel Kv1.4|type A potassium channel|voltage-gated K(+) channel HuKII|voltage-gated potassium channel HBK4|voltage-gated potassium channel HK1|voltage-gated potassium channel subunit Kv1.4	11p14	11	NC_000011.10	30009741	30017030	minus	2	176266
0.00898933	30819	KCNIP2	KCHIP2	Kv channel interacting protein 2	A-type potassium channel modulatory protein 2|Kv channel-interacting protein 2|cardiac voltage-gated potassium channel modulatory subunit|potassium channel-interacting protein 2	10q24	10	NC_000010.11	101825974	101843920	minus	11	604661
0.012518	3749	KCNC4	C1orf30, HKSHIIIC, KSHIIIC, KV3.4	potassium voltage-gated channel, Shaw-related subfamily, member 4	K+ channel subunit|potassium voltage-gated channel subfamily C member 4|voltage-gated potassium channel subunit KV3.4	1p21	1	NC_000001.11	110210714	110282631	plus	6	176265
0.0105368	495	ATP4A	ATP6A	ATPase, H+/K+ exchanging, alpha polypeptide	ATPase, H+/K+ transporting, alpha polypeptide|H(+)-K(+)-ATPase alpha subunit|gastric H(+)/K(+) ATPase subunit alpha|gastric H+/K+ ATPase alpha subunit|gastric H,K-ATPase alpha subunit|gastric H,K-ATPase catalytic subunit|gastric hydrogen-potassium ATPase|potassium-transporting ATPase alpha chain 1|proton pump	19q13.1	19	NC_000019.10	35550193	35563658	minus	22	137216
0.00392133	56479	KCNQ5	RP11-257K9.5, Kv7.5	potassium voltage-gated channel, KQT-like subfamily, member 5	KQT-like 5|potassium channel protein|potassium channel subunit alpha KvLQT5|potassium voltage-gated channel subfamily KQT member 5|voltage-gated potassium channel subunit Kv7.5	6q14	6	NC_000006.12	72621843	73198851	plus	15	607357
0.0197749	3743	KCNA7	HAK6, KV1.7	potassium voltage-gated channel, shaker-related subfamily, member 7	potassium voltage-gated channel subfamily A member 7|voltage-dependent potassium channel Kv1.7|voltage-gated potassium channel KCNA7|voltage-gated potassium channel subunit Kv1.7	19q13.3	19	NC_000019.10	49067418	49072941	minus	2	176268
0.0177795	56659	KCNK13	K2p13.1, THIK-1, THIK1	potassium channel, subfamily K, member 13	K2P13.1 potassium channel|potassium channel subfamily K member 13|tandem pore domain halothane-inhibited potassium channel 1|tandem pore domain potassium channel THIK-1	14q32.11	14	NC_000014.9	90061765	90185857	plus	2	607367
0.0039836	93107	KCNG4	KV6.3, KV6.4	potassium voltage-gated channel, subfamily G, member 4	potassium voltage-gated channel subfamily G member 4|voltage-gated potassium channel Kv6.3|voltage-gated potassium channel subunit Kv6.4	16q24.1	16	NC_000016.10	84221135	84239750	minus	3	607603
0.0135488	3747	KCNC2	KV3.2	potassium voltage-gated channel, Shaw-related subfamily, member 2	potassium voltage-gated channel subfamily C member 2|voltage-gated potassium channel Kv3.2	12q14.1	12	NC_000012.12	75040078	75209804	minus	10	176256
0.00318762	10089	KCNK7	K2p7.1, TWIK3	potassium channel, subfamily K, member 7	potassium channel subfamily K member 7|two pore domain K+ channel	11q13	11	NC_000011.10	65592855	65595996	minus	4	603940
0.0028438	26251	KCNG2	KCNF2, KV6.2	potassium voltage-gated channel, subfamily G, member 2	cardiac potassium channel subunit|potassium voltage-gated channel subfamily G member 2|voltage-gated potassium channel subunit Kv6.2	18q23	18	NC_000018.10	79863668	79899816	plus	2	605696
0.0164983	9114	ATP6V0D1	ATP6D, ATP6DV, P39, VATX, VMA6, VPATPD	ATPase, H+ transporting, lysosomal 38kDa, V0 subunit d1	32 kDa accessory protein|ATPase, H+ transporting, lysosomal (vacuolar proton pump), member D|H(+)-transporting two-sector ATPase, subunit D|V-ATPase 40 KDa accessory protein|V-ATPase AC39 subunit|V-ATPase subunit d 1|V-ATPase, subunit D|V-type proton ATPase subunit d 1|vacuolar proton pump subunit d 1	16q22.1	16	NC_000016.10	67438014	67481186	minus	8	607028
0.00239397	9550	ATP6V1G1	RP11-402G3.1, ATP6G, ATP6G1, ATP6GL, ATP6J, Vma10	ATPase, H+ transporting, lysosomal 13kDa, V1 subunit G1	ATPase, H+ transporting, lysosomal (vacuolar proton pump), member J|V-ATPase 13 kDa subunit 1|V-ATPase subunit G 1|V-type proton ATPase subunit G 1|vacuolar ATP synthase subunit M16|vacuolar H(+)-ATPase subunit G 1|vacuolar proton pump subunit G 1|vacuolar proton pump subunit M16	9q32	9	NC_000009.12	114587714	114598872	plus	3	607296
0.00813243	23041	MON2		MON2 homolog (S. cerevisiae)	protein MON2 homolog	12q14.1	12	NC_000012.12	62466817	62597583	plus	39
