# Supplementary material for: Human Genome-Wide RNAi Screen for Host Factors That Facilitate Salmonella Invasion Reveals a Role for Potassium Secretion in Promoting Internalization
Source: PLoS One. 2016 Nov 23;11(11):e0166916. doi: 10.1371/journal.pone.0166916 (PMC5120809; doi:10.1371/journal.pone.0166916)
Supplement: S5 Table — (XLSX) [file pone.0166916.s007.xlsx]

## Sheet: Sheet1
TSPAN14
BCO2
EIF3J
FOXRED2
GRIK3
CPNE5
CYB5D2
KCNK7
TTC16
MAGEB6
CCDC135
PRR22
RNMT
ABHD3
MIER3
IK
FRMPD2
RNF168
ZNF586
TGIF1
TMEM170A
PGBD4
VTN
GSX2
MTMR3
TMEM189
GPHA2
CEP152
KANK4
APLF
GKN2
RAB1B
XYLT2
KCNC2
WDR86
RHOV
ZFP1
ATP6V0D1
ZNF678
IGFL1
JMJD8
LCE1C
ARX
